# Supplementary material for: Extracellular Vesicles in Young Serum Contribute to the Restoration of Age-Related Brain Transcriptomes and Cognition in Old Mice
Source: Int J Mol Sci. 2023 Aug 8;24(16):12550. doi: 10.3390/ijms241612550 (PMC10454174; doi:10.3390/ijms241612550)
Supplement: Supplementary file 1 [file ijms-24-12550-s001.zip]

Archive with 4 entries (4 files):
- Suppl Table S1.xlsx
- Suppl Table S2.xlsx
- Suppl Table S3.xlsx
- Suppl-Figures.pdf
