# Supplementary material for: Extracellular Vesicles in Young Serum Contribute to the Restoration of Age-Related Brain Transcriptomes and Cognition in Old Mice
Source: Int J Mol Sci. 2023 Aug 8;24(16):12550. doi: 10.3390/ijms241612550 (PMC10454174; doi:10.3390/ijms241612550)
Supplement: Supplementary file 1 [file ijms-24-12550-s001.zip › Suppl Table S1.xlsx]

## Sheet: EV-chroid plexus-Fig3
SYMBOL	ENTREZ_ID	logCPM_YS-Sham	logFC_YS-Sham	PValue_YS-Sham	FDR_YS-Sham	logFC_YS-YDS	PValue_YS-YDS	FDR_YS-YDS	logFC_YDS-Sham	PValue_YDS-Sham	FDR_YDS-Sham
2020-03-01	72925	-0.174742	0.451303	0.135174	0.999884	0.838802	0.00219215	0.0627947	-0.387499	0.182036	0.999765
2020-03-02	224703	5.42329	-0.00453902	0.920159	0.999884	-0.0109274	0.779664	0.99996	0.00638843	0.884519	0.999765
2020-03-02	67247	7.2641	-0.050195	0.728756	0.999884	0.0153615	0.902025	0.99996	-0.0655565	0.640847	0.999765
2020-03-05	69104	6.41503	-0.0138937	0.81092	0.999884	-0.0633334	0.21135	0.99996	0.0494397	0.383991	0.999765
2020-03-06	223455	7.34275	-0.0287552	0.888484	0.999884	0.0183069	0.917542	0.99996	-0.047062	0.813063	0.999765
2020-03-07	57438	5.22148	0.0275053	0.895597	0.999884	0.0686884	0.703751	0.99996	-0.0411831	0.839381	0.999765
2020-03-08	71779	7.3495	-0.045959	0.711254	0.999884	-0.0541531	0.61368	0.99996	0.00819417	0.945823	0.999765
2020-03-09	216438	3.78457	-0.03664	0.752866	0.999884	0.0231501	0.81756	0.99996	-0.0597901	0.596789	0.999765
2020-09-01	54204	1.29463	0.239826	0.359639	0.999884	0.102672	0.645001	0.99996	0.137154	0.587515	0.999765
2020-09-02	18000	6.2471	0.0181152	0.792848	0.999884	0.046689	0.433818	0.99996	-0.0285738	0.669528	0.999765
2020-09-03	24050	2.79881	0.544343	0.0286603	0.999884	0.754472	0.000704045	0.0362864	-0.210129	0.361477	0.999765
2020-09-04	18952	3.7249	0.186407	0.332516	0.999884	0.375674	0.0270743	0.318141	-0.189267	0.307031	0.999765
2020-09-05	18951	5.02314	0.0661105	0.347919	0.999884	0.0311292	0.605768	0.99996	0.0349812	0.607166	0.999765
2020-09-06	56526	1.69954	0.863537	0.0267755	0.999884	1.19665	0.000584292	0.0334743	-0.333111	0.35117	0.999765
2020-09-07	235072	6.85548	0.0235478	0.721632	0.999884	0.0101299	0.85867	0.99996	0.0134179	0.834262	0.999765
2020-09-08	20362	5.99512	0.0471276	0.53891	0.999884	-0.0168308	0.798367	0.99996	0.0639584	0.392122	0.999765
2020-09-09	53860	7.45931	-0.0832984	0.561997	0.999884	0.000836017	0.994609	0.99996	-0.0841345	0.546172	0.999765
2020-09-10	103080	6.46331	-0.0610641	0.740224	0.999884	-0.0670281	0.673614	0.99996	0.00596396	0.973413	0.999765
2020-09-11	52398	4.068	0.197228	0.313216	0.999884	0.163074	0.330116	0.99996	0.0341541	0.855729	0.999765
0610009B22Rik	66050	4.58672	-0.0688721	0.649539	0.999884	-0.0685342	0.60083	0.99996	-0.000337885	0.998168	0.999765
0610009E02Rik	100125929	0.680318	-0.0275148	0.889838	0.999884	-0.12855	0.455524	0.99996	0.101035	0.601818	0.999765
0610009L18Rik	66838	1.37204	0.0170711	0.951167	0.999884	0.0520562	0.82848	0.99996	-0.0349851	0.896984	0.999765
0610010F05Rik	71675	4.28251	0.0340133	0.890974	0.999884	-0.0912386	0.669977	0.99996	0.125252	0.604906	0.999765
0610010K14Rik	104457	3.2833	0.0886757	0.647817	0.999884	0.161628	0.335356	0.99996	-0.0729524	0.697509	0.999765
0610012G03Rik	106264	5.35572	-0.00798328	0.968428	0.999884	-0.0436269	0.802047	0.99996	0.0356436	0.855779	0.999765
0610030E20Rik	68364	4.29316	0.0706658	0.620396	0.999884	-0.079826	0.516333	0.99996	0.150492	0.28206	0.999765
0610040B10Rik	67672	0.242365	0.0523191	0.823196	0.999884	0.104029	0.606508	0.99996	-0.0517099	0.819723	0.999765
0610040J01Rik	76261	3.57524	0.0170024	0.836847	0.999884	-0.0327831	0.645369	0.99996	0.0497855	0.535998	0.999765
0610043K17Rik	68400	-0.210229	0.195511	0.694192	0.999884	-0.139792	0.74224	0.99996	0.335303	0.489486	0.999765
1110002L01Rik	100043040	1.88142	-0.0013827	0.995606	0.999884	-0.0239744	0.911713	0.99996	0.0225917	0.926122	0.999765
1110004F10Rik	56372	5.93355	0.0209463	0.775538	0.999884	0.0380155	0.54876	0.99996	-0.0170691	0.810648	0.999765
1110006O24Rik	66123	-0.118175	-0.110377	0.700351	0.999884	-0.0112969	0.96372	0.99996	-0.0990803	0.721477	0.999765
1110008L16Rik	66132	3.49179	-0.0491446	0.592142	0.999884	-0.00651206	0.934308	0.99996	-0.0426325	0.631901	0.999765
1110008P14Rik	73737	4.20256	-0.00623065	0.97717	0.999884	-0.0266502	0.887129	0.99996	0.0204196	0.923095	0.999765
1110012L19Rik	68618	3.90314	-0.101641	0.512075	0.999884	-0.0261437	0.844842	0.99996	-0.0754976	0.615387	0.999765
1110017D15Rik	73721	4.56767	0.145726	0.496606	0.999884	0.0617199	0.73661	0.99996	0.084006	0.685583	0.999765
1110019D14Rik	76311	1.75471	0.12409	0.359328	0.999884	0.0626335	0.588475	0.99996	0.061456	0.638212	0.999765
1110032A03Rik	68721	6.71044	0.0106804	0.941227	0.999884	-0.0189814	0.879172	0.99996	0.0296618	0.833139	0.999765
1110038B12Rik	68763	2.23097	0.00486669	0.983069	0.999884	-0.0699901	0.723537	0.99996	0.0748567	0.737304	0.999765
1110038F14Rik	117171	3.73552	0.0366276	0.773223	0.999884	-0.0237843	0.827958	0.99996	0.0604118	0.625175	0.999765
1110046J04Rik	68808	0.407541	-0.0584885	0.767007	0.999884	-0.102458	0.548813	0.99996	0.0439692	0.818618	0.999765
1110051M20Rik	228356	5.37428	0.0715217	0.449008	0.999884	0.0383145	0.636387	0.99996	0.0332071	0.716267	0.999765
1110059E24Rik	66206	3.57145	0.00588164	0.945581	0.999884	0.0364652	0.623971	0.99996	-0.0305836	0.714674	0.999765
1110059G10Rik	66202	3.17025	0.0363576	0.815663	0.999884	-0.017797	0.894539	0.99996	0.0541545	0.720904	0.999765
1110065P20Rik	68920	2.33024	-0.0428764	0.857986	0.999884	0.0577519	0.780079	0.99996	-0.100628	0.665074	0.999765
1190005I06Rik	68918	4.08285	0.027154	0.901083	0.999884	0.0595506	0.751729	0.99996	-0.0323966	0.87843	0.999765
1190007I07Rik	544717	2.19207	0.147979	0.517938	0.999884	0.0186907	0.923971	0.99996	0.129289	0.56061	0.999765
1300002E11Rik	100043489	3.01919	-0.0423804	0.729123	0.999884	-0.032487	0.758388	0.99996	-0.00989346	0.933609	0.999765
1500004A13Rik	319830	1.98426	0.0724169	0.762599	0.999884	-0.0863307	0.67586	0.99996	0.158748	0.497608	0.999765
1500009C09Rik	76505	2.85479	0.200965	0.203545	0.999884	0.394274	0.00548099	0.109201	-0.193309	0.203725	0.999765
1500009L16Rik	69784	1.92871	0.270177	0.165325	0.999884	0.347727	0.0401652	0.410482	-0.0775498	0.675487	0.999765
1500011B03Rik	66236	4.87173	-0.0812507	0.615485	0.999884	-0.00736852	0.957862	0.99996	-0.0738822	0.637811	0.999765
1500015A07Rik	68982	1.25401	0.00724604	0.981211	0.999884	-0.181461	0.495399	0.99996	0.188707	0.530227	0.999765
1500015O10Rik	78896	10.0452	-0.121412	0.564761	0.999884	-0.00386363	0.983043	0.99996	-0.117549	0.565535	0.999765
1500035N22Rik	70258	0.401989	0.11063	0.7616	0.999884	0.120321	0.701113	0.99996	-0.00969048	0.97811	0.999765
1600002K03Rik	69770	2.77741	0.0253289	0.90749	0.999884	0.0371593	0.843137	0.99996	-0.0118304	0.955369	0.999765
1600012H06Rik	67912	5.9607	-0.0549622	0.450383	0.999884	-0.0441424	0.482334	0.99996	-0.0108198	0.877975	0.999765
1600014C10Rik	72244	4.84393	0.0343909	0.572542	0.999884	0.00523469	0.920362	0.99996	0.0291562	0.622025	0.999765
1600020E01Rik	72012	2.16632	0.0699759	0.834962	0.999884	0.0461718	0.873035	0.99996	0.0238041	0.941739	0.999765
1700001C02Rik	75434	3.05802	0.115266	0.666139	0.999884	0.0497896	0.828085	0.99996	0.0654761	0.800416	0.999765
1700001J03Rik	69282	-0.386649	0.158076	0.826076	0.999884	-0.278184	0.650843	0.99996	0.43626	0.534061	0.999765
1700001L05Rik	69291	1.70322	0.274229	0.411548	0.999884	0.1035	0.715788	0.99996	0.170728	0.597171	0.999765
1700001L19Rik	69315	0.806289	0.0781534	0.700337	0.999884	0.191309	0.277428	0.99996	-0.113156	0.565093	0.999765
1700003D09Rik	69338	4.17991	-0.18593	0.369816	0.999884	-0.460181	0.0142471	0.202585	0.274251	0.181329	0.999765
1700003E16Rik	71837	4.2865	0.105388	0.311764	0.999884	0.0631236	0.478994	0.99996	0.0422641	0.673802	0.999765
1700007K13Rik	69327	5.05156	0.028143	0.900629	0.999884	-0.0857906	0.65919	0.99996	0.113934	0.604307	0.999765
1700007L15Rik	100502742	0.146005	0.026205	0.897664	0.999884	0.12597	0.475011	0.99996	-0.0997651	0.613893	0.999765
1700008J07Rik	629159	1.24517	0.15703	0.473749	0.999884	-0.0322993	0.863099	0.99996	0.18933	0.37538	0.999765
1700008O03Rik	69349	-0.202681	0.566452	0.0849015	0.999884	0.372585	0.17623	0.981135	0.193867	0.534732	0.999765
1700010I14Rik	66931	1.7465	0.0388136	0.781206	0.999884	-0.0584158	0.627868	0.99996	0.0972294	0.475709	0.999765
1700012B09Rik	69325	1.09608	0.461785	0.0613376	0.999884	0.5088	0.0171812	0.230535	-0.0470148	0.838837	0.999765
1700012D01Rik	72243	-0.136241	0.243389	0.283098	0.999884	-0.00506683	0.978948	0.99996	0.248456	0.260022	0.999765
1700013F07Rik	75504	3.65813	-0.0109189	0.921001	0.999884	0.0133975	0.887782	0.99996	-0.0243164	0.820012	0.999765
1700016K19Rik	74230	3.67761	0.108935	0.628267	0.999884	0.0958485	0.620005	0.99996	0.0130865	0.952054	0.999765
1700017B05Rik	74211	3.48167	0.0387862	0.648642	0.999884	0.0433189	0.554849	0.99996	-0.00453272	0.956151	0.999765
1700019D03Rik	67080	-0.0680905	0.00180863	0.996591	0.999884	0.168054	0.647571	0.99996	-0.166246	0.686682	0.999765
1700020D05Rik	75555	-0.20408	-0.153133	0.592968	0.999884	-0.434919	0.0863903	0.675133	0.281786	0.31528	0.999765
1700020I14Rik	66602	4.6481	-0.0795337	0.836925	0.999884	-0.0876039	0.793092	0.99996	0.00807011	0.982864	0.999765
1700020L24Rik	66330	1.18541	0.0942409	0.571283	0.999884	0.0786014	0.582666	0.99996	0.0156395	0.922627	0.999765
1700021F05Rik	67851	4.03708	0.100836	0.622482	0.999884	-0.0130271	0.940911	0.99996	0.113863	0.567587	0.999765
1700023F06Rik	69441	1.26687	0.282536	0.310645	0.999884	-0.0551406	0.815486	0.99996	0.337676	0.215288	0.999765
1700024F20Rik	100039768	4.3772	0.0299947	0.888148	0.999884	-0.146336	0.4283	0.99996	0.176331	0.399061	0.999765
1700024G13Rik	67085	-0.00705902	0.455457	0.1646	0.999884	0.692669	0.0164871	0.224053	-0.237212	0.447869	0.999765
1700028P14Rik	67483	3.4701	0.0322892	0.77165	0.999884	-0.0401508	0.675472	0.99996	0.07244	0.504158	0.999765
1700029I15Rik	75641	2.04578	0.0105092	0.978429	0.999884	-0.0464845	0.889654	0.99996	0.0569937	0.880058	0.999765
1700029J07Rik	69479	4.32626	0.0446841	0.874945	0.999884	-0.0567373	0.816588	0.99996	0.101421	0.7137	0.999765
1700030C10Rik	69513	1.88115	0.258974	0.418104	0.999884	-0.108543	0.690527	0.99996	0.367517	0.241497	0.999765
1700030J22Rik	69528	3.57159	0.0178594	0.910109	0.999884	-0.0421979	0.757052	0.99996	0.0600574	0.696437	0.999765
1700030K09Rik	72254	3.68641	0.0381334	0.772983	0.999884	0.0384543	0.735524	0.99996	-0.000320867	0.998002	0.999765
1700034H15Rik	98736	0.492364	0.4029	0.263351	0.999884	-0.161336	0.595289	0.99996	0.564236	0.112244	0.999765
1700037C18Rik	73261	2.24789	0.210261	0.293181	0.999884	0.121103	0.477563	0.99996	0.0891582	0.643312	0.999765
1700037H04Rik	67326	3.61847	0.0459953	0.614276	0.999884	0.0796275	0.313437	0.99996	-0.0336322	0.703509	0.999765
1700048M11Rik	100503166	0.477065	-0.116799	0.734514	0.999884	-0.255802	0.393226	0.99996	0.139003	0.678686	0.999765
1700048O20Rik	69430	0.607805	0.050545	0.868549	0.999884	0.141059	0.592311	0.99996	-0.090514	0.759817	0.999765
1700052K11Rik	73431	1.59832	0.236419	0.0645707	0.999884	0.134732	0.211756	0.99996	0.101687	0.402269	0.999765
1700055D18Rik	73405	0.8468	0.150106	0.36056	0.999884	0.235742	0.0992803	0.735783	-0.085636	0.587955	0.999765
1700066M21Rik	73467	3.19997	-0.00907604	0.907065	0.999884	-0.0412296	0.539645	0.99996	0.0321536	0.670785	0.999765
1700086O06Rik	73516	2.75721	0.0990942	0.69358	0.999884	-0.0101757	0.962418	0.99996	0.10927	0.654923	0.999765
1700086P04Rik	67349	0.116127	-0.0396085	0.876918	0.999884	0.0439898	0.842468	0.99996	-0.0835983	0.736131	0.999765
1700088E04Rik	27660	3.26801	0.0359905	0.797832	0.999884	0.0045647	0.969891	0.99996	0.0314258	0.817793	0.999765
1700094D03Rik	73545	3.46373	0.158621	0.575296	0.999884	0.329185	0.180258	0.989793	-0.170563	0.532079	0.999765
1700113A16Rik	76642	3.81342	0.0214495	0.944645	0.999884	-0.0597314	0.822534	0.99996	0.0811808	0.787121	0.999765
1700120K04Rik	68232	-0.150827	0.210708	0.405991	0.999884	-0.0560103	0.795116	0.99996	0.266718	0.280668	0.999765
1700123O20Rik	58248	4.46851	-0.0545286	0.676863	0.999884	-0.028458	0.800923	0.99996	-0.0260706	0.837283	0.999765
1700125H03Rik	73609	0.107686	0.187153	0.341387	0.999884	0.0768101	0.646778	0.99996	0.110343	0.561634	0.999765
1810009A15Rik	66276	3.98845	0.0290938	0.772441	0.999884	0.0398762	0.645633	0.99996	-0.0107823	0.911972	0.999765
1810010H24Rik	69066	0.678538	0.170439	0.3305	0.999884	0.434931	0.00603024	0.115643	-0.264492	0.121391	0.999765
1810013L24Rik	69053	5.57075	-0.00201392	0.973745	0.999884	-0.0875916	0.103833	0.754933	0.0855777	0.157068	0.999765
1810014B01Rik	66263	1.87484	0.142494	0.471651	0.999884	0.0891458	0.599089	0.99996	0.0533481	0.780308	0.999765
1810019D21Rik	69771	2.26033	0.19263	0.511357	0.999884	0.0529267	0.832752	0.99996	0.139703	0.623112	0.999765
1810020O05Rik	613264	1.12795	0.0268934	0.892249	0.999884	0.115063	0.502509	0.99996	-0.08817	0.64698	0.999765
1810021B22Rik	69120	1.75631	0.0349456	0.847994	0.999884	-0.020175	0.897752	0.99996	0.0551206	0.755733	0.999765
1810026B05Rik	69170	3.80187	0.0573109	0.829813	0.999884	-0.0938449	0.683032	0.99996	0.151156	0.561358	0.999765
1810030O07Rik	69155	4.39907	0.120459	0.374077	0.999884	-0.0144005	0.90101	0.99996	0.13486	0.306991	0.999765
1810032O08Rik	66293	3.53381	-0.0990701	0.789861	0.999884	-9.08112e-05	0.999774	0.99996	-0.0989793	0.7837	0.999765
1810034E14Rik	66503	0.160451	-0.0292422	0.873308	0.999884	0.344441	0.0361243	0.385367	-0.373683	0.0409939	0.999765
1810037I17Rik	67704	0.61276	0.0833833	0.672479	0.999884	0.127503	0.453429	0.99996	-0.04412	0.81723	0.999765
1810044D09Rik	69798	1.01676	-0.0407844	0.870265	0.999884	-0.113509	0.599128	0.99996	0.0727248	0.764668	0.999765
1810055G02Rik	72056	4.40946	-0.0350709	0.627768	0.999884	-0.0348593	0.576703	0.99996	-0.000211632	0.997593	0.999765
1810058I24Rik	67705	5.87273	-0.0103833	0.955306	0.999884	0.0347715	0.827679	0.99996	-0.0451549	0.801665	0.999765
1810059H22Rik	69820	0.857522	0.268823	0.424145	0.999884	0.0753585	0.792213	0.99996	0.193465	0.552529	0.999765
2010204K13Rik	68355	3.41847	0.0407639	0.81139	0.999884	0.0037802	0.979486	0.99996	0.0369837	0.823544	0.999765
2010300C02Rik	72097	4.63208	0.0513204	0.556513	0.999884	0.0300034	0.689159	0.99996	0.0213169	0.800869	0.999765
2010315B03Rik	630836	4.88528	0.0377906	0.441493	0.999884	-0.113987	0.0101116	0.159192	0.151778	0.00292049	0.999765
2010320M18Rik	72093	3.69012	-0.0717	0.638219	0.999884	-0.00283516	0.982793	0.99996	-0.0688648	0.641593	0.999765
2200002D01Rik	72275	0.775562	0.0410933	0.88511	0.999884	0.0720375	0.768722	0.99996	-0.0309442	0.910611	0.999765
2210016F16Rik	70153	5.11038	-0.065335	0.640108	0.999884	-0.02403	0.841925	0.99996	-0.041305	0.760596	0.999765
2210016L21Rik	72357	5.06091	0.0316544	0.842613	0.999884	0.0485467	0.723756	0.99996	-0.0168922	0.912979	0.999765
2210408F21Rik	73652	2.53551	-0.17505	0.17472	0.999884	-0.235425	0.038825	0.401841	0.0603742	0.627036	0.999765
2210408I21Rik	72371	3.82316	-0.00188724	0.99099	0.999884	-0.0156571	0.913463	0.99996	0.0137698	0.932396	0.999765
2210416O15Rik	70393	0.902073	0.218291	0.583555	0.999884	-0.073057	0.829997	0.99996	0.291348	0.453257	0.999765
2300009A05Rik	69478	3.20194	-0.0458659	0.840748	0.999884	-0.0151621	0.938638	0.99996	-0.0307037	0.889771	0.999765
2310001H17Rik	76432	0.663855	-0.120199	0.574068	0.999884	0.175816	0.34485	0.99996	-0.296015	0.157446	0.999765
2310008N11Rik	72316	-0.152064	0.105846	0.750543	0.999884	0.201256	0.483654	0.99996	-0.0954098	0.76728	0.999765
2310009A05Rik	66364	2.78296	0.0210184	0.913281	0.999884	0.0204848	0.901935	0.99996	0.000533674	0.997724	0.999765
2310009B15Rik	69549	2.09595	0.139246	0.570823	0.999884	0.115375	0.584148	0.99996	0.0238712	0.919905	0.999765
2310010J17Rik	78329	1.53614	0.169363	0.33865	0.999884	0.0832563	0.581467	0.99996	0.0861066	0.614192	0.999765
2310011J03Rik	66374	4.58823	-0.0192098	0.793707	0.999884	0.0403887	0.524714	0.99996	-0.0595985	0.404971	0.999765
2310014F06Rik	69625	3.28557	0.130015	0.690947	0.999884	-0.0845078	0.763506	0.99996	0.214523	0.501631	0.999765
2310015A10Rik	69548	4.87727	-0.116923	0.070043	0.999884	-0.107837	0.0542255	0.502428	-0.00908612	0.882073	0.999765
2310022A10Rik	66367	3.51184	0.0243879	0.773586	0.999884	-0.0797576	0.278941	0.99996	0.104146	0.2119	0.999765
2310022B05Rik	69551	4.58422	0.160171	0.185935	0.999884	0.26534	0.0134727	0.195111	-0.105169	0.364591	0.999765
2310030G06Rik	66952	3.72759	0.0167106	0.92627	0.999884	-0.0241122	0.876872	0.99996	0.0408228	0.816064	0.999765
2310033P09Rik	67862	3.59105	0.028868	0.87552	0.999884	-0.0595897	0.707678	0.99996	0.0884578	0.622215	0.999765
2310039H08Rik	67101	3.31624	0.0124878	0.960683	0.999884	-0.037408	0.86398	0.99996	0.0498958	0.839414	0.999765
2310040G24Rik	381792	0.0654793	0.0491501	0.829981	0.999884	-0.197552	0.318886	0.99996	0.246703	0.272222	0.999765
2310057M21Rik	68277	3.01147	-0.0709923	0.46209	0.999884	-0.153675	0.0712045	0.598369	0.0826826	0.380126	0.999765
2310058D17Rik	75694	0.369816	-0.180735	0.337535	0.999884	-0.106305	0.513867	0.99996	-0.07443	0.682416	0.999765
2310061I04Rik	69662	5.36057	0.00998125	0.960619	0.999884	-0.0194222	0.911242	0.99996	0.0294034	0.881003	0.999765
2410002F23Rik	668661	4.74034	0.0164666	0.943234	0.999884	0.0249088	0.900509	0.99996	-0.00844226	0.969986	0.999765
2410004B18Rik	66421	3.35288	-0.0112374	0.925707	0.999884	-0.0659457	0.527022	0.99996	0.0547083	0.641137	0.999765
2410004P03Rik	73667	5.65792	0.0213335	0.847868	0.999884	0.0940431	0.32935	0.99996	-0.0727096	0.500927	0.999765
2410006H16Rik	69221	2.5292	-0.00734072	0.96622	0.999884	0.145578	0.333254	0.99996	-0.152919	0.364674	0.999765
2410022M11Rik	100503842	0.0706435	0.261204	0.373983	0.999884	0.170787	0.49536	0.99996	0.0904163	0.749701	0.999765
2410131K14Rik	76792	4.73464	-0.106054	0.725685	0.999884	-0.0725164	0.781329	0.99996	-0.033538	0.909041	0.999765
2500004C02Rik	72326	2.57585	0.0104861	0.957968	0.999884	-0.128845	0.45457	0.99996	0.139331	0.473888	0.999765
2510002D24Rik	72307	3.2225	0.0610705	0.779963	0.999884	0.0357372	0.849268	0.99996	0.0253332	0.904884	0.999765
2510009E07Rik	72190	6.53792	-0.00757061	0.956767	0.999884	-0.0401794	0.738861	0.99996	0.0326088	0.810251	0.999765
2510039O18Rik	77034	4.68063	-0.0795161	0.276988	0.999884	-0.0429509	0.494346	0.99996	-0.0365651	0.604327	0.999765
2610001J05Rik	66520	4.64784	-0.0462655	0.751717	0.999884	0.0364939	0.772357	0.99996	-0.0827594	0.560113	0.999765
2610002M06Rik	67028	5.14345	-0.119219	0.303723	0.999884	-0.075188	0.451578	0.99996	-0.044031	0.693951	0.999765
2610005L07Rik	381598	1.58773	0.00206677	0.989975	0.999884	-0.0637186	0.653842	0.99996	0.0657854	0.681323	0.999765
2610008E11Rik	72128	4.40262	0.0277755	0.652848	0.999884	-0.0451947	0.397446	0.99996	0.0729702	0.228627	0.999765
2610020C07Rik	69918	2.9563	0.0810075	0.709619	0.999884	-0.0222324	0.905334	0.99996	0.10324	0.625618	0.999765
2610021A01Rik	668572	3.90018	0.0395857	0.626684	0.999884	-0.0440251	0.530443	0.99996	0.0836108	0.293862	0.999765
2610035D17Rik	72386	3.10748	0.0274535	0.835131	0.999884	0.252079	0.0319937	0.35424	-0.224625	0.0844073	0.999765
2610035F20Rik	69248	2.0996	0.0840933	0.67222	0.999884	-0.0116675	0.945501	0.99996	0.0957608	0.620154	0.999765
2610044O15Rik8	72139	2.9086	-0.0503619	0.572152	0.999884	-0.029877	0.697472	0.99996	-0.0204849	0.812587	0.999765
2610301B20Rik	67157	5.5337	0.0261445	0.803002	0.999884	-0.00615801	0.945594	0.99996	0.0323025	0.751059	0.999765
2610306M01Rik	67170	1.84254	-0.00800973	0.946993	0.999884	0.144736	0.169541	0.966993	-0.152746	0.195614	0.999765
2610307P16Rik	72518	1.07809	0.156579	0.250013	0.999884	-0.207466	0.0796604	0.641301	0.364045	0.00871817	0.999765
2610507B11Rik	72503	8.57042	-0.0434586	0.767932	0.999884	-0.029352	0.817314	0.99996	-0.0141066	0.921417	0.999765
2610507I01Rik	72203	4.34148	0.0444174	0.741639	0.999884	0.0265445	0.818901	0.99996	0.0178729	0.891198	0.999765
2610524H06Rik	330173	3.02142	0.0180099	0.912719	0.999884	0.0447056	0.752272	0.99996	-0.0266957	0.866957	0.999765
2700038G22Rik	67194	0.147595	0.194518	0.622996	0.999884	-0.260955	0.441905	0.99996	0.455473	0.24221	0.999765
2700046G09Rik	67188	2.91382	0.0580569	0.815816	0.999884	0.052239	0.807574	0.99996	0.00581787	0.980791	0.999765
2700049A03Rik	76967	3.00388	0.048014	0.805758	0.999884	0.0844872	0.6156	0.99996	-0.0364733	0.847114	0.999765
2700054A10Rik	72578	0.827906	0.404901	0.0366726	0.999884	0.405856	0.015097	0.21119	-0.000954582	0.995776	0.999765
2700062C07Rik	68046	2.80859	0.0667435	0.705593	0.999884	-0.021755	0.886108	0.99996	0.0884984	0.606589	0.999765
2700081O15Rik	108899	2.82588	0.425321	0.103864	0.999884	0.349305	0.115848	0.801762	0.0760154	0.758466	0.999765
2700097O09Rik	72658	2.22747	0.175787	0.436729	0.999884	-0.0341652	0.859501	0.99996	0.209952	0.340834	0.999765
2810001G20Rik	66456	2.58023	0.102268	0.612525	0.999884	0.0861187	0.619623	0.99996	0.0161494	0.934119	0.999765
2810002D19Rik	66457	1.74476	0.0336634	0.749988	0.999884	0.00792267	0.930556	0.99996	0.0257407	0.801738	0.999765
2810004N23Rik	66523	4.01538	-0.0915999	0.441369	0.999884	-0.117647	0.255306	0.99996	0.0260474	0.821298	0.999765
2810006K23Rik	72650	2.82252	0.0988343	0.189798	0.999884	0.067149	0.29765	0.99996	0.0316853	0.661039	0.999765
2810013P06Rik	100503178	3.79011	-0.0228236	0.896203	0.999884	-0.0536795	0.722333	0.99996	0.0308559	0.856038	0.999765
2810021J22Rik	69944	2.93502	0.0320464	0.686835	0.999884	-0.052019	0.448893	0.99996	0.0840655	0.28041	0.999765
2810025M15Rik	69953	4.52239	-0.0157124	0.931736	0.999884	-0.00796239	0.95985	0.99996	-0.00775001	0.965288	0.999765
2810029C07Rik	100504687	1.89578	0.112055	0.694794	0.999884	0.118468	0.629495	0.99996	-0.00641357	0.981477	0.999765
2810032G03Rik	72669	0.584685	0.0455246	0.769082	0.999884	0.184085	0.173849	0.976821	-0.138561	0.358524	0.999765
2810039B14Rik	72665	0.799076	0.127784	0.563645	0.999884	0.140567	0.46027	0.99996	-0.0127833	0.952314	0.999765
2810402E24Rik	100504278	1.07214	0.285377	0.0450134	0.999884	0.0671577	0.56992	0.99996	0.21822	0.110486	0.999765
2810403D21Rik	69964	1.36982	0.105897	0.474254	0.999884	-0.0327379	0.796163	0.99996	0.138634	0.336742	0.999765
2810408A11Rik	70419	-0.23119	0.0266228	0.930569	0.999884	0.198729	0.453007	0.99996	-0.172106	0.561137	0.999765
2810410L24Rik	100042332	2.7391	0.115314	0.69826	0.999884	0.0700505	0.783873	0.99996	0.0452638	0.875199	0.999765
2810433D01Rik	77132	3.30893	0.0451761	0.761622	0.999884	0.0716088	0.577039	0.99996	-0.0264327	0.854647	0.999765
2810459M11Rik	72792	0.0111241	0.341316	0.536338	0.999884	1.35945	0.00753609	0.134512	-1.01813	0.0615325	0.999765
2900005J15Rik	67261	3.73995	0.0397691	0.911737	0.999884	-0.0965101	0.755074	0.99996	0.136279	0.696773	0.999765
2900026A02Rik	243219	4.9324	-0.0727021	0.669438	0.999884	0.0662561	0.652204	0.99996	-0.138958	0.401408	0.999765
2900076A07Rik	100504421	2.2793	-0.0169566	0.95697	0.999884	-0.120546	0.657211	0.99996	0.10359	0.735169	0.999765
2900097C17Rik	347740	7.22501	-0.0259802	0.857876	0.999884	-0.0130225	0.9171	0.99996	-0.0129577	0.92671	0.999765
3000002C10Rik	378954	1.33217	-0.000452378	0.998655	0.999884	0.142245	0.542836	0.99996	-0.142698	0.586089	0.999765
3010001F23Rik	75693	0.315266	0.113159	0.437667	0.999884	0.12108	0.33507	0.99996	-0.00792092	0.95508	0.999765
3110009E18Rik	73103	-0.133365	0.0860033	0.801017	0.999884	0.116671	0.691308	0.99996	-0.0306674	0.926064	0.999765
3110040N11Rik	67290	2.73946	0.042996	0.737028	0.999884	0.0350204	0.750692	0.99996	0.00797558	0.948766	0.999765
3110053B16Rik	382686	-0.136195	-0.0763585	0.689791	0.999884	-0.0448964	0.786009	0.99996	-0.0314621	0.865239	0.999765
3110056K07Rik	73204	3.26947	-0.0538844	0.776648	0.999884	-0.15496	0.348012	0.99996	0.101075	0.585591	0.999765
3110082I17Rik	73212	2.49273	0.0789231	0.381934	0.999884	0.0581381	0.453189	0.99996	0.020785	0.811349	0.999765
3300002I08Rik	69277	0.0202877	0.10241	0.611877	0.999884	-0.00320965	0.985186	0.99996	0.10562	0.590011	0.999765
3830406C13Rik	218734	4.31045	0.0657236	0.350432	0.999884	0.00466159	0.938242	0.99996	0.061062	0.37148	0.999765
3830408C21Rik	100040322	0.651823	0.0105264	0.95339	0.999884	0.244175	0.122785	0.828422	-0.233648	0.185236	0.999765
3930402G23Rik	665306	0.564669	0.135273	0.600846	0.999884	0.0575315	0.795209	0.99996	0.0777416	0.756461	0.999765
4430402I18Rik	381218	4.43279	0.110124	0.20889	0.999884	0.0534425	0.474261	0.99996	0.0566813	0.501342	0.999765
4632415L05Rik	70808	4.50637	-0.0743188	0.584909	0.999884	-0.0539011	0.646301	0.99996	-0.0204177	0.877017	0.999765
4632427E13Rik	666737	0.740693	0.103664	0.605671	0.999884	0.162164	0.349713	0.99996	-0.0585	0.763182	0.999765
4632428C04Rik	100043102	1.78466	-0.0988731	0.476813	0.999884	-0.0955035	0.427218	0.99996	-0.00336968	0.980024	0.999765
4732471J01Rik	654804	0.045763	-0.19331	0.219822	0.999884	-0.0721832	0.594196	0.99996	-0.121127	0.424522	0.999765
4732491K20Rik	224523	1.67221	0.00526431	0.972234	0.999884	0.0370908	0.776121	0.99996	-0.0318265	0.828289	0.999765
4831440E17Rik	320965	1.3665	0.0334311	0.877084	0.999884	0.12929	0.488954	0.99996	-0.0958589	0.647265	0.999765
4833418N02Rik	74597	0.422654	0.058776	0.739953	0.999884	-0.164142	0.285154	0.99996	0.222918	0.201261	0.999765
4833419F23Rik	73915	1.68001	-0.0929921	0.68461	0.999884	-0.00770853	0.968887	0.99996	-0.0852836	0.700897	0.999765
4833420G17Rik	67392	4.67813	0.052069	0.741859	0.999884	-0.0430429	0.751814	0.99996	0.0951119	0.536963	0.999765
4833427G06Rik	235345	4.65542	0.010691	0.936997	0.999884	0.000887865	0.993922	0.99996	0.00980309	0.940491	0.999765
4833432E10Rik	100503871	2.05117	0.0610047	0.772101	0.999884	0.160824	0.377418	0.99996	-0.099819	0.624586	0.999765
4833438C02Rik	100503392	2.0154	0.0685559	0.730334	0.999884	0.14245	0.407057	0.99996	-0.0738945	0.701134	0.999765
4833439L19Rik	97820	7.42534	-0.0498626	0.687983	0.999884	-0.0921212	0.392338	0.99996	0.0422586	0.726508	0.999765
4921504A21Rik	70832	1.44757	0.00840068	0.943952	0.999884	0.00631177	0.951127	0.99996	0.00208891	0.985629	0.999765
4921507P07Rik	70821	-0.126339	-0.0494486	0.771976	0.999884	-0.0155856	0.915835	0.99996	-0.033863	0.837799	0.999765
4921524J17Rik	66714	3.60749	-0.0736333	0.428544	0.999884	-0.201556	0.0160033	0.218898	0.127923	0.16277	0.999765
4921531C22Rik	66730	1.52299	0.0750026	0.537811	0.999884	0.0858864	0.413034	0.99996	-0.0108838	0.926296	0.999765
4921536K21Rik	67430	1.50458	-0.0726562	0.558247	0.999884	-0.100301	0.351577	0.99996	0.0276444	0.818424	0.999765
4930402H24Rik	228602	5.0108	0.0412559	0.828994	0.999884	0.0587907	0.720832	0.99996	-0.0175348	0.924547	0.999765
4930404I05Rik	67394	0.700605	0.166653	0.811766	0.999884	-0.362878	0.546274	0.99996	0.529531	0.441642	0.999765
4930404N11Rik	432479	3.9215	-0.0592997	0.693664	0.999884	0.00838494	0.948498	0.99996	-0.0676846	0.643197	0.999765
4930405A21Rik	74846	-0.148987	0.0745749	0.74859	0.999884	-0.192007	0.339543	0.99996	0.266582	0.243829	0.999765
4930412C18Rik	320152	2.34514	0.0556843	0.626415	0.999884	-0.0279773	0.776055	0.99996	0.0836615	0.452899	0.999765
4930412O13Rik	381347	0.699236	0.370853	0.447431	0.999884	-0.211041	0.610655	0.99996	0.581894	0.226214	0.999765
4930413G21Rik	73951	0.249818	0.178358	0.636119	0.999884	-0.200108	0.53516	0.99996	0.378466	0.306128	0.999765
4930415O20Rik	73863	0.692854	0.210228	0.417965	0.999884	-0.0292434	0.894726	0.99996	0.239472	0.343623	0.999765
4930430F08Rik	68281	1.87512	0.0689494	0.638326	0.999884	-0.101636	0.422226	0.99996	0.170585	0.23661	0.999765
4930444P10Rik	75799	0.451784	-0.034353	0.882282	0.999884	-0.0500788	0.802454	0.99996	0.0157258	0.944299	0.999765
4930447N08Rik	71647	1.36611	-0.16191	0.540041	0.999884	-0.0323261	0.887373	0.99996	-0.129584	0.612767	0.999765
4930451G09Rik	74684	1.21269	0.0440012	0.809352	0.999884	0.0209444	0.893889	0.99996	0.0230567	0.896324	0.999765
4930452B06Rik	74430	3.49793	-0.0352052	0.649251	0.999884	-0.0390151	0.559548	0.99996	0.00380983	0.959533	0.999765
4930453N24Rik	67609	3.73114	-0.0204173	0.747856	0.999884	-0.0520393	0.34509	0.99996	0.031622	0.608929	0.999765
4930455G09Rik	78917	-0.119457	-0.14216	0.507921	0.999884	-0.0396956	0.830444	0.99996	-0.102464	0.621874	0.999765
4930458D05Rik	75802	1.32069	0.0372722	0.797784	0.999884	0.171026	0.177996	0.982908	-0.133754	0.344766	0.999765
4930473A02Rik	321014	0.155179	-0.242356	0.47965	0.999884	-0.0584815	0.843957	0.99996	-0.183875	0.579114	0.999765
4930481A15Rik	74931	1.58546	-0.252611	0.193112	0.999884	-0.0618156	0.710463	0.99996	-0.190795	0.308292	0.999765
4930483K19Rik	74953	1.29301	0.0902986	0.58254	0.999884	0.129479	0.361097	0.99996	-0.0391802	0.80509	0.999765
4930503L19Rik	269033	1.95923	0.13521	0.242781	0.999884	0.0760761	0.441307	0.99996	0.0591341	0.595372	0.999765
4930505A04Rik	75087	0.204871	-0.0636919	0.78824	0.999884	-0.223543	0.278771	0.99996	0.159851	0.489866	0.999765
4930511M06Rik	75084	3.45943	0.0558173	0.628114	0.999884	-0.120521	0.228855	0.99996	0.176339	0.122414	0.999765
4930513N10Rik	319960	0.0886031	0.0936177	0.739018	0.999884	0.0749704	0.756147	0.99996	0.0186474	0.945386	0.999765
4930518I15Rik	74704	-0.137595	-0.0397275	0.888353	0.999884	-0.229264	0.3509	0.99996	0.189537	0.492817	0.999765
4930523C07Rik	67647	2.74319	0.115643	0.440266	0.999884	0.0145726	0.90947	0.99996	0.10107	0.487039	0.999765
4930525G20Rik	320163	1.14206	0.0670251	0.598187	0.999884	-0.169982	0.126264	0.841779	0.237007	0.0622159	0.999765
4930526I15Rik	75135	2.31829	0.0813851	0.766405	0.999884	-0.00865712	0.970674	0.99996	0.0900422	0.735171	0.999765
4930526L06Rik	75138	0.00366671	0.293147	0.181754	0.999884	0.107257	0.562554	0.99996	0.185891	0.379121	0.999765
4930550C14Rik	75311	0.255494	-0.0987045	0.568737	0.999884	-0.0193079	0.897258	0.99996	-0.0793965	0.636252	0.999765
4930556M19Rik	75259	2.85461	-0.0113516	0.906957	0.999884	-0.113607	0.181037	0.9915	0.102256	0.283673	0.999765
4930565N06Rik	68306	-0.258109	-0.10996	0.733744	0.999884	-0.424095	0.135492	0.869315	0.314135	0.321826	0.999765
4930579G18Rik	75913	1.52816	0.0932602	0.703715	0.999884	-0.109514	0.604089	0.99996	0.202774	0.398088	0.999765
4930579G24Rik	75939	0.923656	-0.118263	0.424094	0.999884	-0.127528	0.320284	0.99996	0.00926467	0.948361	0.999765
4930579K19Rik	75881	0.09687	0.212797	0.451443	0.999884	0.153159	0.526515	0.99996	0.0596377	0.826948	0.999765
4930581F22Rik	78934	3.18424	0.12297	0.697289	0.999884	0.0412251	0.879231	0.99996	0.081745	0.789799	0.999765
4931403E22Rik	70942	-0.249026	0.327638	0.551955	0.999884	-0.359566	0.442151	0.99996	0.687204	0.206118	0.999765
4931406C07Rik	70984	5.51115	0.0143247	0.769719	0.999884	0.0305238	0.470444	0.99996	-0.0161992	0.732985	0.999765
4931406P16Rik	233103	3.07095	0.0368431	0.92044	0.999884	0.154538	0.627024	0.99996	-0.117695	0.741679	0.999765
4931414P19Rik	74359	2.05445	0.166632	0.0800051	0.999884	0.0913178	0.256799	0.99996	0.0753139	0.406033	0.999765
4931428F04Rik	74356	1.03876	0.352099	0.0122153	0.999884	0.134116	0.244507	0.99996	0.217983	0.100153	0.999765
4932422M17Rik	74366	5.29884	-0.0822696	0.679957	0.999884	-0.109332	0.526711	0.99996	0.0270621	0.888996	0.999765
4932438A13Rik	229227	6.28936	-0.0789274	0.61864	0.999884	-0.208164	0.135061	0.869315	0.129236	0.405495	0.999765
4932438H23Rik	74387	5.41338	-0.134774	0.201019	0.999884	-0.124515	0.173028	0.975098	-0.0102587	0.919353	0.999765
4933404O12Rik	66752	2.42796	0.0922565	0.458919	0.999884	0.0225692	0.832452	0.99996	0.0696873	0.563871	0.999765
4933407K13Rik	74396	1.025	0.0281259	0.881586	0.999884	-0.0979184	0.548351	0.99996	0.126044	0.493979	0.999765
4933408B17Rik	271508	0.00523923	0.0846096	0.878293	0.999884	-0.281559	0.553656	0.99996	0.366168	0.497427	0.999765
4933412E12Rik	71086	3.00537	-0.0107662	0.970753	0.999884	-0.119022	0.639138	0.99996	0.108256	0.7053	0.999765
4933413J09Rik	71106	-0.51953	0.590893	0.356932	0.999884	-0.132147	0.804268	0.99996	0.72304	0.249024	0.999765
4933421O10Rik	100504166	3.01455	-0.00615153	0.95946	0.999884	-0.184216	0.0846828	0.666157	0.178065	0.138064	0.999765
4933427D14Rik	74477	4.15582	0.0463614	0.758156	0.999884	-0.0986005	0.448878	0.99996	0.144962	0.326146	0.999765
4933429O19Rik	66770	5.0182	0.0702475	0.764983	0.999884	0.00457513	0.981935	0.99996	0.0656723	0.773534	0.999765
4933431E20Rik	329735	4.22464	0.0473123	0.452693	0.999884	0.0588303	0.28014	0.99996	-0.011518	0.849861	0.999765
4933434E20Rik	99650	6.42628	-0.0397301	0.648414	0.999884	-0.0668195	0.376406	0.99996	0.0270894	0.749037	0.999765
4933439C10Rik	74476	3.92499	0.0512629	0.892581	0.999884	-0.0715129	0.826906	0.99996	0.122776	0.739804	0.999765
4933439K11Rik	71319	0.889213	-0.0878872	0.565103	0.999884	-0.209994	0.117862	0.808408	0.122107	0.413138	0.999765
5031425E22Rik	269630	3.72678	0.093197	0.458923	0.999884	-0.00720649	0.946684	0.99996	0.100404	0.412035	0.999765
5031434O11Rik	100039684	1.13987	0.107815	0.777439	0.999884	-0.0446044	0.891731	0.99996	0.15242	0.681252	0.999765
5031439G07Rik	223739	4.85385	0.0846431	0.756876	0.999884	0.140907	0.549518	0.99996	-0.0562639	0.831516	0.999765
5330413P13Rik	414081	0.700255	0.0415998	0.826057	0.999884	0.233294	0.158754	0.937822	-0.191694	0.298505	0.999765
5330417C22Rik	229722	1.89296	0.0286158	0.861773	0.999884	-0.102426	0.471059	0.99996	0.131041	0.414972	0.999765
5430405H02Rik	74487	0.427548	0.0784921	0.687416	0.999884	-0.156882	0.351941	0.99996	0.235374	0.220196	0.999765
5530601H04Rik	71445	2.35985	-0.00858438	0.960731	0.999884	-0.0868575	0.564644	0.99996	0.0782731	0.645007	0.999765
5730405O15Rik	70489	0.255664	-0.0821661	0.65478	0.999884	-0.169317	0.289992	0.99996	0.0871511	0.625885	0.999765
5730409E04Rik	230757	4.16557	0.0353641	0.515969	0.999884	0.0964499	0.045211	0.443659	-0.0610858	0.249901	0.999765
5730409K12Rik	70494	1.95705	0.261806	0.399906	0.999884	0.248566	0.350563	0.99996	0.0132403	0.964673	0.999765
5730455P16Rik	70591	4.9438	0.0499903	0.688518	0.999884	0.0296224	0.782416	0.99996	0.0203679	0.866213	0.999765
5730480H06Rik	70592	0.506427	0.287454	0.558193	0.999884	-0.0554673	0.89449	0.99996	0.342921	0.47368	0.999765
5730507C01Rik	236366	1.58675	-0.0804562	0.711025	0.999884	0.0963637	0.60783	0.99996	-0.17682	0.402134	0.999765
5830417I10Rik	100302730	4.67606	-0.0436357	0.606269	0.999884	-0.118152	0.112221	0.786113	0.0745163	0.368069	0.999765
5830428M24Rik	76062	0.60694	-0.175886	0.5886	0.999884	-0.0994	0.724237	0.99996	-0.0764862	0.808113	0.999765
5930403L14Rik	320939	8.93829	-0.0754394	0.715351	0.999884	-0.0207601	0.907397	0.99996	-0.0546793	0.78536	0.999765
5930430L01Rik	319982	3.02993	0.0841473	0.705756	0.999884	0.0914024	0.633539	0.99996	-0.00725512	0.973176	0.999765
6030458C11Rik	77877	4.68885	0.00380891	0.944173	0.999884	-0.0394581	0.402567	0.99996	0.043267	0.415483	0.999765
6230426M11Rik	100504301	0.889217	0.0230145	0.921448	0.999884	-0.0508821	0.800261	0.99996	0.0738966	0.744662	0.999765
6330403K07Rik	103712	2.02753	0.951382	0.0120001	0.999884	1.33952	9.53699e-05	0.024196	-0.388136	0.257569	0.999765
6330415G19Rik	320020	0.152589	-0.0231494	0.930727	0.999884	0.0738121	0.7483	0.99996	-0.0969615	0.707323	0.999765
6330418K02Rik	69004	0.653152	-0.151775	0.379756	0.999884	0.0628505	0.673391	0.99996	-0.214626	0.202226	0.999765
6330549D23Rik	229613	1.91223	-0.0615458	0.729594	0.999884	-0.0202076	0.895353	0.99996	-0.0413382	0.810882	0.999765
6430548M08Rik	234797	6.32287	-0.0569401	0.560552	0.999884	-0.0587308	0.487384	0.99996	0.00179071	0.98494	0.999765
6430550D23Rik	320095	1.49524	-0.0202071	0.905245	0.999884	-0.0734052	0.617013	0.99996	0.0531981	0.747394	0.999765
6430571L13Rik	235599	3.13666	-0.118807	0.215314	0.999884	-0.08247	0.318092	0.99996	-0.0363375	0.693521	0.999765
6530402F18Rik	76220	0.660505	0.170758	0.47491	0.999884	0.371301	0.0761272	0.626394	-0.200544	0.385318	0.999765
6720489N17Rik	211378	2.53595	0.136902	0.213274	0.999884	-0.0606736	0.517137	0.99996	0.197576	0.0686995	0.999765
6820408C15Rik	228778	3.85977	0.0751937	0.622533	0.999884	0.0488232	0.70997	0.99996	0.0263705	0.858529	0.999765
6820431F20Rik	547150	2.22799	0.0663772	0.579861	0.999884	-0.131409	0.207544	0.99996	0.197786	0.0967433	0.999765
8030462N17Rik	212163	4.56545	-0.128168	0.734338	0.999884	-0.137637	0.673859	0.99996	0.00946936	0.979436	0.999765
8430429K09Rik	71523	2.53193	0.096959	0.548666	0.999884	0.0171725	0.901397	0.99996	0.0797865	0.610997	0.999765
9030025P20Rik	100041574	2.34515	-0.227861	0.229242	0.999884	-0.234208	0.156585	0.932604	0.00634737	0.972284	0.999765
9030407P20Rik	100504389	1.62922	0.00226932	0.987853	0.999884	0.105834	0.412195	0.99996	-0.103565	0.474379	0.999765
9030612E09Rik	74530	-0.0286395	0.290521	0.322563	0.999884	0.272418	0.278832	0.99996	0.0181026	0.948935	0.999765
9030624G23Rik	66808	0.509674	-0.146433	0.315233	0.999884	0.121612	0.33556	0.99996	-0.268046	0.0621718	0.999765
9130008F23Rik	71583	1.222	0.194339	0.169781	0.999884	0.100616	0.402492	0.99996	0.0937232	0.490017	0.999765
9130019O22Rik	78921	1.97718	-0.0285357	0.829563	0.999884	-0.112071	0.330583	0.99996	0.0835355	0.518493	0.999765
9130019P16Rik	100042056	0.414159	0.101498	0.803066	0.999884	0.0297953	0.932052	0.99996	0.0717026	0.855946	0.999765
9130023H24Rik	100043133	2.76848	0.0670696	0.509687	0.999884	0.10405	0.237731	0.99996	-0.0369801	0.706823	0.999765
9130221H12Rik	77124	2.35313	0.0704712	0.708194	0.999884	-0.0212062	0.895759	0.99996	0.0916774	0.616657	0.999765
9130401M01Rik	75758	3.07451	0.0358445	0.819191	0.999884	-0.00953104	0.943715	0.99996	0.0453755	0.765833	0.999765
9230114K14Rik	414108	1.648	-0.118918	0.782477	0.999884	-0.14773	0.692029	0.99996	0.0288117	0.945176	0.999765
9330020H09Rik	100048895	1.10807	0.11884	0.701042	0.999884	-0.0577587	0.827917	0.99996	0.176599	0.558084	0.999765
9330102E08Rik	330427	2.25112	0.103879	0.537472	0.999884	-0.0188176	0.896333	0.99996	0.122696	0.454327	0.999765
9330133O14Rik	100689703	2.54396	-0.032135	0.723473	0.999884	0.0373982	0.633359	0.99996	-0.0695332	0.431476	0.999765
9330151L19Rik	414085	4.12918	0.0676651	0.825313	0.999884	-0.00883573	0.973275	0.99996	0.0765009	0.797327	0.999765
9330159F19Rik	212448	-0.115207	0.866448	0.138474	0.999884	1.65917	0.00191635	0.0581397	-0.79272	0.157285	0.999765
9330159M07Rik	319673	0.523567	0.156534	0.263756	0.999884	-0.0386972	0.745212	0.99996	0.195231	0.154237	0.999765
9330182L06Rik	231014	3.29899	-0.0536293	0.869405	0.999884	-0.0438427	0.876279	0.99996	-0.00978659	0.97536	0.999765
9430015G10Rik	230996	3.11427	0.102993	0.679084	0.999884	0.0411674	0.847287	0.99996	0.0618254	0.797879	0.999765
9430037G07Rik	320692	1.54623	-0.21586	0.33896	0.999884	-0.287699	0.14601	0.903964	0.0718395	0.742758	0.999765
9430038I01Rik	77252	2.4918	0.00755001	0.956925	0.999884	0.0205488	0.86456	0.99996	-0.0129988	0.92365	0.999765
9430091E24Rik	434350	2.07039	-0.098364	0.526373	0.999884	-0.093798	0.485079	0.99996	-0.00456593	0.975792	0.999765
9530052C20Rik	320229	0.416798	0.00544449	0.977753	0.999884	-0.0480476	0.77504	0.99996	0.0534921	0.777553	0.999765
9530053A07Rik	319482	0.345826	0.0238781	0.901956	0.999884	0.403518	0.0208016	0.263312	-0.37964	0.0487738	0.999765
9530068E07Rik	213673	8.23002	-0.0737882	0.432459	0.999884	0.00292114	0.971151	0.99996	-0.0767093	0.400646	0.999765
9530077C05Rik	68283	2.65328	0.061293	0.607793	0.999884	0.0165938	0.871501	0.99996	0.0446991	0.699591	0.999765
9530082P21Rik	638247	5.48387	0.0979607	0.573376	0.999884	0.0735856	0.622389	0.99996	0.0243751	0.884837	0.999765
9930012K11Rik	268759	1.30897	-0.0253936	0.879239	0.999884	0.108851	0.452312	0.99996	-0.134245	0.409092	0.999765
9930014A18Rik	320469	2.97848	-0.0588726	0.711581	0.999884	0.0728562	0.59638	0.99996	-0.131729	0.395102	0.999765
9930021J03Rik	240613	4.85503	0.0813788	0.281691	0.999884	-0.0354617	0.583139	0.99996	0.11684	0.115629	0.999765
9930104L06Rik	194268	3.34282	0.0348004	0.742265	0.999884	-0.0342999	0.706777	0.99996	0.0691003	0.502845	0.999765
9930111J21Rik1	667214	3.45031	-0.324109	0.126733	0.999884	0.0312666	0.862939	0.99996	-0.355375	0.08502	0.999765
A030001D20Rik	100126243	0.27937	0.0805339	0.726943	0.999884	-0.0350347	0.859597	0.99996	0.115569	0.606403	0.999765
A130010J15Rik	319266	1.43599	0.0857325	0.500346	0.999884	0.0685242	0.530757	0.99996	0.0172083	0.888684	0.999765
A130040M12Rik	319269	0.606128	0.847725	0.0460502	0.999884	1.27849	0.000820595	0.0387142	-0.430763	0.275873	0.999765
A1bg	117586	0.60699	-0.246804	0.242799	0.999884	-0.262115	0.155511	0.930306	0.0153109	0.940027	0.999765
A230045G11Rik	624086	3.71694	0.126805	0.509135	0.999884	0.108557	0.510381	0.99996	0.0182482	0.921627	0.999765
A230050P20Rik	319278	4.27083	0.0348406	0.899017	0.999884	0.0808479	0.732538	0.99996	-0.0460073	0.8627	0.999765
A230056P14Rik	320845	3.91175	-0.0879202	0.575277	0.999884	-0.194095	0.15804	0.936107	0.106175	0.488405	0.999765
A230072C01Rik	320742	2.89024	0.0518349	0.802421	0.999884	-0.00117427	0.994743	0.99996	0.0530092	0.792191	0.999765
A230083G16Rik	442825	0.22698	0.254054	0.400304	0.999884	-0.152127	0.55424	0.99996	0.406181	0.171792	0.999765
A230103J11Rik	320466	0.265902	0.0509405	0.817363	0.999884	-0.12512	0.510819	0.99996	0.17606	0.413919	0.999765
A230107N01Rik	320919	0.569993	0.0544402	0.880741	0.999884	-0.0104501	0.973302	0.99996	0.0648904	0.853838	0.999765
A2m	232345	7.47007	-0.0608012	0.711708	0.999884	0.115179	0.418735	0.99996	-0.17598	0.272682	0.999765
A330023F24Rik	320977	5.80829	-0.0723042	0.841194	0.999884	-0.301159	0.338518	0.99996	0.228855	0.518501	0.999765
A330033J07Rik	320614	-0.144173	0.0426165	0.891844	0.999884	0.0312104	0.908011	0.99996	0.0114062	0.970148	0.999765
A330035P11Rik	319727	1.20639	-0.0449963	0.761296	0.999884	0.0544764	0.670344	0.99996	-0.0994727	0.489516	0.999765
A330048O09Rik	320315	4.33368	-0.0296679	0.81495	0.999884	-0.0781876	0.476305	0.99996	0.0485197	0.694173	0.999765
A3galt2	215493	0.42724	0.31308	0.582612	0.999884	-0.167116	0.730187	0.99996	0.480196	0.389296	0.999765
A430005L14Rik	97159	3.43669	0.0374364	0.834575	0.999884	0.0347608	0.821815	0.99996	0.0026756	0.987721	0.999765
A430033K04Rik	243308	3.27065	0.129184	0.25908	0.999884	-0.0465779	0.633031	0.99996	0.175762	0.117859	0.999765
A430035B10Rik	320312	0.709224	-0.0191203	0.903097	0.999884	0.100544	0.459861	0.99996	-0.119664	0.433483	0.999765
A430108G06Rik	319650	-0.0214253	-0.0101548	0.959932	0.999884	0.140373	0.42408	0.99996	-0.150528	0.444172	0.999765
A430110L20Rik	329307	-0.214491	0.83867	0.106269	0.999884	-0.169854	0.686691	0.99996	1.00852	0.0493917	0.999765
A4galt	239559	0.993267	1.10547	0.0505933	0.999884	1.60319	0.00142407	0.0503757	-0.497721	0.33905	0.999765
A530016L24Rik	319942	-0.0266321	0.0114588	0.96483	0.999884	0.0951928	0.671382	0.99996	-0.0837341	0.739584	0.999765
A530020G20Rik	319839	-0.0213106	-0.330013	0.456145	0.999884	0.200753	0.603427	0.99996	-0.530766	0.218095	0.999765
A530072M11Rik	100415915	0.433644	0.155265	0.412374	0.999884	0.0358507	0.824564	0.99996	0.119414	0.515198	0.999765
A630066F11Rik	320642	0.341926	0.225383	0.168576	0.999884	0.121556	0.381353	0.99996	0.103827	0.508316	0.999765
A630072M18Rik	320770	2.66953	-0.00169807	0.986178	0.999884	-0.106582	0.212879	0.99996	0.104883	0.276074	0.999765
A630089N07Rik	320586	0.919225	-0.18028	0.165367	0.999884	-0.417066	0.000615012	0.0342398	0.236787	0.0653205	0.999765
A730011C13Rik	319916	0.883503	0.042925	0.923516	0.999884	-0.0981749	0.79885	0.99996	0.1411	0.745725	0.999765
A730017L22Rik	613258	1.91315	0.135388	0.483749	0.999884	-0.0360752	0.827435	0.99996	0.171463	0.363112	0.999765
A730020E08Rik	100504262	0.21643	0.152725	0.399861	0.999884	-0.228621	0.145517	0.902489	0.381346	0.0360853	0.999765
A730063M14Rik	100504703	0.0906968	0.146772	0.662622	0.999884	0.24078	0.406502	0.99996	-0.0940077	0.772663	0.999765
A830009L08Rik	320297	0.160575	0.404881	0.182108	0.999884	0.017884	0.943901	0.99996	0.386997	0.189793	0.999765
A830010M20Rik	231570	4.33599	0.0472787	0.753401	0.999884	0.0815332	0.529889	0.99996	-0.0342544	0.814237	0.999765
A830018L16Rik	320492	3.91507	0.126511	0.216453	0.999884	-0.093465	0.286625	0.99996	0.219976	0.0312905	0.999765
A830082N09Rik	414093	2.14529	0.200912	0.332559	0.999884	-0.161756	0.362643	0.99996	0.362667	0.0782184	0.999765
A930001C03Rik	319314	0.730187	-0.0215655	0.924678	0.999884	-0.168008	0.395971	0.99996	0.146442	0.511149	0.999765
A930004D18Rik	77940	1.84864	0.00671556	0.948993	0.999884	0.0163772	0.856384	0.99996	-0.00966161	0.924445	0.999765
A930005H10Rik	68161	1.11863	0.107603	0.528153	0.999884	0.111631	0.446975	0.99996	-0.00402755	0.980491	0.999765
A930007A09Rik	432999	1.89113	-0.109897	0.651794	0.999884	0.0138244	0.947564	0.99996	-0.123722	0.600463	0.999765
A930013F10Rik	68074	0.83644	-0.00862116	0.979629	0.999884	-0.260292	0.374904	0.99996	0.25167	0.447382	0.999765
A930015D03Rik	77810	2.72937	-0.121321	0.505664	0.999884	-0.0878292	0.577224	0.99996	-0.0334916	0.849586	0.999765
A930017M01Rik	239410	1.2248	0.310885	0.0574285	0.999884	0.0969236	0.477186	0.99996	0.213962	0.172139	0.999765
A930024E05Rik	109202	1.58514	0.116506	0.61646	0.999884	0.00214495	0.991422	0.99996	0.114361	0.612796	0.999765
A930033H14Rik	320700	-0.0764057	-0.047338	0.848665	0.999884	0.175094	0.417453	0.99996	-0.222432	0.357517	0.999765
AA465934	613254	1.14163	-0.119848	0.644936	0.999884	-0.0988595	0.660489	0.99996	-0.0209883	0.933693	0.999765
AA474408	767812	1.01781	0.452127	0.149296	0.999884	0.449965	0.0933292	0.706467	0.00216249	0.994197	0.999765
AA543186	100272219	0.501622	0.156753	0.465903	0.999884	-0.0715635	0.69692	0.99996	0.228317	0.277322	0.999765
AA986860	212439	1.60834	-0.0244728	0.875359	0.999884	-0.0182326	0.892221	0.99996	-0.00624016	0.967136	0.999765
Aaas	223921	3.46231	0.110877	0.415765	0.999884	0.105465	0.368073	0.99996	0.00541223	0.967131	0.999765
Aacs	78894	4.81674	0.0192209	0.820814	0.999884	-0.0643909	0.381243	0.99996	0.0836118	0.314692	0.999765
Aagab	66939	6.38379	-0.102771	0.0652836	0.999884	-0.0875631	0.0691009	0.588573	-0.0152075	0.77365	0.999765
Aak1	269774	7.21101	-0.119932	0.536267	0.999884	-0.135087	0.421745	0.99996	0.0151552	0.935861	0.999765
Aamdc	66273	4.28989	0.0105064	0.912194	0.999884	0.0248348	0.762383	0.99996	-0.0143284	0.876836	0.999765
Aamp	227290	7.43049	-0.0171359	0.860094	0.999884	0.0074311	0.929347	0.99996	-0.024567	0.794659	0.999765
Aanat	11298	0.0976263	-0.0527074	0.883506	0.999884	0.0368352	0.905728	0.99996	-0.0895425	0.797355	0.999765
Aar2	68295	7.48609	-0.0690879	0.721902	0.999884	-0.0807881	0.63025	0.99996	0.0117002	0.950549	0.999765
Aars	234734	6.67221	-0.0290113	0.646256	0.999884	0.00418027	0.938784	0.99996	-0.0331915	0.588733	0.999765
Aars2	224805	3.70459	0.0934254	0.464982	0.999884	0.0321102	0.769438	0.99996	0.0613152	0.620508	0.999765
Aarsd1	69684	5.08314	0.0295517	0.852102	0.999884	0.0446349	0.743775	0.99996	-0.0150832	0.921827	0.999765
Aasdh	231326	3.47754	0.0455478	0.751625	0.999884	-0.0823759	0.50751	0.99996	0.127924	0.363822	0.999765
Aasdhppt	67618	5.08478	-0.0540121	0.34883	0.999884	-0.0565962	0.257007	0.99996	0.00258409	0.962976	0.999765
Aass	30956	6.05468	-0.14773	0.251106	0.999884	-0.0532594	0.629667	0.99996	-0.0944711	0.447277	0.999765
Aatf	56321	3.57902	-0.0600034	0.653491	0.999884	-0.0271424	0.813863	0.99996	-0.032861	0.799909	0.999765
Aatk	11302	1.97018	0.794829	0.092961	0.999884	1.61304	0.000247827	0.0268509	-0.818216	0.0670072	0.999765
Abat	268860	8.83306	-0.0778159	0.667534	0.999884	-0.0156726	0.920093	0.99996	-0.0621433	0.723719	0.999765
Abca1	11303	7.13107	-0.210407	0.395284	0.999884	-0.0455107	0.831037	0.99996	-0.164896	0.491588	0.999765
Abca13	268379	0.485996	-0.0736172	0.854579	0.999884	0.124195	0.72073	0.99996	-0.197812	0.611516	0.999765
Abca2	11305	9.23968	-0.0925038	0.305951	0.999884	-0.0180367	0.815896	0.99996	-0.0744671	0.394746	0.999765
Abca3	27410	6.01813	-0.0684643	0.803302	0.999884	0.0720071	0.761489	0.99996	-0.140471	0.598309	0.999765
Abca4	11304	9.44511	-0.205975	0.400898	0.999884	-0.0455655	0.829261	0.99996	-0.16041	0.499469	0.999765
Abca5	217265	6.52292	-0.0829671	0.797745	0.999884	-0.0924941	0.741055	0.99996	0.00952707	0.97586	0.999765
Abca7	27403	6.90383	-0.0876767	0.505413	0.999884	-0.051697	0.648888	0.99996	-0.0359797	0.777923	0.999765
Abca8a	217258	4.11887	-0.0981056	0.756806	0.999884	-0.0191803	0.944105	0.99996	-0.0789252	0.79737	0.999765
Abca8b	27404	1.86764	-0.010273	0.968096	0.999884	0.101132	0.648361	0.99996	-0.111405	0.654686	0.999765
Abca9	217262	3.11489	0.827975	0.0800786	0.999884	0.891515	0.0271524	0.318516	-0.0635405	0.884847	0.999765
Abcb10	56199	4.01788	0.00203522	0.979049	0.999884	-0.0337291	0.614347	0.99996	0.0357643	0.635435	0.999765
Abcb1a	18671	2.74754	1.38307	0.0936505	0.999884	2.2495	0.00227783	0.0643149	-0.866433	0.248173	0.999765
Abcb6	74104	3.56068	-0.0608437	0.475768	0.999884	-0.0353773	0.630366	0.99996	-0.0254664	0.757878	0.999765
Abcb7	11306	6.18728	-0.105156	0.537336	0.999884	-0.116709	0.429471	0.99996	0.0115521	0.944342	0.999765
Abcb8	74610	6.45428	-0.0857795	0.205384	0.999884	0.00744475	0.89751	0.99996	-0.0932243	0.157219	0.999765
Abcb9	56325	5.8284	-0.00432897	0.971667	0.999884	0.0492571	0.639628	0.99996	-0.0535861	0.650696	0.999765
Abcc1	17250	6.9391	-0.158683	0.251373	0.999884	-0.0917856	0.440922	0.99996	-0.0668972	0.616081	0.999765
Abcc10	224814	4.52553	0.118765	0.684182	0.999884	-0.0230016	0.926883	0.99996	0.141767	0.617801	0.999765
Abcc3	76408	-0.063685	0.677182	0.0226745	0.999884	0.657879	0.00962049	0.155721	0.0193032	0.944165	0.999765
Abcc4	239273	6.92848	-0.107771	0.674818	0.999884	-0.107279	0.629326	0.99996	-0.000491485	0.998429	0.999765
Abcc5	27416	5.78866	-0.00821606	0.916812	0.999884	0.00313133	0.963167	0.99996	-0.0113474	0.881878	0.999765
Abcc9	20928	0.585532	0.197895	0.484918	0.999884	0.248768	0.307564	0.99996	-0.0508735	0.85231	0.999765
Abcd1	11666	3.649	0.0228244	0.880875	0.999884	0.0813474	0.536197	0.99996	-0.058523	0.691981	0.999765
Abcd2	26874	-0.0436149	0.587698	0.191195	0.999884	1.33933	0.00128054	0.0477558	-0.751633	0.0847622	0.999765
Abcd3	19299	7.35433	-0.110323	0.548382	0.999884	-0.0782528	0.622161	0.99996	-0.0320706	0.857245	0.999765
Abcd4	19300	3.23935	0.16292	0.418697	0.999884	0.051841	0.763241	0.99996	0.111079	0.569022	0.999765
Abce1	24015	6.77275	-0.032948	0.648623	0.999884	-0.076861	0.222597	0.99996	0.043913	0.533069	0.999765
Abcf1	224742	6.10967	0.0191699	0.604905	0.999884	-0.011788	0.711674	0.99996	0.0309579	0.391433	0.999765
Abcf2	27407	5.51578	-0.0201341	0.746759	0.999884	0.00811751	0.879917	0.99996	-0.0282516	0.640882	0.999765
Abcf3	27406	6.17679	-0.0340683	0.454331	0.999884	-0.0550527	0.165563	0.95766	0.0209844	0.634646	0.999765
Abcg1	11307	5.64416	-0.151628	0.277624	0.999884	0.0226774	0.84978	0.99996	-0.174305	0.199405	0.999765
Abcg2	26357	5.26231	-0.0358313	0.798612	0.999884	0.039115	0.746797	0.99996	-0.0749463	0.582708	0.999765
Abcg4	192663	3.4737	0.0771295	0.323424	0.999884	0.0217172	0.744894	0.99996	0.0554122	0.463479	0.999765
Abcg5	27409	-0.0829949	0.439639	0.134588	0.999884	0.216854	0.379544	0.99996	0.222785	0.429191	0.999765
Abhd10	213012	3.28559	0.113763	0.368037	0.999884	-0.0181386	0.866568	0.99996	0.131902	0.284259	0.999765
Abhd11	68758	4.87031	-0.0339476	0.881746	0.999884	-0.0618546	0.753627	0.99996	0.0279069	0.899911	0.999765
Abhd11os	69812	0.254263	0.20814	0.507114	0.999884	0.122309	0.64856	0.99996	0.0858311	0.777352	0.999765
Abhd12	76192	6.43154	-0.0175157	0.748575	0.999884	0.0561184	0.238048	0.99996	-0.0736341	0.170179	0.999765
Abhd13	68904	5.32351	-0.0533108	0.735142	0.999884	-0.0322107	0.812741	0.99996	-0.0211002	0.890289	0.999765
Abhd14a	68644	5.24229	-0.00583515	0.967399	0.999884	0.0590155	0.632055	0.99996	-0.0648506	0.63987	0.999765
Abhd14b	76491	6.88556	-0.0772937	0.594368	0.999884	-0.0186194	0.881682	0.99996	-0.0586743	0.676888	0.999765
Abhd15	67477	0.540617	-0.111684	0.706857	0.999884	0.212629	0.410557	0.99996	-0.324313	0.262511	0.999765
Abhd16a	193742	5.73089	9.26818e-05	0.999059	0.999884	0.0715541	0.294795	0.99996	-0.0714614	0.351364	0.999765
Abhd17a	216169	4.96797	0.0610946	0.744501	0.999884	0.0664845	0.680292	0.99996	-0.00538989	0.976322	0.999765
Abhd17b	226016	4.55444	-0.00605133	0.961265	0.999884	-0.0413015	0.700977	0.99996	0.0352501	0.771138	0.999765
Abhd17c	70178	3.93913	-0.0530999	0.346116	0.999884	-0.0419453	0.388146	0.99996	-0.0111546	0.83755	0.999765
Abhd18	269423	2.78043	-0.0293781	0.764301	0.999884	-0.30603	0.00090342	0.0403674	0.276652	0.00640475	0.999765
Abhd2	54608	9.12983	-0.168108	0.811139	0.999884	-0.0482134	0.936857	0.99996	-0.119895	0.860644	0.999765
Abhd3	106861	6.81516	-0.0796414	0.258715	0.999884	-0.0708618	0.245067	0.99996	-0.00877967	0.897142	0.999765
Abhd4	105501	6.39638	0.0259037	0.665287	0.999884	0.0615561	0.236752	0.99996	-0.0356524	0.53962	0.999765
Abhd5	67469	4.55322	-0.00113452	0.989139	0.999884	-0.0086671	0.903984	0.99996	0.00753257	0.925853	0.999765
Abhd6	66082	5.72435	-0.108272	0.165835	0.999884	-0.107302	0.113915	0.793927	-0.000970137	0.98967	0.999765
Abhd8	64296	6.68792	0.0336552	0.77016	0.999884	0.0719623	0.469448	0.99996	-0.038307	0.731547	0.999765
Abi1	11308	5.60726	0.0447572	0.571712	0.999884	0.0178824	0.792571	0.99996	0.0268749	0.726095	0.999765
Abi2	329165	5.85126	-0.0132331	0.874584	0.999884	-0.0514703	0.478205	0.99996	0.0382372	0.639523	0.999765
Abi3	66610	0.384613	0.137003	0.583171	0.999884	0.248327	0.251077	0.99996	-0.111324	0.644659	0.999765
Abi3bp	320712	2.94002	-0.151963	0.395033	0.999884	0.0636192	0.679363	0.99996	-0.215582	0.215457	0.999765
Abitram	230234	3.84744	-0.0338887	0.74883	0.999884	-0.0679919	0.45823	0.99996	0.0341032	0.740391	0.999765
Abl1	11350	6.35064	0.0235396	0.703382	0.999884	0.0214188	0.687538	0.99996	0.00212079	0.971773	0.999765
Abl2	11352	5.58485	-0.0968993	0.631792	0.999884	-0.122967	0.482807	0.99996	0.0260677	0.894492	0.999765
Ablim1	226251	7.74667	-0.0161412	0.891294	0.999884	-0.0527584	0.605251	0.99996	0.0366172	0.750017	0.999765
Ablim2	231148	1.76315	0.817702	0.0343287	0.999884	1.13013	0.00100399	0.0412562	-0.312433	0.379559	0.999765
Abr	109934	7.80528	-0.0621642	0.321547	0.999884	-0.0462477	0.392168	0.99996	-0.0159165	0.792575	0.999765
Abracl	73112	3.35562	0.0196236	0.913194	0.999884	0.0332762	0.830126	0.99996	-0.0136526	0.937681	0.999765
Abraxas1	70681	3.30505	0.0677331	0.698289	0.999884	-0.0124339	0.934023	0.99996	0.080167	0.636975	0.999765
Abraxas2	109359	4.77113	-0.0317629	0.764439	0.999884	-0.101356	0.272059	0.99996	0.0695928	0.501225	0.999765
Abt1	30946	3.28028	0.0232314	0.857724	0.999884	-0.0772129	0.490743	0.99996	0.100444	0.427758	0.999765
Abtb1	80283	3.7146	0.00256048	0.985453	0.999884	0.0604606	0.618012	0.99996	-0.0579001	0.670975	0.999765
Abtb2	99382	2.40339	-0.0201326	0.899631	0.999884	0.0590205	0.668481	0.99996	-0.0791531	0.609549	0.999765
Acaa1a	113868	6.29155	-0.0534702	0.553428	0.999884	-0.0148203	0.848711	0.99996	-0.0386499	0.658693	0.999765
Acaa1b	235674	2.20237	0.135755	0.67911	0.999884	0.00242015	0.993138	0.99996	0.133335	0.675872	0.999765
Acaa2	52538	8.62757	-0.0748565	0.391102	0.999884	-0.0396312	0.597815	0.99996	-0.0352253	0.676565	0.999765
Acaca	107476	4.7622	-0.0602459	0.462018	0.999884	0.0196695	0.780101	0.99996	-0.0799154	0.316119	0.999765
Acacb	100705	7.43134	-0.137355	0.393152	0.999884	-0.0577134	0.677004	0.99996	-0.0796412	0.609026	0.999765
Acad10	71985	4.15335	-0.00115808	0.993543	0.999884	-0.0359823	0.770684	0.99996	0.0348242	0.802357	0.999765
Acad11	102632	5.84453	-0.0174875	0.873959	0.999884	0.0154522	0.870855	0.99996	-0.0329397	0.758258	0.999765
Acad12	338350	2.44734	-0.0192625	0.90381	0.999884	0.104873	0.447371	0.99996	-0.124135	0.423328	0.999765
Acad8	66948	8.50615	-0.0459114	0.421929	0.999884	-0.0657582	0.186417	0.99996	0.0198468	0.720094	0.999765
Acad9	229211	5.76492	-0.0148733	0.774874	0.999884	-0.101869	0.0285436	0.328263	0.086996	0.0924981	0.999765
Acadl	11363	7.3139	-0.0388704	0.548749	0.999884	-0.0379123	0.498264	0.99996	-0.000958122	0.987832	0.999765
Acadm	11364	7.1886	-0.0469165	0.45292	0.999884	-0.0291908	0.587689	0.99996	-0.0177257	0.769554	0.999765
Acads	11409	5.54801	-0.0779658	0.259289	0.999884	-0.0414489	0.484922	0.99996	-0.0365169	0.583755	0.999765
Acadsb	66885	7.73187	-0.0490258	0.647251	0.999884	-0.0664037	0.473869	0.99996	0.0173779	0.867371	0.999765
Acadvl	11370	7.95367	-0.0759032	0.13161	0.999884	-0.0996126	0.0249726	0.302985	0.0237094	0.62315	0.999765
Acap2	78618	4.76183	0.110372	0.288838	0.999884	0.0568115	0.522891	0.99996	0.0535606	0.593376	0.999765
Acap3	140500	4.1547	0.0825265	0.5071	0.999884	0.14917	0.167756	0.962185	-0.0666439	0.5794	0.999765
Acat1	110446	7.50213	-0.0268301	0.690912	0.999884	0.00732429	0.899731	0.99996	-0.0341544	0.602314	0.999765
Acat2	110460	3.62638	0.028364	0.817168	0.999884	-0.0459319	0.664199	0.99996	0.0742959	0.534405	0.999765
Acat3	224530	0.00470661	0.329522	0.072229	0.999884	0.179732	0.243021	0.99996	0.149789	0.390334	0.999765
Acbd3	170760	5.4003	-0.0121957	0.89721	0.999884	-0.0338536	0.677894	0.99996	0.0216579	0.813426	0.999765
Acbd4	67131	6.52954	-0.0618187	0.672787	0.999884	-0.0534297	0.672524	0.99996	-0.00838897	0.95292	0.999765
Acbd5	74159	7.13114	0.011054	0.943533	0.999884	-0.0360441	0.788839	0.99996	0.0470981	0.756397	0.999765
Acbd6	72482	3.67357	0.0985303	0.307396	0.999884	0.0619932	0.453237	0.99996	0.0365371	0.694406	0.999765
Accs	329470	2.86995	0.1296	0.171534	0.999884	0.127105	0.119856	0.815529	0.00249442	0.978015	0.999765
Acd	497652	4.20724	-0.0128892	0.898085	0.999884	-0.084267	0.335098	0.99996	0.0713778	0.467789	0.999765
Ace	11421	11.1842	-0.11655	0.708882	0.999884	-0.0438671	0.870757	0.99996	-0.0726832	0.81044	0.999765
Acer2	230379	1.61513	1.08608	0.0759309	0.999884	1.20874	0.020365	0.25985	-0.122653	0.827616	0.999765
Acer3	66190	4.69396	0.0318814	0.734696	0.999884	-0.0617844	0.447493	0.99996	0.0936658	0.309504	0.999765
Ache	11423	1.39259	0.66844	0.318815	0.999884	-0.216957	0.699112	0.99996	0.885396	0.181859	0.999765
Acin1	56215	6.63435	0.00261033	0.974763	0.999884	-0.0302274	0.671294	0.99996	0.0328378	0.682559	0.999765
Ackr3	12778	4.24262	0.04806	0.67285	0.999884	-0.00363483	0.970369	0.99996	0.0516948	0.640193	0.999765
Ackr4	252837	3.39041	0.0451685	0.877069	0.999884	-0.220481	0.383884	0.99996	0.26565	0.35518	0.999765
Acly	104112	7.10928	-0.021078	0.919281	0.999884	0.0118783	0.94719	0.99996	-0.0329562	0.870321	0.999765
Acnat1	230161	5.18554	0.0433842	0.604896	0.999884	-0.0265977	0.712355	0.99996	0.0699819	0.392238	0.999765
Aco1	11428	6.31859	-0.0467512	0.582226	0.999884	-0.0138502	0.849902	0.99996	-0.032901	0.689774	0.999765
Aco2	11429	9.34636	-0.124455	0.195699	0.999884	-0.0516857	0.530324	0.99996	-0.072769	0.43243	0.999765
Acot1	26897	4.46329	-0.153513	0.217086	0.999884	-0.103344	0.335014	0.99996	-0.0501689	0.675111	0.999765
Acot10	64833	0.20608	-0.0538383	0.748303	0.999884	0.0548371	0.705398	0.99996	-0.108675	0.504916	0.999765
Acot11	329910	6.4434	-0.0360295	0.804436	0.999884	-0.0632195	0.615211	0.99996	0.02719	0.847607	0.999765
Acot13	66834	5.63363	-0.0180019	0.939676	0.999884	0.00327351	0.987266	0.99996	-0.0212754	0.926586	0.999765
Acot2	171210	4.66294	-0.0772495	0.602295	0.999884	-0.0322295	0.800969	0.99996	-0.04502	0.754163	0.999765
Acot6	217700	1.44384	0.0213867	0.917894	0.999884	0.0981337	0.5838	0.99996	-0.0767469	0.702817	0.999765
Acot7	70025	4.2479	0.159841	0.152482	0.999884	0.187123	0.0537895	0.500287	-0.0272814	0.797626	0.999765
Acot8	170789	3.27878	0.0213722	0.893764	0.999884	-0.0295359	0.830437	0.99996	0.0509081	0.743569	0.999765
Acot9	56360	2.75073	0.0274019	0.752884	0.999884	0.0297109	0.691939	0.99996	-0.00230903	0.978172	0.999765
Acox1	11430	8.30135	-0.0403093	0.699541	0.999884	-0.0397646	0.659204	0.99996	-0.00054463	0.995714	0.999765
Acox2	93732	4.72364	-0.0266871	0.729364	0.999884	0.0412354	0.536096	0.99996	-0.0679225	0.366285	0.999765
Acox3	80911	5.7287	-0.0707531	0.354808	0.999884	-0.0291006	0.657837	0.99996	-0.0416525	0.573308	0.999765
Acp1	11431	5.06031	0.0526457	0.684964	0.999884	0.00501402	0.96415	0.99996	0.0476317	0.705411	0.999765
Acp2	11432	6.61186	-0.0705598	0.588614	0.999884	-0.0365924	0.74499	0.99996	-0.0339674	0.788342	0.999765
Acp5	11433	3.57107	-0.00496284	0.977804	0.999884	0.0226094	0.883119	0.99996	-0.0275722	0.873437	0.999765
Acp6	66659	4.51638	-0.00961347	0.961176	0.999884	-0.161717	0.346105	0.99996	0.152104	0.431926	0.999765
Acrbp	54137	2.87938	0.0335132	0.933072	0.999884	-0.106143	0.757795	0.99996	0.139656	0.719547	0.999765
Acsbg1	94180	1.395	1.16702	0.0716337	0.999884	2.49348	6.395e-05	0.024196	-1.32646	0.030207	0.999765
Acsf2	264895	5.17029	-0.0137737	0.87183	0.999884	-0.00165949	0.982012	0.99996	-0.0121142	0.883794	0.999765
Acsf3	257633	4.46872	-0.0357214	0.545405	0.999884	0.0140228	0.782728	0.99996	-0.0497442	0.386837	0.999765
Acsl1	14081	6.4197	-0.0952402	0.592988	0.999884	-0.0292276	0.849143	0.99996	-0.0660126	0.702502	0.999765
Acsl3	74205	4.66924	0.166134	0.431914	0.999884	0.375759	0.0434525	0.43224	-0.209625	0.304191	0.999765
Acsl4	50790	5.47672	-0.0521648	0.756971	0.999884	-0.0747836	0.607869	0.99996	0.0226188	0.890208	0.999765
Acsl5	433256	2.95654	0.215709	0.152325	0.999884	0.256672	0.0497615	0.472854	-0.0409635	0.775081	0.999765
Acsl6	216739	7.89327	-0.106462	0.435326	0.999884	-0.0583507	0.619892	0.99996	-0.0481109	0.715799	0.999765
Acss1	68738	6.63632	-0.206272	0.302276	0.999884	-0.158548	0.359687	0.99996	-0.0477247	0.804901	0.999765
Acss2	60525	6.3747	-0.0801932	0.325743	0.999884	-0.0770448	0.275365	0.99996	-0.0031484	0.968123	0.999765
Acss3	380660	5.27488	-0.0798655	0.874477	0.999884	-0.0288878	0.947248	0.99996	-0.0509777	0.917292	0.999765
Acta2	11475	2.38838	0.794742	0.285519	0.999884	2.11379	0.00217774	0.0626417	-1.31905	0.0632669	0.999765
Actb	11461	9.11967	0.00806305	0.961974	0.999884	0.0163087	0.910892	0.99996	-0.00824569	0.959935	0.999765
Actg1	11465	5.39945	0.066015	0.735009	0.999884	-0.0597929	0.721781	0.99996	0.125808	0.508531	0.999765
Actl6a	56456	4.69407	0.00716449	0.9325	0.999884	0.00620297	0.932184	0.99996	0.000961521	0.990657	0.999765
Actn1	109711	7.71767	-0.103247	0.264683	0.999884	-0.0780622	0.328271	0.99996	-0.0251847	0.777738	0.999765
Actn2	11472	0.56099	0.0471798	0.886069	0.999884	-0.176847	0.533859	0.99996	0.224027	0.486368	0.999765
Actn4	60595	8.50013	-0.0946493	0.343044	0.999884	-0.00751474	0.930082	0.99996	-0.0871346	0.368076	0.999765
Actr10	56444	6.52426	-0.0146377	0.782044	0.999884	-0.0260587	0.568649	0.99996	0.011421	0.824149	0.999765
Actr1a	54130	6.32815	0.0255663	0.673663	0.999884	0.0302856	0.562865	0.99996	-0.00471932	0.936061	0.999765
Actr1b	226977	6.70685	-0.0532383	0.446018	0.999884	-0.00388254	0.948429	0.99996	-0.0493558	0.466531	0.999765
Actr2	66713	7.80393	-0.0392822	0.745106	0.999884	-0.0360863	0.72931	0.99996	-0.00319593	0.978268	0.999765
Actr3	74117	7.51934	-0.0135881	0.856565	0.999884	-0.0456599	0.482843	0.99996	0.0320718	0.661194	0.999765
Actr3b	242894	1.37518	0.0993769	0.508775	0.999884	0.119699	0.355829	0.99996	-0.0203221	0.888743	0.999765
Actr5	109275	2.6773	0.0114052	0.931027	0.999884	0.0905765	0.427143	0.99996	-0.0791713	0.536171	0.999765
Actr6	67019	4.70223	-0.0236974	0.785226	0.999884	-0.0777431	0.303752	0.99996	0.0540457	0.523969	0.999765
Actr8	56249	5.09289	-0.0565679	0.242379	0.999884	-0.0510214	0.222439	0.99996	-0.0055465	0.905151	0.999765
Acvr1	11477	4.05609	-0.0262146	0.771503	0.999884	0.00633561	0.9351	0.99996	-0.0325502	0.710319	0.999765
Acvr1b	11479	5.36149	-0.0497138	0.799089	0.999884	-0.0337553	0.841278	0.99996	-0.0159584	0.932944	0.999765
Acvr2a	11480	4.2879	-0.106333	0.342948	0.999884	-0.114608	0.239019	0.99996	0.00827524	0.939128	0.999765
Acvr2b	11481	1.87434	-0.0238611	0.852589	0.999884	0.0605086	0.585596	0.99996	-0.0843697	0.499162	0.999765
Acvrl1	11482	2.85755	0.434822	0.184671	0.999884	0.689667	0.0166372	0.225463	-0.254845	0.412155	0.999765
Acy1	109652	2.20395	0.0377805	0.813489	0.999884	0.239662	0.0889174	0.688889	-0.201882	0.197095	0.999765
Acy3	71670	0.682911	0.335591	0.112397	0.999884	0.539114	0.00431489	0.0937162	-0.203522	0.311813	0.999765
Acyp1	66204	4.19844	-0.0101174	0.920114	0.999884	-0.0113939	0.895786	0.99996	0.00127648	0.989602	0.999765
Acyp2	75572	3.91741	0.0785758	0.584211	0.999884	-0.0557391	0.651598	0.99996	0.134315	0.338607	0.999765
Adal	75894	3.74302	0.0867316	0.452804	0.999884	-0.0551583	0.578137	0.99996	0.14189	0.210374	0.999765
Adam10	11487	5.91548	-0.0709529	0.841636	0.999884	-0.0154245	0.959868	0.99996	-0.0555284	0.872027	0.999765
Adam11	11488	1.41883	1.21181	0.0449018	0.999884	1.84989	0.000661239	0.0354545	-0.638086	0.247879	0.999765
Adam12	11489	1.42819	0.978953	0.049643	0.999884	0.765753	0.0648153	0.561069	0.2132	0.645046	0.999765
Adam15	11490	4.68582	0.25934	0.074328	0.999884	0.270898	0.0310977	0.346543	-0.0115583	0.932695	0.999765
Adam17	11491	5.83429	-0.082108	0.381181	0.999884	-0.0293386	0.715858	0.99996	-0.0527694	0.56093	0.999765
Adam1a	280668	2.87557	0.0407597	0.913833	0.999884	-0.136007	0.675657	0.99996	0.176767	0.630757	0.999765
Adam1b	280667	-0.432762	-0.400058	0.310938	0.999884	-0.536957	0.123305	0.829732	0.1369	0.718507	0.999765
Adam22	11496	3.79922	0.21712	0.0462607	0.999884	0.13451	0.143603	0.89567	0.0826099	0.421986	0.999765
Adam23	23792	1.12011	0.449078	0.113915	0.999884	0.596095	0.0162964	0.221898	-0.147017	0.583668	0.999765
Adam8	11501	0.868792	-0.0101484	0.979884	0.999884	-0.0793948	0.819336	0.99996	0.0692464	0.859613	0.999765
Adam9	11502	6.73781	-0.0862072	0.717766	0.999884	-0.0545505	0.791135	0.99996	-0.0316567	0.891275	0.999765
Adamts1	11504	7.14968	-0.0153078	0.925269	0.999884	-0.0711126	0.614171	0.99996	0.0558049	0.725493	0.999765
Adamts10	224697	4.47788	0.265641	0.390109	0.999884	0.161236	0.540692	0.99996	0.104405	0.725936	0.999765
Adamts15	235130	1.19498	0.558644	0.152114	0.999884	0.938428	0.00674509	0.125272	-0.379784	0.303609	0.999765
Adamts20	223838	0.852258	0.794286	0.354133	0.999884	2.65216	0.00131967	0.0479493	-1.85787	0.0276265	0.999765
Adamts5	23794	3.11568	0.0386569	0.778641	0.999884	0.0779404	0.511404	0.99996	-0.0392834	0.768188	0.999765
Adamts6	108154	0.553133	-0.0729304	0.746648	0.999884	0.00296149	0.987835	0.99996	-0.0758919	0.729001	0.999765
Adamts9	101401	1.22152	0.406005	0.126183	0.999884	0.458591	0.0453279	0.444056	-0.0525856	0.834139	0.999765
Adamtsl1	77739	5.10587	-0.0990017	0.628161	0.999884	0.119072	0.500611	0.99996	-0.218073	0.273474	0.999765
Adamtsl2	77794	0.461366	-0.251963	0.510721	0.999884	0.0943474	0.776477	0.99996	-0.34631	0.35176	0.999765
Adamtsl3	269959	1.46553	3.19157	0.0011569	0.999884	3.32478	5.77479e-05	0.024196	-0.133209	0.867934	0.999765
Adamtsl4	229595	4.14841	0.096316	0.600386	0.999884	0.0491669	0.755436	0.99996	0.0471491	0.791238	0.999765
Adamtsl5	66548	2.10225	0.172144	0.346649	0.999884	0.137762	0.379336	0.99996	0.0343819	0.845167	0.999765
Adap1	231821	1.61209	0.614993	0.0214591	0.999884	0.835433	0.000485245	0.0309171	-0.220439	0.37102	0.999765
Adap2	216991	0.452375	0.591698	0.0572818	0.999884	0.65989	0.0141545	0.201683	-0.0681919	0.814849	0.999765
Adar	56417	6.40089	-0.205524	0.15609	0.999884	-0.0255424	0.836317	0.99996	-0.179982	0.199105	0.999765
Adarb1	110532	6.18946	-0.0965371	0.520871	0.999884	-0.0393037	0.761726	0.99996	-0.0572335	0.694581	0.999765
Adat1	30947	2.07075	-0.055513	0.578483	0.999884	-0.119189	0.172366	0.972958	0.0636755	0.51295	0.999765
Adat2	66757	1.11582	-0.105933	0.644829	0.999884	-0.17969	0.368262	0.99996	0.073757	0.741481	0.999765
Adat3	100113398	0.478334	-0.0561472	0.833203	0.999884	0.0253756	0.912296	0.99996	-0.0815228	0.752548	0.999765
Adck1	72113	4.4677	-0.0299067	0.701442	0.999884	-0.0289254	0.667447	0.99996	-0.00098131	0.989657	0.999765
Adck2	57869	3.82172	-0.087023	0.38717	0.999884	-0.0940962	0.280904	0.99996	0.00707318	0.942066	0.999765
Adck5	268822	3.73313	-0.034444	0.839744	0.999884	-0.0381383	0.795319	0.99996	0.00369424	0.982184	0.999765
Adcy1	432530	2.46871	1.15475	0.0285304	0.999884	1.69607	0.000343852	0.027816	-0.541324	0.257693	0.999765
Adcy2	210044	0.36795	1.07949	0.106551	0.999884	2.19425	0.000463583	0.0306253	-1.11476	0.080321	0.999765
Adcy3	104111	2.95015	0.237741	0.350434	0.999884	0.0782656	0.717963	0.99996	0.159475	0.517211	0.999765
Adcy4	104110	0.943954	0.547706	0.251923	0.999884	1.16321	0.00675766	0.125272	-0.615501	0.178139	0.999765
Adcy5	224129	5.72284	0.0638546	0.773184	0.999884	0.0462483	0.808235	0.99996	0.0176063	0.934674	0.999765
Adcy6	11512	7.52543	-0.0441757	0.665619	0.999884	-0.0945382	0.287617	0.99996	0.0503625	0.61296	0.999765
Adcy7	11513	2.1445	0.208073	0.425832	0.999884	0.261184	0.245892	0.99996	-0.0531112	0.832577	0.999765
Adcy9	11515	2.86772	0.108537	0.837147	0.999884	0.12681	0.77986	0.99996	-0.0182726	0.971487	0.999765
Adcyap1r1	11517	2.1562	1.17369	0.135475	0.999884	2.91646	0.000136813	0.0248269	-1.74277	0.020147	0.999765
Add1	11518	7.05486	0.0235742	0.840103	0.999884	0.0584066	0.562415	0.99996	-0.0348324	0.758546	0.999765
Add3	27360	7.43149	0.0295021	0.881083	0.999884	0.0254511	0.880866	0.99996	0.00405091	0.98311	0.999765
Adgb	215772	0.802814	0.253225	0.541312	0.999884	0.867521	0.0196592	0.25463	-0.614296	0.12773	0.999765
Adgra1	52389	-0.534924	0.78296	0.27421	0.999884	2.15179	0.00164248	0.0547771	-1.36883	0.0552471	0.999765
Adgra2	78560	2.98458	0.925137	0.0779665	0.999884	1.27629	0.00541121	0.108505	-0.351155	0.46807	0.999765
Adgra3	70693	7.54986	-0.0964822	0.544414	0.999884	-0.0493944	0.719032	0.99996	-0.0470878	0.760287	0.999765
Adgrb1	107831	1.46422	1.35949	0.0168825	0.999884	2.13924	4.88949e-05	0.024196	-0.77975	0.129734	0.999765
Adgrb2	230775	1.28122	1.4856	0.00759579	0.999884	1.74067	0.000329747	0.0273512	-0.255066	0.604117	0.999765
Adgre1	13733	2.2541	0.427528	0.264026	0.999884	0.768547	0.0224337	0.280056	-0.341019	0.349332	0.999765
Adgre5	26364	2.63012	0.237278	0.31846	0.999884	0.544969	0.010412	0.163362	-0.307691	0.180173	0.999765
Adgrf5	224792	3.59824	0.430595	0.280876	0.999884	0.739984	0.0340507	0.369753	-0.309389	0.414989	0.999765
Adgrg1	14766	3.65583	0.276264	0.440494	0.999884	0.704299	0.0263396	0.312466	-0.428035	0.214293	0.999765
Adgrg2	237175	-0.096484	0.200635	0.458477	0.999884	0.444986	0.0616107	0.544248	-0.244351	0.351347	0.999765
Adgrg6	215798	0.0771394	1.43542	0.115425	0.999884	2.37561	0.00385588	0.0879968	-0.940189	0.271686	0.999765
Adgrl1	330814	6.62211	0.0685219	0.710054	0.999884	0.0275162	0.862114	0.99996	0.0410056	0.81859	0.999765
Adgrl2	99633	1.01672	1.05335	0.0433359	0.999884	1.53659	0.000962945	0.0406871	-0.483235	0.31391	0.999765
Adgrl3	319387	0.166817	1.1079	0.0487944	0.999884	1.69745	0.000817098	0.0387142	-0.589549	0.260161	0.999765
Adgrl4	170757	2.36127	0.545725	0.232672	0.999884	0.9016	0.0242591	0.297201	-0.355875	0.410723	0.999765
Adgrv1	110789	5.11065	-0.0269783	0.882318	0.999884	-0.0720072	0.647528	0.99996	0.0450289	0.799556	0.999765
Adh1	11522	1.62622	0.324803	0.332946	0.999884	0.555021	0.0578198	0.526595	-0.230219	0.473278	0.999765
Adh5	11532	6.70765	-0.0652937	0.508929	0.999884	0.0209446	0.805537	0.99996	-0.0862383	0.369713	0.999765
Adhfe1	76187	4.69342	0.0243337	0.772616	0.999884	0.038443	0.596612	0.99996	-0.0141093	0.862815	0.999765
Adi1	104923	6.1984	-0.0521079	0.562488	0.999884	-0.0226387	0.770234	0.99996	-0.0294692	0.735497	0.999765
Adipor1	72674	7.2014	-0.0887178	0.666951	0.999884	-0.0285603	0.872437	0.99996	-0.0601575	0.763637	0.999765
Adipor2	68465	7.47919	-0.0955861	0.504136	0.999884	-0.101822	0.411307	0.99996	0.0062364	0.96416	0.999765
Adk	11534	3.755	0.0834401	0.515875	0.999884	0.178754	0.11101	0.7816	-0.0953143	0.443244	0.999765
Adm	11535	0.875846	0.742227	0.00320573	0.999884	0.4308	0.0351822	0.378319	0.311427	0.176187	0.999765
Adnp	11538	7.00001	0.017791	0.854897	0.999884	-0.0372875	0.656909	0.99996	0.0550785	0.561259	0.999765
Adnp2	240442	4.66926	0.0240296	0.832492	0.999884	0.0145214	0.882015	0.99996	0.00950814	0.931274	0.999765
Ado	211488	4.01461	0.0569129	0.484272	0.999884	0.0637241	0.363885	0.99996	-0.00681113	0.93095	0.999765
Adora1	11539	3.40947	0.0186985	0.92703	0.999884	0.214075	0.228417	0.99996	-0.195377	0.325263	0.999765
Adora2b	11541	4.81591	-0.0623849	0.637486	0.999884	-0.0212387	0.852379	0.99996	-0.0411461	0.748665	0.999765
Adpgk	72141	5.08913	-0.0442022	0.478839	0.999884	-0.0414382	0.442098	0.99996	-0.00276399	0.963514	0.999765
Adprh	11544	4.81079	0.0631042	0.50127	0.999884	0.159166	0.0543	0.502494	-0.0960614	0.292156	0.999765
Adprhl2	100206	4.16446	0.0273496	0.850744	0.999884	0.0402982	0.747621	0.99996	-0.0129485	0.926804	0.999765
Adprm	66358	3.71449	0.065173	0.316176	0.999884	0.0186097	0.73769	0.99996	0.0465633	0.459173	0.999765
Adra2c	11553	3.06454	0.0614133	0.792471	0.999884	0.0998678	0.619401	0.99996	-0.0384546	0.864914	0.999765
Adrb3	11556	0.903008	0.593784	0.197496	0.999884	-0.182505	0.634932	0.99996	0.776289	0.0885531	0.999765
Adrm1	56436	4.10684	0.0395121	0.876182	0.999884	-0.00811716	0.970344	0.99996	0.0476292	0.846689	0.999765
Adsl	11564	5.61095	-0.0150212	0.837058	0.999884	-0.0162237	0.796769	0.99996	0.00120248	0.986472	0.999765
Adss	11566	5.61105	0.0630792	0.258511	0.999884	0.0175145	0.713033	0.99996	0.0455647	0.398535	0.999765
Adssl1	11565	4.81007	0.0226597	0.781591	0.999884	0.0925871	0.193694	0.99996	-0.0699274	0.379529	0.999765
Aebp1	11568	7.2913	0.125705	0.525155	0.999884	0.298169	0.0849152	0.666908	-0.172465	0.366912	0.999765
Aebp2	11569	6.70533	-0.0411405	0.39893	0.999884	-0.110165	0.0122048	0.181586	0.0690244	0.150365	0.999765
Aen	68048	4.01884	-0.0445918	0.494467	0.999884	-0.0137725	0.806262	0.99996	-0.0308192	0.626094	0.999765
Afap1	70292	4.30477	0.245405	0.0722522	0.999884	0.181402	0.118143	0.808594	0.0640035	0.620055	0.999765
Afap1l1	106877	1.67389	1.20439	0.0421227	0.999884	1.61252	0.00192988	0.0581397	-0.408124	0.448931	0.999765
Afap1l2	226250	2.86635	0.341646	0.111657	0.999884	0.317058	0.0845742	0.665745	0.0245875	0.903692	0.999765
Afdn	17356	5.19742	0.168959	0.179695	0.999884	0.192906	0.0769399	0.630825	-0.0239478	0.841951	0.999765
Aff1	17355	3.62165	0.305054	0.339839	0.999884	0.316049	0.2483	0.99996	-0.0109953	0.971337	0.999765
Aff2	14266	4.36103	-0.108975	0.8685	0.999884	-0.0702684	0.901722	0.99996	-0.0387062	0.951743	0.999765
Aff3	16764	4.37344	0.0757956	0.691629	0.999884	0.0646372	0.69404	0.99996	0.0111584	0.951924	0.999765
Aff4	93736	7.41191	-0.0779585	0.765931	0.999884	-0.0999424	0.659035	0.99996	0.0219839	0.931224	0.999765
Afg1l	215951	4.16937	0.0170583	0.76312	0.999884	-0.00746982	0.878193	0.99996	0.0245281	0.655704	0.999765
Afg3l1	114896	5.8688	-0.0701975	0.48743	0.999884	-0.0519753	0.551273	0.99996	-0.0182222	0.852361	0.999765
Afg3l2	69597	6.35938	-0.101497	0.0911377	0.999884	-0.0657917	0.200998	0.99996	-0.0357055	0.533274	0.999765
Afmid	71562	1.82936	0.204786	0.610442	0.999884	0.111192	0.746531	0.99996	0.0935941	0.809886	0.999765
Aftph	216549	6.31303	-0.0394925	0.831192	0.999884	-0.0784108	0.624451	0.99996	0.0389183	0.829056	0.999765
Aga	11593	5.71733	-0.134896	0.139258	0.999884	0.0160063	0.836589	0.99996	-0.150902	0.0896559	0.999765
Agap1	347722	4.04029	0.170059	0.161261	0.999884	0.109181	0.291109	0.99996	0.0608779	0.600152	0.999765
Agap2	216439	2.24637	1.22717	0.0201659	0.999884	1.89937	8.63936e-05	0.024196	-0.6722	0.159825	0.999765
Agap3	213990	6.45534	0.00442324	0.967695	0.999884	0.0532834	0.572112	0.99996	-0.0488601	0.644991	0.999765
Agbl2	271813	5.25949	0.0364338	0.580345	0.999884	-0.0545707	0.338669	0.99996	0.0910045	0.160961	0.999765
Agbl3	76223	3.31131	-0.058234	0.427154	0.999884	-0.0256609	0.684225	0.99996	-0.0325732	0.646286	0.999765
Agbl4	78933	3.04681	-0.0682686	0.538894	0.999884	-0.121584	0.209467	0.99996	0.0533156	0.621649	0.999765
Agbl5	231093	4.59061	0.0490537	0.712643	0.999884	0.0180011	0.875137	0.99996	0.0310526	0.810081	0.999765
Ager	11596	0.333123	0.144974	0.71082	0.999884	0.0200226	0.952388	0.99996	0.124951	0.74209	0.999765
Agfg1	15463	4.76008	-0.0606623	0.742141	0.999884	-0.0659651	0.678819	0.99996	0.00530276	0.976381	0.999765
Agfg2	231801	5.1688	-0.0298368	0.67412	0.999884	-0.00610457	0.920454	0.99996	-0.0237323	0.730347	0.999765
Aggf1	66549	5.57617	0.010867	0.935762	0.999884	-0.0667083	0.566993	0.99996	0.0775753	0.555327	0.999765
Agk	69923	2.20583	-0.0427269	0.586512	0.999884	-0.0548596	0.419715	0.99996	0.0121328	0.87345	0.999765
Agl	77559	6.52303	-0.0873585	0.580303	0.999884	-0.0922177	0.499969	0.99996	0.00485916	0.974723	0.999765
Ago1	236511	6.18011	-0.0262349	0.833129	0.999884	-0.0441416	0.681444	0.99996	0.0179067	0.882366	0.999765
Ago2	239528	5.5806	-0.167327	0.715253	0.999884	-0.164513	0.679023	0.99996	-0.0028139	0.99497	0.999765
Ago3	214150	3.57771	-0.179791	0.668118	0.999884	-0.228811	0.529955	0.99996	0.0490196	0.904471	0.999765
Ago4	76850	5.04759	-0.0530355	0.562407	0.999884	-0.109455	0.171331	0.970689	0.0564199	0.526942	0.999765
Agpat1	55979	6.6929	-0.0280895	0.767291	0.999884	-0.00270177	0.973657	0.99996	-0.0253877	0.782915	0.999765
Agpat2	67512	3.83553	-0.00653934	0.903022	0.999884	0.0460578	0.322927	0.99996	-0.0525972	0.315739	0.999765
Agpat3	28169	6.94253	-0.0647817	0.643585	0.999884	0.0267619	0.824499	0.99996	-0.0915436	0.500915	0.999765
Agpat4	68262	6.40449	-0.0201058	0.854352	0.999884	0.0157562	0.867486	0.99996	-0.035862	0.735942	0.999765
Agpat5	52123	5.87565	-0.045493	0.50076	0.999884	-0.0665806	0.256694	0.99996	0.0210876	0.747623	0.999765
Agps	228061	6.22572	-0.0582493	0.642943	0.999884	-0.0388527	0.720052	0.99996	-0.0193966	0.87358	0.999765
Agrn	11603	5.2496	0.0357845	0.826423	0.999884	0.317997	0.0289158	0.331045	-0.282212	0.0792754	0.999765
Agt	11606	2.91523	0.860649	0.0544928	0.999884	1.44544	0.000390248	0.028622	-0.584791	0.158496	0.999765
Agtpbp1	67269	5.37767	0.0104369	0.879993	0.999884	-0.0588448	0.326874	0.99996	0.0692818	0.306601	0.999765
Agtrap	11610	7.02229	-0.112166	0.262215	0.999884	-0.0500068	0.560395	0.99996	-0.0621592	0.519797	0.999765
Ahctf1	226747	5.94483	-0.0252942	0.827683	0.999884	-0.0645292	0.521024	0.99996	0.039235	0.728625	0.999765
Ahcy	269378	3.13042	0.0276333	0.844154	0.999884	-0.0869193	0.474606	0.99996	0.114553	0.40479	0.999765
Ahcyl1	229709	8.52091	0.0179951	0.854024	0.999884	-0.0495706	0.557446	0.99996	0.0675657	0.479127	0.999765
Ahcyl2	74340	10.3744	-0.059027	0.76696	0.999884	-0.0639345	0.710217	0.99996	0.00490756	0.979773	0.999765
Ahdc1	230793	6.00361	-0.0364799	0.769549	0.999884	-0.112412	0.29946	0.99996	0.0759317	0.532189	0.999765
Ahi1	52906	5.34347	0.0407441	0.895873	0.999884	0.0171771	0.948894	0.99996	0.0235671	0.937838	0.999765
Ahnak	66395	5.82104	0.271825	0.309144	0.999884	0.454497	0.0513912	0.484009	-0.182672	0.474603	0.999765
Ahr	11622	1.94171	-0.095625	0.491211	0.999884	0.00869772	0.942033	0.99996	-0.104323	0.439122	0.999765
Ahrr	11624	1.98767	0.195399	0.414323	0.999884	0.0414369	0.839181	0.99996	0.153962	0.506995	0.999765
Ahsa1	217737	6.24266	-0.0217591	0.791358	0.999884	-0.107802	0.135246	0.869315	0.0860433	0.286682	0.999765
Ahsa2	268390	4.25585	0.0262288	0.8949	0.999884	-0.278661	0.110831	0.781136	0.30489	0.123541	0.999765
AI413582	106672	2.97301	-0.0417541	0.87572	0.999884	0.121181	0.599468	0.99996	-0.162935	0.52935	0.999765
AI429214	621080	1.45088	0.206841	0.227524	0.999884	0.102719	0.480835	0.99996	0.104123	0.527677	0.999765
AI450353	103729	1.01478	0.012508	0.971153	0.999884	-0.0981983	0.742013	0.99996	0.110706	0.742216	0.999765
AI597479	98404	4.32397	0.000801013	0.991661	0.999884	0.00232709	0.971897	0.99996	-0.00152608	0.983635	0.999765
AI837181	107242	4.91581	0.0594898	0.660134	0.999884	0.106192	0.363765	0.99996	-0.0467027	0.721343	0.999765
AI854703	243373	0.887932	0.0584718	0.774399	0.999884	0.2178	0.220011	0.99996	-0.159329	0.421156	0.999765
AI987944	233168	4.27383	-0.0420629	0.697491	0.999884	-0.0641957	0.492949	0.99996	0.0221327	0.833246	0.999765
Aida	108909	4.04609	0.0797919	0.244685	0.999884	0.124064	0.0395593	0.406643	-0.0442718	0.502009	0.999765
Aif1	11629	0.821293	0.336016	0.301548	0.999884	0.793856	0.00675944	0.125272	-0.457841	0.145251	0.999765
Aif1l	108897	1.61342	0.566308	0.118749	0.999884	0.958006	0.00317085	0.0774865	-0.391698	0.252842	0.999765
Aifm1	26926	6.98124	-0.102647	0.0903383	0.999884	-0.0851983	0.1034	0.754566	-0.0174487	0.762412	0.999765
Aifm2	71361	3.73277	0.072207	0.364315	0.999884	0.0791276	0.249505	0.99996	-0.00692056	0.928084	0.999765
Aifm3	72168	8.3352	-0.0319329	0.772633	0.999884	-0.0479447	0.615606	0.99996	0.0160118	0.881482	0.999765
Aig1	66253	5.17741	-0.0788792	0.458927	0.999884	0.0168218	0.854296	0.99996	-0.0957009	0.355282	0.999765
Aimp1	13722	3.90156	0.0025119	0.977444	0.999884	0.0298009	0.697416	0.99996	-0.027289	0.751706	0.999765
Aimp2	231872	3.54918	-0.0620523	0.642446	0.999884	0.00304037	0.978946	0.99996	-0.0650927	0.615773	0.999765
Aip	11632	5.24865	0.0396	0.729239	0.999884	0.0748677	0.448611	0.99996	-0.0352677	0.750375	0.999765
Aire	11634	0.511404	0.0420325	0.912088	0.999884	0.00933594	0.977284	0.99996	0.0326966	0.929494	0.999765
Ajm1	381353	0.919374	0.452204	0.0819713	0.999884	0.776935	0.000992164	0.0411376	-0.324731	0.188043	0.999765
Ajuba	16475	4.53057	0.0526646	0.575358	0.999884	-0.118323	0.149439	0.911376	0.170988	0.0682116	0.999765
Ak1	11636	6.65324	-0.00162161	0.988877	0.999884	0.000629335	0.994992	0.99996	-0.00225094	0.984099	0.999765
Ak2	11637	5.40281	-0.0539332	0.779579	0.999884	-0.0482087	0.772023	0.99996	-0.00572453	0.9756	0.999765
Ak3	56248	7.32562	0.0178825	0.71006	0.999884	0.00434663	0.91638	0.99996	0.0135359	0.771867	0.999765
Ak4	11639	2.37571	0.314214	0.065833	0.999884	0.195885	0.174019	0.976821	0.11833	0.464384	0.999765
Ak7	78801	4.88295	0.0436708	0.846139	0.999884	0.177929	0.360975	0.99996	-0.134259	0.538087	0.999765
Ak8	68870	4.98779	-0.0118956	0.919294	0.999884	0.0147446	0.884185	0.99996	-0.0266402	0.81517	0.999765
Ak9	633979	4.37622	-0.0248859	0.839922	0.999884	-0.0766133	0.472753	0.99996	0.0517274	0.666373	0.999765
Akap1	11640	4.57471	-0.0483346	0.560829	0.999884	-0.125844	0.0857116	0.671513	0.0775095	0.340365	0.999765
Akap10	56697	4.94567	-0.0386726	0.843731	0.999884	-0.0551307	0.744862	0.99996	0.0164581	0.931217	0.999765
Akap11	219181	6.99521	-0.0910759	0.698626	0.999884	-0.143969	0.480331	0.99996	0.0528932	0.817386	0.999765
Akap12	83397	3.38955	1.10321	0.0993254	0.999884	1.48042	0.010618	0.165466	-0.377216	0.538883	0.999765
Akap13	75547	5.78827	-0.0642623	0.702817	0.999884	-0.0561599	0.699458	0.99996	-0.00810239	0.960487	0.999765
Akap17b	338351	6.25021	0.0304343	0.693749	0.999884	-0.129921	0.0575772	0.525425	0.160355	0.0392012	0.999765
Akap2	11641	6.10026	-0.00104617	0.995768	0.999884	0.0177201	0.916986	0.99996	-0.0187663	0.921909	0.999765
Akap5	238276	0.580938	0.249579	0.364907	0.999884	0.0151421	0.948341	0.99996	0.234437	0.381479	0.999765
Akap6	238161	0.688774	1.17945	0.078223	0.999884	2.40313	0.000159448	0.0256945	-1.22368	0.0537855	0.999765
Akap7	432442	3.14546	0.149662	0.239141	0.999884	0.139054	0.203202	0.99996	0.0106088	0.930608	0.999765
Akap8	56399	6.66722	0.0702119	0.751225	0.999884	-0.0790652	0.678596	0.99996	0.149277	0.490173	0.999765
Akap8l	54194	7.04946	0.054924	0.867157	0.999884	-0.065327	0.817354	0.99996	0.120251	0.707002	0.999765
Akap9	100986	7.14954	-0.167758	0.353626	0.999884	-0.131732	0.399859	0.99996	-0.0360264	0.836841	0.999765
Akip1	57373	3.75941	-0.0114665	0.942441	0.999884	0.100416	0.464978	0.99996	-0.111882	0.468561	0.999765
Akirin1	68050	6.3931	-0.0537441	0.446901	0.999884	-0.0990885	0.109757	0.777936	0.0453444	0.509292	0.999765
Akirin2	433693	4.84074	0.0174703	0.888801	0.999884	-0.00684351	0.949308	0.99996	0.0243138	0.84122	0.999765
Akna	100182	5.0957	0.0937609	0.239458	0.999884	0.0566174	0.406127	0.99996	0.0371435	0.627945	0.999765
Akr1a1	58810	8.94186	-0.0632072	0.238588	0.999884	-0.00768882	0.866739	0.99996	-0.0555184	0.285339	0.999765
Akr1b10	67861	4.72591	-0.0252964	0.821916	0.999884	-0.0378075	0.696809	0.99996	0.012511	0.908768	0.999765
Akr1b3	11677	1.41678	-0.0745938	0.661213	0.999884	0.0319291	0.827925	0.99996	-0.106523	0.519254	0.999765
Akr1b8	14187	1.39831	0.136073	0.430871	0.999884	0.266313	0.0780416	0.636215	-0.13024	0.434914	0.999765
Akr1e1	56043	4.51468	-0.0639732	0.425125	0.999884	-0.0353122	0.609166	0.99996	-0.028661	0.711922	0.999765
Akr7a5	110198	4.91565	-0.032771	0.751462	0.999884	0.0328349	0.712994	0.99996	-0.0656059	0.514247	0.999765
Akt1	11651	6.85872	-0.0412696	0.586279	0.999884	0.00178406	0.978195	0.99996	-0.0430537	0.558704	0.999765
Akt1s1	67605	5.04923	0.0260268	0.900402	0.999884	0.0261858	0.883762	0.99996	-0.000159019	0.999371	0.999765
Akt2	11652	7.09542	-0.08758	0.381869	0.999884	-0.0815047	0.346836	0.99996	-0.00607531	0.949985	0.999765
Akt3	23797	5.03485	0.0388186	0.869837	0.999884	-0.00793526	0.968964	0.99996	0.0467539	0.839026	0.999765
Aktip	14339	6.92647	-0.0249159	0.804049	0.999884	-0.0515103	0.553041	0.99996	0.0265944	0.785359	0.999765
Alad	17025	5.90547	0.0454808	0.776575	0.999884	0.0848421	0.539316	0.99996	-0.0393612	0.799853	0.999765
Alas1	11655	7.19938	-0.0732196	0.360973	0.999884	-0.0245082	0.721843	0.99996	-0.0487114	0.530057	0.999765
Alcam	11658	3.73013	1.7509	0.0365051	0.999884	2.38423	0.00118831	0.0455751	-0.633327	0.391129	0.999765
Aldh16a1	69748	4.77036	-0.0185072	0.882999	0.999884	0.0440236	0.685013	0.99996	-0.0625308	0.608693	0.999765
Aldh18a1	56454	3.95958	-0.101244	0.0947135	0.999884	-0.0126989	0.804441	0.99996	-0.0885447	0.130543	0.999765
Aldh1a1	11668	2.53413	1.61308	0.0676771	0.999884	2.9413	0.000345231	0.027816	-1.32822	0.0979046	0.999765
Aldh1a2	19378	3.40268	1.74212	0.102464	0.999884	3.62017	0.000386099	0.028622	-1.87804	0.0550096	0.999765
Aldh1b1	72535	1.98264	-0.0200764	0.864213	0.999884	0.135571	0.186192	0.99996	-0.155647	0.176433	0.999765
Aldh1l1	107747	6.69328	-0.137683	0.0768823	0.999884	0.0469446	0.476478	0.99996	-0.184628	0.0163922	0.999765
Aldh1l2	216188	0.371918	0.277725	0.134884	0.999884	0.304046	0.0582701	0.527642	-0.0263215	0.881498	0.999765
Aldh2	11669	9.20067	-0.105436	0.219501	0.999884	-0.0323603	0.659616	0.99996	-0.073076	0.378195	0.999765
Aldh3a2	11671	5.51286	-0.0169183	0.834085	0.999884	0.0313105	0.653335	0.99996	-0.0482288	0.539155	0.999765
Aldh3b1	67689	5.38828	-0.0400871	0.726369	0.999884	0.0760419	0.443038	0.99996	-0.116129	0.298733	0.999765
Aldh4a1	212647	6.3917	-0.029544	0.550007	0.999884	0.0375372	0.379935	0.99996	-0.0670812	0.166576	0.999765
Aldh5a1	214579	5.79432	-0.00475499	0.9676	0.999884	-0.0328198	0.745258	0.99996	0.0280648	0.805242	0.999765
Aldh6a1	104776	7.14851	-0.0352932	0.823077	0.999884	-0.0279845	0.837191	0.99996	-0.00730871	0.961974	0.999765
Aldh7a1	110695	7.39258	-0.0937354	0.294212	0.999884	-0.0295658	0.699707	0.99996	-0.0641696	0.457754	0.999765
Aldh9a1	56752	6.30846	-0.020457	0.654869	0.999884	0.0603022	0.132336	0.861057	-0.0807592	0.0750147	0.999765
Aldoa	11674	10.6372	-0.0203949	0.876604	0.999884	-0.00604102	0.957458	0.99996	-0.0143539	0.910384	0.999765
Aldoart1	353204	5.13862	0.00390179	0.957804	0.999884	-0.0851051	0.186606	0.99996	0.0890069	0.220221	0.999765
Aldoart2	79459	0.581159	0.250099	0.303984	0.999884	-0.0857376	0.677863	0.99996	0.335837	0.159277	0.999765
Aldoc	11676	5.58034	0.460192	0.0135198	0.999884	0.601233	0.000323378	0.0273512	-0.141041	0.408982	0.999765
Alg1	208211	4.75935	-0.0835042	0.167818	0.999884	-0.0704459	0.17786	0.982908	-0.0130583	0.821976	0.999765
Alg10b	380959	5.06037	-0.0800543	0.888403	0.999884	-0.0522983	0.915487	0.99996	-0.0277559	0.960063	0.999765
Alg11	207958	4.66494	-0.0109188	0.914679	0.999884	-0.0584211	0.507655	0.99996	0.0475023	0.632273	0.999765
Alg12	223774	4.11331	-0.0259299	0.878535	0.999884	-0.0991526	0.499816	0.99996	0.0732228	0.657924	0.999765
Alg13	67574	2.57729	0.119781	0.507851	0.999884	-0.0603065	0.697451	0.99996	0.180088	0.308567	0.999765
Alg14	66789	4.92468	-0.054954	0.516373	0.999884	-0.0484432	0.507642	0.99996	-0.00651086	0.936741	0.999765
Alg2	56737	6.47254	-0.0433786	0.522221	0.999884	-0.00858223	0.883004	0.99996	-0.0347963	0.596634	0.999765
Alg3	208624	4.8009	-0.0274363	0.83973	0.999884	-0.0417404	0.721556	0.99996	0.0143041	0.913583	0.999765
Alg5	66248	4.97551	-0.0309279	0.771348	0.999884	-0.0334415	0.7158	0.99996	0.00251365	0.980592	0.999765
Alg6	320438	3.64708	0.0409983	0.618219	0.999884	0.000907859	0.989754	0.99996	0.0400905	0.615788	0.999765
Alg8	381903	4.06488	-0.0520716	0.71446	0.999884	-0.0434274	0.723741	0.99996	-0.00864417	0.950103	0.999765
Alg9	102580	4.28346	-0.0658679	0.316833	0.999884	-0.00594817	0.915993	0.99996	-0.0599197	0.347656	0.999765
Alkbh1	211064	3.1721	-0.0201624	0.914798	0.999884	-0.200015	0.22425	0.99996	0.179853	0.331589	0.999765
Alkbh2	231642	1.50894	0.0504636	0.826574	0.999884	-0.0557274	0.778704	0.99996	0.106191	0.635847	0.999765
Alkbh3	69113	4.22901	-0.0234561	0.85527	0.999884	-0.0402457	0.716975	0.99996	0.0167896	0.893108	0.999765
Alkbh3os1	70852	-0.721139	-0.0681398	0.914403	0.999884	-0.369229	0.501435	0.99996	0.301089	0.625414	0.999765
Alkbh4	72041	2.70386	-0.121444	0.476534	0.999884	-0.179539	0.227451	0.99996	0.0580954	0.7259	0.999765
Alkbh5	268420	7.3628	-0.0197561	0.930503	0.999884	-0.0756394	0.699091	0.99996	0.0558833	0.799961	0.999765
Alkbh6	233065	4.85891	-0.00467622	0.979181	0.999884	0.0104382	0.946125	0.99996	-0.0151144	0.930749	0.999765
Alkbh7	66400	4.0814	-0.0656054	0.774337	0.999884	-0.0466765	0.813247	0.99996	-0.0189289	0.932103	0.999765
Alkbh8	67667	2.99588	0.0137037	0.973267	0.999884	-0.0974106	0.782453	0.99996	0.111114	0.780311	0.999765
Alms1	236266	5.01742	0.0182034	0.851466	0.999884	-0.057666	0.492762	0.99996	0.0758694	0.424462	0.999765
Alox12	11684	0.161705	0.13767	0.593794	0.999884	0.376498	0.0962844	0.723284	-0.238828	0.340847	0.999765
Alox5ap	11690	-0.218996	0.658514	0.0430905	0.999884	0.873125	0.00247259	0.0670707	-0.214612	0.482418	0.999765
Alpk1	71481	1.78983	0.424426	0.138141	0.999884	0.351667	0.148335	0.909765	0.0727599	0.788807	0.999765
Alpl	11647	3.61275	0.357454	0.21668	0.999884	0.295193	0.230993	0.99996	0.0622604	0.821583	0.999765
Als2	74018	5.91698	-0.133598	0.32683	0.999884	-0.107154	0.362976	0.99996	-0.0264432	0.840777	0.999765
Als2cl	235633	4.70099	0.0900125	0.697466	0.999884	0.0941241	0.636472	0.99996	-0.0041116	0.985361	0.999765
Alx4	11695	2.20718	0.584899	0.176033	0.999884	0.86198	0.0222227	0.277673	-0.277081	0.496426	0.999765
Alyref	21681	3.16496	0.0483862	0.547183	0.999884	-0.0223438	0.746299	0.99996	0.0707299	0.36682	0.999765
Alyref2	56009	0.598773	0.095599	0.583161	0.999884	0.156309	0.299456	0.99996	-0.0607099	0.718653	0.999765
Amacr	17117	3.37202	-0.0160713	0.826762	0.999884	0.0173529	0.784095	0.99996	-0.0334242	0.639407	0.999765
Ambra1	228361	6.25785	-0.0208356	0.734513	0.999884	-0.0075323	0.886874	0.99996	-0.0133033	0.823453	0.999765
Amd1	11702	5.00341	-0.0652682	0.629756	0.999884	-0.102605	0.382318	0.99996	0.0373372	0.776656	0.999765
Amd2	100041585	2.3959	-0.0499866	0.910333	0.999884	-0.0299538	0.937686	0.99996	-0.0200329	0.962931	0.999765
Amdhd2	245847	3.56602	0.136512	0.34657	0.999884	0.165096	0.187589	0.99996	-0.0285841	0.837544	0.999765
Amer1	72345	5.66917	-0.0394708	0.809566	0.999884	-0.13277	0.350983	0.99996	0.0932992	0.55969	0.999765
Amer2	72125	5.42099	-0.09233	0.493731	0.999884	-0.155767	0.186206	0.99996	0.0634366	0.628852	0.999765
Amfr	23802	8.00493	-0.103411	0.759729	0.999884	-0.00741538	0.979734	0.99996	-0.0959957	0.769831	0.999765
Amigo1	229715	5.47464	-0.0497595	0.628881	0.999884	-0.0324831	0.71452	0.99996	-0.0172764	0.86265	0.999765
Amigo2	105827	5.9653	-0.0744495	0.370427	0.999884	-0.0406932	0.569437	0.99996	-0.0337564	0.674472	0.999765
Amigo3	320844	2.6193	0.0928247	0.776983	0.999884	-0.105188	0.709215	0.99996	0.198013	0.536099	0.999765
Ammecr1	56068	3.46109	-0.0369967	0.913217	0.999884	0.0319964	0.912998	0.99996	-0.0689931	0.834044	0.999765
Ammecr1l	225339	6.05838	-0.0375899	0.582303	0.999884	-0.128342	0.0351373	0.378245	0.0907516	0.177914	0.999765
Amn1	232566	3.00426	-0.117666	0.470513	0.999884	-0.0746753	0.595784	0.99996	-0.042991	0.785394	0.999765
Amot	27494	4.98062	-0.212503	0.314057	0.999884	-0.0538956	0.766649	0.99996	-0.158607	0.43736	0.999765
Amotl1	75723	6.51904	-0.0498899	0.865804	0.999884	0.000269052	0.999157	0.99996	-0.0501589	0.861039	0.999765
Amotl2	56332	5.46798	0.145213	0.129085	0.999884	0.201408	0.0168285	0.227571	-0.056195	0.537344	0.999765
Ampd2	109674	6.5379	0.0287393	0.825317	0.999884	-0.085357	0.448774	0.99996	0.114096	0.370965	0.999765
Ampd3	11717	4.39432	0.196133	0.149568	0.999884	0.222556	0.0591407	0.532444	-0.0264222	0.83828	0.999765
Amt	434437	4.11985	-0.0374126	0.815343	0.999884	-0.0970613	0.484313	0.99996	0.0596486	0.70222	0.999765
Amy1	11722	1.83674	0.764696	0.072126	0.999884	0.844036	0.0206124	0.261817	-0.0793399	0.840951	0.999765
Amz2	13929	4.92409	-0.0534038	0.288255	0.999884	-0.056377	0.195986	0.99996	0.00297328	0.951084	0.999765
Anapc1	17222	6.83821	-0.0427694	0.712164	0.999884	-0.0176424	0.859891	0.99996	-0.025127	0.823267	0.999765
Anapc10	68999	2.83139	-0.0573061	0.539124	0.999884	0.064122	0.426857	0.99996	-0.121428	0.183749	0.999765
Anapc11	66156	4.83826	0.0430174	0.778447	0.999884	0.0861488	0.513765	0.99996	-0.0431314	0.77093	0.999765
Anapc13	69010	5.87405	-0.0317789	0.911034	0.999884	0.0423838	0.862815	0.99996	-0.0741627	0.788046	0.999765
Anapc15	75430	2.98668	-0.0437243	0.606076	0.999884	-0.0512454	0.484568	0.99996	0.00752109	0.927127	0.999765
Anapc16	52717	4.96855	-0.0377664	0.733241	0.999884	0.0337238	0.724229	0.99996	-0.0714902	0.506882	0.999765
Anapc2	99152	6.29274	0.0208051	0.759974	0.999884	0.00735505	0.900166	0.99996	0.0134501	0.838738	0.999765
Anapc4	52206	5.97355	-0.0521034	0.290631	0.999884	-0.015544	0.71288	0.99996	-0.0365594	0.443245	0.999765
Anapc5	59008	6.64866	-0.00840969	0.840166	0.999884	0.035129	0.331611	0.99996	-0.0435387	0.285671	0.999765
Anapc7	56317	5.45201	-0.0264056	0.590633	0.999884	-0.0280159	0.508707	0.99996	0.00161031	0.973004	0.999765
Ang	11727	-0.135408	0.648721	0.0857847	0.999884	0.994502	0.00319572	0.0778188	-0.345781	0.333883	0.999765
Angel1	68737	2.6603	0.141022	0.254289	0.999884	0.0655106	0.534404	0.99996	0.0755113	0.526418	0.999765
Angel2	52477	5.33079	0.00214255	0.971344	0.999884	-0.0389113	0.451142	0.99996	0.0410539	0.480523	0.999765
Angpt1	11600	1.09245	0.510915	0.215051	0.999884	0.655926	0.0649469	0.561856	-0.145011	0.710751	0.999765
Angpt2	11601	2.88374	0.166892	0.320843	0.999884	0.17382	0.229482	0.99996	-0.00692877	0.965767	0.999765
Angptl1	72713	1.90909	-0.236066	0.176937	0.999884	-0.134475	0.371652	0.99996	-0.101591	0.545374	0.999765
Angptl2	26360	7.81677	-0.203322	0.0660265	0.999884	-0.117249	0.214795	0.99996	-0.0860733	0.413998	0.999765
Angptl4	57875	1.37299	-0.0307195	0.930382	0.999884	0.0300844	0.921017	0.99996	-0.060804	0.8585	0.999765
Angptl6	70726	-0.126157	0.194912	0.446274	0.999884	0.272598	0.217653	0.99996	-0.0776858	0.753067	0.999765
Ank	11732	5.43491	0.0419082	0.725171	0.999884	0.184268	0.0789444	0.63822	-0.14236	0.221253	0.999765
Ank1	11733	1.94934	0.132407	0.582386	0.999884	0.353897	0.0931643	0.705993	-0.22149	0.341896	0.999765
Ank2	109676	3.16869	1.27579	0.0188509	0.999884	1.45955	0.00181879	0.0574134	-0.18376	0.705399	0.999765
Ank3	11735	3.8432	0.0680037	0.624303	0.999884	0.266343	0.0310167	0.346199	-0.198339	0.14435	0.999765
Ankdd1b	271144	1.82787	-0.0110092	0.94399	0.999884	0.0218105	0.871806	0.99996	-0.0328197	0.829113	0.999765
Ankef1	319196	2.86068	-0.195797	0.0809757	0.999884	-0.121381	0.207016	0.99996	-0.0744159	0.486587	0.999765
Ankfy1	11736	5.8596	-0.049634	0.633761	0.999884	-0.0131577	0.883473	0.99996	-0.0364763	0.71818	0.999765
Ankhd1	108857	5.95645	-0.0409967	0.672475	0.999884	-0.0651505	0.437894	0.99996	0.0241538	0.797694	0.999765
Ankib1	70797	5.97681	-0.135438	0.521418	0.999884	-0.100739	0.581254	0.99996	-0.0346992	0.865499	0.999765
Ankle2	71782	5.46467	-0.0531285	0.546334	0.999884	-0.0327506	0.6662	0.99996	-0.0203779	0.811298	0.999765
Ankmy1	241158	-0.118814	-0.198783	0.582326	0.999884	0.122747	0.695604	0.99996	-0.32153	0.359929	0.999765
Ankmy2	217473	5.104	-0.0130331	0.793219	0.999884	-0.0276859	0.51956	0.99996	0.0146528	0.761675	0.999765
Ankra2	68558	4.04728	0.0824383	0.496191	0.999884	0.0168611	0.871013	0.99996	0.0655772	0.576758	0.999765
Ankrd10	102334	4.75644	0.0702675	0.817281	0.999884	-0.0432834	0.868647	0.99996	0.113551	0.701298	0.999765
Ankrd11	77087	6.62833	-0.049252	0.645153	0.999884	-0.0451339	0.625012	0.99996	-0.0041181	0.968347	0.999765
Ankrd12	106585	5.54624	0.0739843	0.442988	0.999884	-0.0967294	0.246752	0.99996	0.170714	0.0748975	0.999765
Ankrd13a	68420	4.15256	0.124727	0.273201	0.999884	0.108032	0.269125	0.99996	0.0166955	0.878594	0.999765
Ankrd13b	268445	4.1131	0.0474965	0.832228	0.999884	0.0723479	0.707908	0.99996	-0.0248514	0.908929	0.999765
Ankrd13c	433667	5.51767	-0.0595325	0.830427	0.999884	-0.0710572	0.767321	0.99996	0.0115247	0.965984	0.999765
Ankrd13d	68423	4.03932	0.147111	0.494279	0.999884	0.0159149	0.931122	0.99996	0.131196	0.530148	0.999765
Ankrd16	320816	3.77953	0.112851	0.672593	0.999884	-0.0233425	0.9189	0.99996	0.136194	0.600188	0.999765
Ankrd17	81702	6.68046	-0.115327	0.578151	0.999884	-0.0551634	0.757967	0.99996	-0.0601632	0.764879	0.999765
Ankrd23	78321	2.66179	0.168488	0.686355	0.999884	0.0431434	0.903959	0.99996	0.125344	0.756858	0.999765
Ankrd24	70615	5.48963	0.143054	0.64929	0.999884	-0.0386791	0.886028	0.99996	0.181734	0.553224	0.999765
Ankrd26	232339	3.88191	-0.0702401	0.616068	0.999884	-0.0996029	0.412082	0.99996	0.0293628	0.829159	0.999765
Ankrd27	245886	4.28119	0.0516358	0.523031	0.999884	0.0486055	0.485088	0.99996	0.00303031	0.96908	0.999765
Ankrd28	105522	5.49997	-0.00336923	0.989748	0.999884	-0.0134635	0.952505	0.99996	0.0100942	0.968384	0.999765
Ankrd29	225187	2.59351	0.0224502	0.799313	0.999884	-0.0245972	0.746523	0.99996	0.0470474	0.584067	0.999765
Ankrd33b	67434	-0.00652132	1.1782	0.0153843	0.999884	1.41373	0.00089474	0.04024	-0.235529	0.59634	0.999765
Ankrd34a	545554	1.45365	0.205996	0.294769	0.999884	0.309124	0.0710705	0.597607	-0.103128	0.584483	0.999765
Ankrd35	213121	4.27427	0.0707197	0.588279	0.999884	-0.0834194	0.459087	0.99996	0.154139	0.229763	0.999765
Ankrd37	654824	1.75116	0.100765	0.663346	0.999884	0.237513	0.236898	0.99996	-0.136748	0.541381	0.999765
Ankrd39	109346	2.82916	-0.139654	0.241085	0.999884	0.0622991	0.542415	0.99996	-0.201954	0.0837334	0.999765
Ankrd40	71452	7.3066	-0.0279202	0.703781	0.999884	-0.0541695	0.394667	0.99996	0.0262493	0.713138	0.999765
Ankrd42	73845	4.43385	-0.00994107	0.893672	0.999884	-0.0499772	0.437947	0.99996	0.0400362	0.580611	0.999765
Ankrd44	329154	3.55025	-0.0163015	0.924543	0.999884	0.0921077	0.53592	0.99996	-0.108409	0.516722	0.999765
Ankrd45	73844	6.71855	-0.0467576	0.469735	0.999884	-0.099991	0.0791662	0.639422	0.0532334	0.398579	0.999765
Ankrd46	68839	5.89282	0.0121688	0.932654	0.999884	0.0162519	0.895785	0.99996	-0.00408303	0.976693	0.999765
Ankrd49	56503	2.63905	0.0181138	0.843894	0.999884	0.0351018	0.658154	0.99996	-0.016988	0.849006	0.999765
Ankrd50	99696	4.35969	0.031031	0.815788	0.999884	0.0160376	0.888773	0.99996	0.0149934	0.907652	0.999765
Ankrd52	237615	5.57439	-0.0364984	0.849449	0.999884	-0.133946	0.422077	0.99996	0.0974472	0.603691	0.999765
Ankrd54	223690	4.98432	-0.0251779	0.888466	0.999884	-0.040305	0.794767	0.99996	0.0151271	0.930899	0.999765
Ankrd6	140577	4.48621	-0.0110025	0.929856	0.999884	0.0481574	0.655345	0.99996	-0.0591599	0.626005	0.999765
Ankrd65	242805	1.95613	-0.0496604	0.791348	0.999884	-0.151334	0.353557	0.99996	0.101674	0.578857	0.999765
Ankrd9	74251	3.84003	0.00479452	0.982097	0.999884	-0.00706175	0.969409	0.99996	0.0118563	0.954427	0.999765
Anks1	224650	5.46356	0.0609832	0.277922	0.999884	0.0723198	0.137772	0.873957	-0.0113366	0.833766	0.999765
Anks3	72615	5.6775	-0.0144118	0.91891	0.999884	-0.0242845	0.842362	0.99996	0.00987268	0.942768	0.999765
Anks6	75691	3.18274	0.0761196	0.452337	0.999884	0.044697	0.607077	0.99996	0.0314226	0.748307	0.999765
Ankzf1	52231	4.51022	0.0341156	0.853722	0.999884	-0.0263665	0.86861	0.99996	0.0604821	0.73678	0.999765
Anln	68743	0.816584	0.722097	0.0790414	0.999884	1.36314	0.000332803	0.0273512	-0.641047	0.0996381	0.999765
Ano10	102566	5.80832	-0.087638	0.572049	0.999884	-0.00857832	0.948822	0.99996	-0.0790597	0.599299	0.999765
Ano4	320091	3.94542	0.0677532	0.637022	0.999884	-0.14374	0.249047	0.99996	0.211493	0.136981	0.999765
Ano6	105722	6.85858	-0.106448	0.527495	0.999884	-0.0347771	0.810742	0.99996	-0.0716711	0.660833	0.999765
Ano8	382014	4.34738	-0.0201547	0.860137	0.999884	-0.072398	0.464948	0.99996	0.0522433	0.639162	0.999765
Anp32a	11737	6.37837	0.00180974	0.987709	0.999884	-0.00487837	0.961575	0.99996	0.00668811	0.953253	0.999765
Anp32b	67628	5.1914	0.0469785	0.435506	0.999884	0.01989	0.700317	0.99996	0.0270886	0.64222	0.999765
Anp32b-ps1	621961	2.25966	-0.00524996	0.965182	0.999884	-0.0266424	0.797291	0.99996	0.0213925	0.854718	0.999765
Anp32e	66471	7.59439	0.0229277	0.863217	0.999884	-0.0354978	0.757024	0.99996	0.0584255	0.652032	0.999765
Anpep	16790	2.52854	0.902894	0.0645764	0.999884	1.18135	0.00551929	0.10949	-0.278452	0.536268	0.999765
Antxr1	69538	7.96631	-0.194394	0.314559	0.999884	-0.0470917	0.776896	0.99996	-0.147302	0.431026	0.999765
Antxr2	71914	3.38407	0.0275069	0.863845	0.999884	0.108333	0.434789	0.99996	-0.0808265	0.603452	0.999765
Anxa1	16952	1.44832	1.43125	0.0203029	0.999884	1.92795	0.000425329	0.0299794	-0.496699	0.369098	0.999765
Anxa11	11744	5.94981	-0.0518987	0.814356	0.999884	0.00431829	0.981929	0.99996	-0.056217	0.793262	0.999765
Anxa2	12306	4.32268	0.46444	0.172124	0.999884	0.956111	0.0019214	0.0581397	-0.491671	0.12905	0.999765
Anxa3	11745	2.62576	0.792598	0.0459937	0.999884	0.899398	0.00861458	0.144752	-0.1068	0.770606	0.999765
Anxa4	11746	5.4359	0.0594911	0.387851	0.999884	0.0596646	0.315053	0.99996	-0.000173526	0.997916	0.999765
Anxa5	11747	6.08289	0.047631	0.64309	0.999884	0.128138	0.152941	0.922926	-0.0805073	0.419811	0.999765
Anxa6	11749	7.98749	-0.114266	0.0296594	0.999884	-0.0282811	0.519854	0.99996	-0.0859847	0.087437	0.999765
Anxa7	11750	6.61659	0.0250308	0.624124	0.999884	0.0424758	0.336717	0.99996	-0.017445	0.724528	0.999765
Anxa9	71790	1.63553	0.0888203	0.726926	0.999884	0.0714768	0.743791	0.99996	0.0173435	0.94388	0.999765
Aoc2	237940	1.49886	0.0595964	0.850907	0.999884	-0.0830385	0.761062	0.99996	0.142635	0.644235	0.999765
Aoc3	11754	0.397352	0.445992	0.250556	0.999884	0.564004	0.0917838	0.699973	-0.118012	0.750121	0.999765
Aopep	72061	4.69454	-0.100732	0.0989616	0.999884	-0.126848	0.0187281	0.24558	0.0261163	0.654227	0.999765
Aox1	11761	6.65833	0.0498149	0.602117	0.999884	-0.0455853	0.579696	0.99996	0.0954003	0.307521	0.999765
Aox3	71724	2.46295	0.481494	0.339102	0.999884	0.889353	0.0433078	0.431111	-0.407859	0.39432	0.999765
Ap1ar	211556	4.71402	-0.00241749	0.983631	0.999884	-0.0117292	0.908072	0.99996	0.00931175	0.935146	0.999765
Ap1b1	11764	7.69351	-0.0684845	0.159251	0.999884	-0.0167583	0.685858	0.99996	-0.0517262	0.270718	0.999765
Ap1g1	11765	7.49252	-0.0368518	0.800835	0.999884	-0.0734043	0.561309	0.99996	0.0365525	0.797038	0.999765
Ap1g2	11766	3.60195	0.0011853	0.993553	0.999884	0.00357327	0.977453	0.99996	-0.00238797	0.986617	0.999765
Ap1m1	11767	6.04514	0.00849882	0.952188	0.999884	0.00261283	0.982933	0.99996	0.00588599	0.965885	0.999765
Ap1s1	11769	0.859977	1.07091	0.0288116	0.999884	1.56843	0.000379009	0.028622	-0.497526	0.26896	0.999765
Ap1s2	108012	8.28687	-0.0198523	0.833546	0.999884	-0.0765466	0.350712	0.99996	0.0566943	0.538453	0.999765
Ap1s3	252903	0.666008	-0.0996202	0.606508	0.999884	-0.194273	0.249347	0.99996	0.0946531	0.615019	0.999765
Ap2a1	11771	6.83007	-0.0152387	0.82625	0.999884	0.00781838	0.896044	0.99996	-0.023057	0.732341	0.999765
Ap2a2	11772	6.1932	-0.0328183	0.607202	0.999884	-0.0671152	0.227383	0.99996	0.0342969	0.580835	0.999765
Ap2b1	71770	6.88487	-0.00951179	0.938002	0.999884	0.0404643	0.701327	0.99996	-0.0499761	0.673837	0.999765
Ap2m1	11773	7.03783	-0.0186101	0.864697	0.999884	-0.0611609	0.517516	0.99996	0.0425508	0.68904	0.999765
Ap2s1	232910	5.45246	0.0588075	0.818697	0.999884	0.101756	0.645102	0.99996	-0.0429485	0.862738	0.999765
Ap3b1	11774	6.87979	-0.0870315	0.261116	0.999884	-0.00289074	0.965197	0.99996	-0.0841408	0.262835	0.999765
Ap3d1	11776	7.65719	-0.0519214	0.337727	0.999884	-0.0541907	0.247976	0.99996	0.00226929	0.965384	0.999765
Ap3m1	55946	4.51243	0.0775011	0.236565	0.999884	0.0469832	0.401593	0.99996	0.0305179	0.627906	0.999765
Ap3m2	64933	5.6777	0.00102902	0.989769	0.999884	-0.0122169	0.859838	0.99996	0.0132459	0.86508	0.999765
Ap3s1	11777	0.644196	0.10756	0.535417	0.999884	-0.0685999	0.64493	0.99996	0.17616	0.29926	0.999765
Ap3s2	11778	5.48788	0.0211479	0.772799	0.999884	0.0441324	0.485512	0.99996	-0.0229845	0.74632	0.999765
Ap4b1	67489	4.66837	-0.010043	0.835429	0.999884	-0.0211307	0.612793	0.99996	0.0110877	0.813363	0.999765
Ap4e1	108011	3.92986	0.0696446	0.618076	0.999884	-0.0742006	0.537607	0.99996	0.143845	0.293283	0.999765
Ap4m1	11781	4.05604	-0.0158643	0.823512	0.999884	-0.0167629	0.784705	0.99996	0.000898546	0.989619	0.999765
Ap4s1	11782	4.01909	0.026228	0.865018	0.999884	0.0348922	0.792927	0.99996	-0.00866425	0.953829	0.999765
Ap5b1	381201	2.96819	-0.0439069	0.835823	0.999884	0.0293568	0.872406	0.99996	-0.0732637	0.721581	0.999765
Ap5m1	74385	5.15931	-0.0581405	0.739757	0.999884	-0.11686	0.441321	0.99996	0.058719	0.73048	0.999765
Ap5s1	69596	4.27051	-0.0576745	0.614888	0.999884	-0.0380432	0.700486	0.99996	-0.0196312	0.859834	0.999765
Ap5z1	231855	4.52444	0.0361006	0.858438	0.999884	-0.0129002	0.940998	0.99996	0.0490008	0.803246	0.999765
Apaf1	11783	2.16392	-0.00429517	0.974349	0.999884	0.0191735	0.867838	0.99996	-0.0234687	0.856355	0.999765
Apba1	319924	1.19681	1.67059	0.0117646	0.999884	2.28959	0.000123234	0.024307	-0.619005	0.292825	0.999765
Apba2	11784	0.525829	1.29019	0.0450773	0.999884	2.32845	0.000121192	0.024307	-1.03826	0.0847833	0.999765
Apba3	57267	4.95159	0.0322766	0.870078	0.999884	-0.0646129	0.704212	0.99996	0.0968896	0.614442	0.999765
Apbb1	11785	6.75015	-0.0198151	0.803745	0.999884	0.0193213	0.778704	0.99996	-0.0391364	0.61347	0.999765
Apbb1ip	54519	0.560136	0.586977	0.0199706	0.999884	0.628117	0.00407337	0.091463	-0.0411397	0.859594	0.999765
Apbb2	11787	3.88675	0.0845344	0.444565	0.999884	0.168032	0.0826017	0.657135	-0.0834975	0.434937	0.999765
Apbb3	225372	4.23351	-0.0689955	0.765362	0.999884	-0.0108348	0.956695	0.99996	-0.0581607	0.795441	0.999765
Apc	11789	7.05741	-0.0809038	0.505177	0.999884	-0.12753	0.227948	0.99996	0.0466259	0.69276	0.999765
Apc2	23805	3.05419	0.317421	0.0732706	0.999884	0.446242	0.00451722	0.09684	-0.128821	0.440405	0.999765
Apeh	235606	6.41394	-0.0955852	0.167774	0.999884	-0.0644243	0.279391	0.99996	-0.0311609	0.639376	0.999765
Apex1	11792	1.69063	-0.159923	0.300756	0.999884	-0.102838	0.44058	0.99996	-0.0570842	0.701863	0.999765
Apex2	77622	2.1645	-0.0915254	0.575616	0.999884	0.00987751	0.944143	0.99996	-0.101403	0.522749	0.999765
Aph1a	226548	4.14845	-0.0927594	0.185907	0.999884	0.0452552	0.450931	0.99996	-0.138015	0.0458522	0.999765
Aph1b	208117	6.29659	-0.0903294	0.645947	0.999884	-0.117389	0.490745	0.99996	0.0270591	0.887434	0.999765
Aph1c	68318	6.96414	-0.139747	0.0502007	0.999884	-0.129841	0.0363508	0.386473	-0.00990643	0.883299	0.999765
Api5	11800	6.24699	0.00500581	0.932217	0.999884	-0.0117375	0.81707	0.99996	0.0167433	0.76974	0.999765
Apip	56369	4.40852	-0.0401454	0.826632	0.999884	-0.0343155	0.828256	0.99996	-0.00582993	0.973871	0.999765
Aplf	72103	1.59887	0.1124	0.291672	0.999884	0.0861531	0.346012	0.99996	0.0262466	0.79795	0.999765
Aplp1	11803	9.60394	-0.0914969	0.222779	0.999884	0.0134602	0.833691	0.99996	-0.104957	0.151091	0.999765
Aplp2	11804	9.76782	-0.0870975	0.566671	0.999884	-0.0176262	0.892955	0.99996	-0.0694713	0.637545	0.999765
Apmap	71881	7.37491	-0.130359	0.0863186	0.999884	-0.043851	0.496572	0.99996	-0.0865083	0.235698	0.999765
Apoa2	11807	1.53295	-0.16982	0.492112	0.999884	-0.0681545	0.749629	0.99996	-0.101665	0.671082	0.999765
Apobec1	11810	4.45698	0.117408	0.277299	0.999884	0.0538229	0.559605	0.99996	0.0635854	0.541772	0.999765
Apobec2	11811	1.38124	0.0544365	0.807226	0.999884	-0.0746705	0.697569	0.99996	0.129107	0.552739	0.999765
Apobec3	80287	1.89976	0.301433	0.0639627	0.999884	0.315803	0.0248367	0.302132	-0.0143705	0.925149	0.999765
Apobr	171504	0.00239978	0.257938	0.239589	0.999884	0.40488	0.0354442	0.380617	-0.146942	0.485433	0.999765
Apoc1	11812	3.38442	0.0978501	0.74128	0.999884	0.0823378	0.746475	0.99996	0.0155123	0.9569	0.999765
Apod	11815	5.9115	1.34862	0.0597392	0.999884	2.38463	0.000288918	0.0268509	-1.03602	0.109528	0.999765
Apoe	11816	11.4419	0.025794	0.867507	0.999884	0.0756727	0.570528	0.99996	-0.0498787	0.739334	0.999765
Apol9a	223672	2.18703	-1.45861	0.0527585	0.999884	0.233272	0.718069	0.99996	-1.69189	0.0207786	0.999765
Apol9b	71898	3.86172	-1.06259	0.0875391	0.999884	0.201052	0.706574	0.99996	-1.26364	0.0365535	0.999765
Apold1	381823	0.883433	0.662265	0.0151312	0.999884	0.578728	0.0121097	0.181147	0.083537	0.738849	0.999765
Apoo	68316	4.38337	0.00148126	0.994948	0.999884	-0.0309215	0.878162	0.99996	0.0324028	0.886664	0.999765
Apool	68117	3.95926	-0.00863366	0.935722	0.999884	0.0246707	0.789304	0.99996	-0.0333043	0.748614	0.999765
Apoo-ps	621156	6.88602	-0.0562689	0.634719	0.999884	-0.0229273	0.822319	0.99996	-0.0333416	0.771676	0.999765
Apopt1	68020	3.92015	0.0801781	0.656272	0.999884	0.0842225	0.586879	0.99996	-0.00404439	0.981491	0.999765
App	11820	10.6233	-0.0816918	0.537313	0.999884	-0.050624	0.65767	0.99996	-0.0310678	0.808787	0.999765
Appbp2	66884	4.52483	-0.0600606	0.850189	0.999884	-0.0993636	0.717743	0.99996	0.039303	0.89892	0.999765
Appl1	72993	5.34862	0.0600691	0.634754	0.999884	-0.0107289	0.921342	0.99996	0.070798	0.564805	0.999765
Appl2	216190	7.58161	0.0514326	0.826498	0.999884	-0.0714873	0.723737	0.99996	0.12292	0.591233	0.999765
Aprt	11821	4.73582	0.00926909	0.961463	0.999884	-0.00786718	0.962045	0.99996	0.0171363	0.926715	0.999765
Aptx	66408	4.68926	-0.0107895	0.894451	0.999884	0.0179432	0.798073	0.99996	-0.0287327	0.715999	0.999765
Aqp1	11826	9.56823	-0.201616	0.366341	0.999884	-0.0241093	0.900105	0.99996	-0.177507	0.411751	0.999765
Aqp11	66333	4.05854	-0.0860143	0.237125	0.999884	0.0113365	0.85538	0.99996	-0.0973508	0.169285	0.999765
Aqp4	11829	4.25583	0.701071	0.40239	0.999884	2.64804	0.000968567	0.0406871	-1.94697	0.0169373	0.999765
Aqp7	11832	0.27926	-0.0188137	0.928701	0.999884	0.00359094	0.984209	0.99996	-0.0224046	0.912534	0.999765
Aqr	11834	5.57305	-0.0801673	0.593486	0.999884	-0.0199515	0.877517	0.99996	-0.0602158	0.679354	0.999765
Araf	11836	7.45077	-0.0145927	0.861071	0.999884	-0.0330398	0.646362	0.99996	0.0184471	0.819952	0.999765
Arap1	69710	6.04511	-0.0374145	0.639299	0.999884	0.000397831	0.995383	0.99996	-0.0378123	0.625601	0.999765
Arap2	212285	2.8745	0.18204	0.453452	0.999884	0.280487	0.181779	0.993201	-0.0984465	0.673468	0.999765
Arap3	106952	2.15595	0.396049	0.142118	0.999884	0.613211	0.0100527	0.158956	-0.217162	0.395725	0.999765
Arc	11838	-0.170571	0.627605	0.234339	0.999884	1.53344	0.00175151	0.0564864	-0.905838	0.0794709	0.999765
Arcn1	213827	7.07539	-0.0426433	0.858941	0.999884	-0.0721983	0.727613	0.99996	0.029555	0.899229	0.999765
Arel1	68497	5.89142	-0.0262911	0.889529	0.999884	-0.00943608	0.953904	0.99996	-0.016855	0.926926	0.999765
Arf1	11840	7.70432	-0.00686799	0.88872	0.999884	0.0150556	0.722154	0.99996	-0.0219236	0.64582	0.999765
Arf2	11841	6.30198	-0.0189286	0.795518	0.999884	-0.0284594	0.651777	0.99996	0.00953078	0.89313	0.999765
Arf3	11842	8.14021	-0.0285142	0.753194	0.999884	0.0182396	0.815513	0.99996	-0.0467538	0.595659	0.999765
Arf4	11843	7.7838	-0.0529408	0.49544	0.999884	-0.0270956	0.685384	0.99996	-0.0258452	0.73122	0.999765
Arf5	11844	5.5656	0.00622032	0.978759	0.999884	0.0880364	0.662214	0.99996	-0.081816	0.717921	0.999765
Arf6	11845	6.36089	0.041324	0.48166	0.999884	-0.00739023	0.883399	0.99996	0.0487142	0.394043	0.999765
Arfgap1	228998	5.35295	0.033451	0.837974	0.999884	-0.0358024	0.799494	0.99996	0.0692534	0.663597	0.999765
Arfgap2	77038	6.21469	-0.0286541	0.576857	0.999884	-0.0204284	0.644455	0.99996	-0.00822574	0.868736	0.999765
Arfgap3	66251	5.08673	0.0519629	0.52118	0.999884	0.111377	0.115586	0.801152	-0.0594139	0.449239	0.999765
Arfgef1	211673	7.06852	-0.0951377	0.627047	0.999884	-0.0999855	0.555098	0.99996	0.00484779	0.979666	0.999765
Arfgef2	99371	8.16859	-0.132192	0.460504	0.999884	-0.077922	0.614255	0.99996	-0.05427	0.75449	0.999765
Arfgef3	215821	0.442833	0.389834	0.523876	0.999884	0.76625	0.148649	0.909765	-0.376417	0.521389	0.999765
Arfip1	99889	6.07721	-0.0286824	0.813172	0.999884	-0.0940449	0.372023	0.99996	0.0653625	0.580821	0.999765
Arfip2	76932	6.61135	-0.0767178	0.226593	0.999884	-0.0572037	0.295285	0.99996	-0.0195142	0.749188	0.999765
Arfrp1	76688	5.67274	0.0114082	0.94521	0.999884	-0.0438127	0.759622	0.99996	0.0552209	0.732474	0.999765
Arglu1	234023	5.89547	-0.00799562	0.946871	0.999884	-0.103578	0.320728	0.99996	0.0955825	0.415754	0.999765
Arhgap1	228359	5.40216	-0.00510986	0.947576	0.999884	0.0433622	0.518648	0.99996	-0.048472	0.521355	0.999765
Arhgap10	78514	4.12322	-0.103848	0.174499	0.999884	-0.0576262	0.379554	0.99996	-0.0462218	0.529361	0.999765
Arhgap11a	228482	0.0305744	0.240802	0.362395	0.999884	0.190579	0.398841	0.99996	0.050223	0.843683	0.999765
Arhgap12	75415	6.36754	-0.0756803	0.482429	0.999884	-0.104857	0.26289	0.99996	0.0291769	0.780186	0.999765
Arhgap17	70497	4.72629	-0.00216125	0.972215	0.999884	-0.0730413	0.178252	0.983662	0.07088	0.24519	0.999765
Arhgap18	73910	5.97141	-0.0365368	0.803022	0.999884	-0.0289018	0.819108	0.99996	-0.00763502	0.957191	0.999765
Arhgap19	71085	2.33481	0.188886	0.333035	0.999884	0.272828	0.107184	0.767577	-0.0839429	0.654029	0.999765
Arhgap20	244867	2.53363	0.412185	0.340368	0.999884	0.234285	0.52258	0.99996	0.177901	0.668711	0.999765
Arhgap21	71435	5.89675	0.00206788	0.990415	0.999884	0.0265737	0.857847	0.99996	-0.0245059	0.883354	0.999765
Arhgap22	239027	-0.0718291	0.376945	0.0929574	0.999884	0.237182	0.209901	0.99996	0.139763	0.512844	0.999765
Arhgap23	58996	3.64724	0.174671	0.392033	0.999884	0.314656	0.0773506	0.633064	-0.139985	0.475897	0.999765
Arhgap24	231532	0.128685	0.539281	0.133593	0.999884	0.481311	0.115062	0.798323	0.0579701	0.865068	0.999765
Arhgap25	232201	-0.0823798	0.34909	0.24964	0.999884	0.558948	0.0355934	0.381699	-0.209858	0.470867	0.999765
Arhgap26	71302	2.4683	0.192282	0.214682	0.999884	0.363087	0.00869835	0.145221	-0.170805	0.251706	0.999765
Arhgap27	544817	1.88328	0.242813	0.0810614	0.999884	0.270317	0.0253684	0.305372	-0.0275046	0.834165	0.999765
Arhgap28	268970	5.25076	-0.0113115	0.938895	0.999884	-0.051521	0.685966	0.99996	0.0402095	0.77939	0.999765
Arhgap29	214137	4.73692	0.37653	0.157472	0.999884	0.542415	0.0199469	0.256902	-0.165886	0.510567	0.999765
Arhgap30	226652	1.06058	0.491792	0.048707	0.999884	0.673857	0.00234633	0.0654707	-0.182065	0.435177	0.999765
Arhgap31	12549	2.68564	0.720121	0.147575	0.999884	1.08996	0.0122793	0.182301	-0.369839	0.426706	0.999765
Arhgap32	330914	6.18857	-0.069016	0.69843	0.999884	0.00839154	0.956432	0.99996	-0.0774076	0.654334	0.999765
Arhgap33	233071	2.60411	0.436484	0.166529	0.999884	0.349378	0.192091	0.99996	0.0871052	0.771557	0.999765
Arhgap35	232906	7.78965	-0.105494	0.57137	0.999884	-0.0769041	0.632925	0.99996	-0.0285899	0.874366	0.999765
Arhgap39	223666	4.98811	0.014343	0.871151	0.999884	0.0181537	0.811717	0.99996	-0.00381063	0.964577	0.999765
Arhgap4	171207	1.52074	0.307918	0.356763	0.999884	0.276707	0.332557	0.99996	0.0312114	0.922476	0.999765
Arhgap42	71544	5.91371	-0.056621	0.807586	0.999884	-0.0470807	0.814556	0.99996	-0.00954031	0.966305	0.999765
Arhgap44	216831	5.55731	-0.022407	0.737492	0.999884	0.0113159	0.844296	0.99996	-0.0337228	0.603616	0.999765
Arhgap45	70719	2.20688	0.536537	0.0572378	0.999884	0.70417	0.00453795	0.09684	-0.167633	0.52418	0.999765
Arhgap5	11855	6.47915	-0.0587806	0.890438	0.999884	-0.0776416	0.833176	0.99996	0.018861	0.963754	0.999765
Arhgdia	192662	7.6672	0.0261178	0.609395	0.999884	0.0777704	0.0834559	0.660708	-0.0516527	0.299952	0.999765
Arhgdib	11857	2.80459	0.503422	0.119083	0.999884	0.60575	0.0300171	0.339297	-0.102328	0.7363	0.999765
Arhgdig	14570	3.71239	-0.0913973	0.596489	0.999884	0.0194712	0.895917	0.99996	-0.110869	0.50822	0.999765
Arhgef1	16801	5.9136	0.102099	0.62958	0.999884	0.0457827	0.801068	0.99996	0.0563163	0.783703	0.999765
Arhgef10	234094	3.9497	0.112669	0.47623	0.999884	0.211891	0.124001	0.83232	-0.0992223	0.51579	0.999765
Arhgef10l	72754	4.93246	-0.0488521	0.713507	0.999884	0.10388	0.367802	0.99996	-0.152732	0.240031	0.999765
Arhgef11	213498	6.41233	-0.100499	0.610343	0.999884	-0.0418902	0.805564	0.99996	-0.0586083	0.759351	0.999765
Arhgef12	69632	8.52461	-0.105266	0.646512	0.999884	-0.113465	0.567958	0.99996	0.00819935	0.970682	0.999765
Arhgef15	442801	1.04338	0.51307	0.126189	0.999884	0.777534	0.0086269	0.144752	-0.264464	0.404261	0.999765
Arhgef16	230972	4.36	-0.0825225	0.466443	0.999884	0.0594832	0.542724	0.99996	-0.142006	0.199545	0.999765
Arhgef17	207212	7.76193	-0.0117211	0.881804	0.999884	0.0321568	0.636537	0.99996	-0.0438779	0.566969	0.999765
Arhgef18	102098	7.63676	-0.109326	0.0779344	0.999884	-0.107543	0.0464019	0.451177	-0.00178301	0.975871	0.999765
Arhgef19	213649	5.22719	0.00665418	0.957856	0.999884	0.0176778	0.870605	0.99996	-0.0110236	0.928123	0.999765
Arhgef2	16800	4.73327	0.073552	0.420765	0.999884	0.0564407	0.472113	0.99996	0.0171114	0.846171	0.999765
Arhgef25	52666	4.80525	0.172616	0.340352	0.999884	0.125303	0.418657	0.99996	0.0473132	0.785967	0.999765
Arhgef26	622434	3.4035	-0.0439753	0.707514	0.999884	0.104654	0.303997	0.99996	-0.14863	0.195296	0.999765
Arhgef28	110596	5.02244	-0.0807149	0.461411	0.999884	0.0367671	0.696733	0.99996	-0.117482	0.271164	0.999765
Arhgef3	71704	7.07962	-0.110958	0.352635	0.999884	-0.203724	0.0538154	0.500287	0.0927664	0.425176	0.999765
Arhgef33	381112	1.27004	0.275732	0.106023	0.999884	0.227599	0.118061	0.808594	0.048133	0.766116	0.999765
Arhgef37	328967	1.94513	-0.225488	0.595123	0.999884	-0.00703953	0.984707	0.99996	-0.218449	0.595312	0.999765
Arhgef4	226970	2.14485	0.597225	0.0691418	0.999884	1.0701	0.000381957	0.028622	-0.472875	0.1266	0.999765
Arhgef40	268739	4.417	0.19168	0.0769669	0.999884	0.173817	0.061973	0.545435	0.0178622	0.861523	0.999765
Arhgef5	54324	6.4119	-0.0927026	0.386302	0.999884	-0.0951113	0.304974	0.99996	0.00240869	0.981437	0.999765
Arhgef6	73341	4.33978	0.0729575	0.419204	0.999884	0.0282747	0.71484	0.99996	0.0446829	0.609208	0.999765
Arhgef7	54126	4.92936	-0.00955748	0.864069	0.999884	0.0561182	0.248155	0.99996	-0.0656756	0.229839	0.999765
Arhgef9	236915	5.65964	0.0611613	0.73782	0.999884	0.016864	0.914514	0.99996	0.0442973	0.802746	0.999765
Arid1a	93760	6.98203	0.00429375	0.960408	0.999884	-0.036961	0.620768	0.99996	0.0412548	0.624305	0.999765
Arid1b	239985	5.21463	-0.0331005	0.823073	0.999884	0.0743326	0.561188	0.99996	-0.107433	0.45546	0.999765
Arid2	77044	5.38968	-0.0204556	0.78309	0.999884	-0.0433409	0.500183	0.99996	0.0228853	0.751388	0.999765
Arid3a	13496	2.0691	0.108489	0.464999	0.999884	0.0638377	0.616064	0.99996	0.0446518	0.755743	0.999765
Arid3b	56380	3.16072	0.0697829	0.701057	0.999884	-0.00137914	0.992957	0.99996	0.0711621	0.686961	0.999765
Arid4a	238247	4.68569	-0.0272997	0.753505	0.999884	-0.1185	0.120777	0.819947	0.0912004	0.285266	0.999765
Arid4b	94246	5.73245	-0.0803803	0.291814	0.999884	-0.137414	0.0416956	0.42055	0.057034	0.440836	0.999765
Arid5a	214855	1.13463	0.249778	0.256985	0.999884	0.561914	0.00473628	0.0992611	-0.312136	0.143024	0.999765
Arid5b	71371	5.03792	-0.0745346	0.849981	0.999884	-0.011296	0.973513	0.99996	-0.0632386	0.868677	0.999765
Arih1	23806	6.6026	-0.0170354	0.901755	0.999884	-0.0575918	0.629128	0.99996	0.0405564	0.762649	0.999765
Arih2	23807	5.40853	-0.090989	0.0860759	0.999884	-0.0371973	0.408682	0.99996	-0.0537917	0.289381	0.999765
Arl1	104303	5.60212	-0.0352195	0.852744	0.999884	-0.0469218	0.77452	0.99996	0.0117023	0.949394	0.999765
Arl10	56795	2.18906	0.0281922	0.910289	0.999884	0.023918	0.911617	0.99996	0.0042742	0.985954	0.999765
Arl13b	68146	3.62117	0.0404355	0.611927	0.999884	0.0103917	0.879423	0.99996	0.0300438	0.697592	0.999765
Arl14ep	212772	5.08651	0.0320073	0.713995	0.999884	-0.0747264	0.323787	0.99996	0.106734	0.214148	0.999765
Arl15	218639	3.00292	0.218923	0.142286	0.999884	0.230807	0.0730442	0.610116	-0.0118835	0.933227	0.999765
Arl16	70317	3.75063	0.0358372	0.785897	0.999884	0.00793288	0.9443	0.99996	0.0279043	0.827499	0.999765
Arl2	56327	5.79836	-0.0316816	0.850803	0.999884	0.0540233	0.710133	0.99996	-0.0857049	0.600231	0.999765
Arl2bp	107566	6.57567	-0.0290175	0.577941	0.999884	0.00969914	0.828934	0.99996	-0.0387167	0.445222	0.999765
Arl3	56350	6.89035	-0.0150024	0.938538	0.999884	0.0120711	0.942631	0.99996	-0.0270735	0.886002	0.999765
Arl4a	11861	7.51577	-0.0244273	0.675795	0.999884	-0.0517162	0.307947	0.99996	0.0272889	0.631022	0.999765
Arl4c	320982	2.62367	0.379589	0.0383976	0.999884	0.427054	0.00750617	0.134246	-0.0474651	0.781016	0.999765
Arl4d	80981	0.111233	0.529754	0.139629	0.999884	0.694665	0.0260278	0.310334	-0.16491	0.628081	0.999765
Arl5a	75423	6.66807	-0.0468045	0.863929	0.999884	-0.101255	0.668082	0.99996	0.0544501	0.837765	0.999765
Arl5b	75869	2.89226	0.00823368	0.985449	0.999884	-0.160471	0.680667	0.99996	0.168705	0.701927	0.999765
Arl6	56297	5.73796	0.0013417	0.983547	0.999884	-0.0592381	0.29501	0.99996	0.0605798	0.341725	0.999765
Arl6ip1	54208	11.0094	-0.10251	0.22968	0.999884	-0.0835063	0.257144	0.99996	-0.0190039	0.817029	0.999765
Arl6ip4	65105	4.9691	0.0892184	0.48254	0.999884	-0.0135533	0.900928	0.99996	0.102772	0.405995	0.999765
Arl6ip5	65106	6.70862	-0.0386598	0.71759	0.999884	-0.0307291	0.738975	0.99996	-0.00793075	0.939068	0.999765
Arl6ip6	65103	4.20247	-0.0308345	0.775817	0.999884	-0.136697	0.149809	0.911998	0.105863	0.318979	0.999765
Arl8a	68724	6.09243	-0.0200308	0.865238	0.999884	-0.0155629	0.878483	0.99996	-0.00446783	0.968904	0.999765
Arl8b	67166	4.07305	-0.0556695	0.857752	0.999884	-0.0652584	0.807796	0.99996	0.00958893	0.974661	0.999765
Armc1	74252	5.44609	0.0464605	0.733089	0.999884	-0.0300699	0.797626	0.99996	0.0765304	0.564043	0.999765
Armc10	67211	3.79348	0.00936506	0.878592	0.999884	-0.0100624	0.848968	0.99996	0.0194275	0.744355	0.999765
Armc2	213402	5.72666	0.0416563	0.842104	0.999884	-0.0741397	0.681005	0.99996	0.115796	0.5703	0.999765
Armc3	70882	3.88605	0.0122282	0.865343	0.999884	0.062581	0.317301	0.99996	-0.0503528	0.472907	0.999765
Armc4	74934	3.14574	0.0472072	0.8111	0.999884	0.0352668	0.835649	0.99996	0.0119404	0.950296	0.999765
Armc5	233912	4.82041	0.0292699	0.801975	0.999884	-0.0018573	0.985252	0.99996	0.0311272	0.783621	0.999765
Armc6	76813	2.42516	0.0177771	0.873825	0.999884	0.0809566	0.403544	0.99996	-0.0631795	0.561155	0.999765
Armc7	276905	2.00225	-0.0129819	0.925781	0.999884	-0.0491662	0.682877	0.99996	0.0361844	0.789413	0.999765
Armc8	74125	4.89332	0.0254354	0.732812	0.999884	0.00324447	0.959645	0.99996	0.0221909	0.759011	0.999765
Armc9	78795	6.07451	-0.052331	0.463889	0.999884	-0.0768195	0.21654	0.99996	0.0244885	0.723744	0.999765
Armcx1	78248	5.20907	0.018693	0.775159	0.999884	-0.0442535	0.434502	0.99996	0.0629466	0.325785	0.999765
Armcx2	67416	6.64964	-0.0850307	0.528709	0.999884	-0.0501034	0.666941	0.99996	-0.0349273	0.789498	0.999765
Armcx3	71703	5.05883	-0.0469827	0.721618	0.999884	-0.101357	0.375808	0.99996	0.0543742	0.671966	0.999765
Armcx4	100503043	5.99169	-0.0500527	0.800757	0.999884	-0.0893803	0.602353	0.99996	0.0393276	0.838511	0.999765
Armcx5	494468	2.37132	0.21064	0.0711728	0.999884	0.134382	0.174293	0.976821	0.0762581	0.490998	0.999765
Armcx6	278097	2.82272	-0.0753733	0.484234	0.999884	-0.0446326	0.630919	0.99996	-0.0307407	0.768284	0.999765
Armh1	381544	2.54678	0.0283996	0.773012	0.999884	0.110149	0.199181	0.99996	-0.0817492	0.393479	0.999765
Armh3	71617	4.20203	0.00142436	0.993774	0.999884	-0.0111349	0.943586	0.99996	0.0125593	0.943527	0.999765
Armh4	67419	3.38341	0.323469	0.217763	0.999884	0.193663	0.384366	0.99996	0.129805	0.605844	0.999765
Armt1	73419	3.76676	-0.0216519	0.814306	0.999884	-0.0768038	0.337407	0.99996	0.0551518	0.539516	0.999765
Arnt	11863	5.45063	-0.0157367	0.848986	0.999884	-0.0125726	0.859969	0.99996	-0.00316415	0.968545	0.999765
Arnt2	11864	6.4612	0.0592624	0.687233	0.999884	0.138865	0.276312	0.99996	-0.0796029	0.576567	0.999765
Arntl	11865	3.03519	-0.341441	0.363454	0.999884	-0.215555	0.508596	0.99996	-0.125885	0.729138	0.999765
Arpc1a	56443	6.39133	-0.0361769	0.593615	0.999884	-0.01955	0.737883	0.99996	-0.0166269	0.800321	0.999765
Arpc1b	11867	5.64071	0.0941142	0.464256	0.999884	0.144252	0.195537	0.99996	-0.0501382	0.686114	0.999765
Arpc2	76709	6.85129	0.0167067	0.801043	0.999884	0.0187056	0.743342	0.99996	-0.00199895	0.975205	0.999765
Arpc3	56378	5.81604	0.0307434	0.869121	0.999884	0.0384974	0.810654	0.99996	-0.00775402	0.965821	0.999765
Arpc4	68089	5.19428	-0.0192547	0.756885	0.999884	-0.00688353	0.897819	0.99996	-0.0123712	0.837623	0.999765
Arpc5	67771	5.41661	-0.00155298	0.984643	0.999884	0.0551363	0.429879	0.99996	-0.0566892	0.470291	0.999765
Arpc5l	74192	5.21549	-0.0159905	0.882169	0.999884	-0.0547705	0.557138	0.99996	0.03878	0.711851	0.999765
Arpin	70420	2.78645	0.0792591	0.553166	0.999884	0.100623	0.382744	0.99996	-0.0213643	0.868631	0.999765
Arpp19	59046	6.14234	-0.0271759	0.697445	0.999884	-0.0207782	0.730337	0.99996	-0.00639773	0.924849	0.999765
Arpp21	74100	-0.00959108	0.499462	0.456925	0.999884	1.68846	0.00659503	0.123217	-1.189	0.0729576	0.999765
Arr3	170735	3.29704	0.24854	0.530206	0.999884	-0.0300244	0.929204	0.99996	0.278564	0.470322	0.999765
Arrb1	109689	5.87858	0.0337147	0.875572	0.999884	0.207581	0.266798	0.99996	-0.173867	0.405314	0.999765
Arrb2	216869	3.32005	0.271562	0.211712	0.999884	0.180065	0.330407	0.99996	0.0914971	0.66042	0.999765
Arrdc1	215705	3.56082	-0.00654147	0.976991	0.999884	0.0387802	0.842829	0.99996	-0.0453217	0.836796	0.999765
Arrdc2	70807	2.77456	0.123015	0.63976	0.999884	0.152016	0.501335	0.99996	-0.0290007	0.909088	0.999765
Arrdc3	105171	3.99237	0.210444	0.1736	0.999884	0.138351	0.293483	0.99996	0.0720932	0.62608	0.999765
Arrdc4	66412	3.60266	-0.126717	0.219362	0.999884	-0.128848	0.150729	0.914376	0.0021315	0.982866	0.999765
Arsa	11883	4.26524	0.0573566	0.530899	0.999884	0.108089	0.174548	0.976821	-0.0507326	0.566896	0.999765
Arsb	11881	7.71653	-0.135819	0.62802	0.999884	-0.0342853	0.887343	0.99996	-0.101534	0.708884	0.999765
Arsg	74008	8.68352	-0.0597186	0.355268	0.999884	-0.0352925	0.525459	0.99996	-0.0244261	0.695617	0.999765
Arsk	77041	0.784088	0.592605	0.106359	0.999884	0.91049	0.00511975	0.104414	-0.317884	0.358286	0.999765
Arv1	68865	1.85821	-0.0308501	0.857489	0.999884	-0.128886	0.387513	0.99996	0.0980357	0.558754	0.999765
Arvcf	11877	5.7218	0.00931693	0.937159	0.999884	-0.0161351	0.874141	0.99996	0.025452	0.824598	0.999765
Arxes2	76976	2.08387	0.158593	0.326331	0.999884	0.231889	0.098734	0.733308	-0.0732965	0.636784	0.999765
As3mt	57344	4.89926	-0.0304386	0.611654	0.999884	-0.0268055	0.60431	0.99996	-0.00363316	0.950161	0.999765
Asah1	11886	7.04365	-0.0570129	0.608637	0.999884	-0.0303157	0.752173	0.99996	-0.0266972	0.804755	0.999765
Asah2	54447	6.77397	-0.130165	0.639146	0.999884	-0.0954613	0.690885	0.99996	-0.0347041	0.89757	0.999765
Asap1	13196	4.32948	0.0171302	0.924815	0.999884	0.0746068	0.633752	0.99996	-0.0574766	0.744037	0.999765
Asap2	211914	4.48306	0.0204937	0.891038	0.999884	0.0237313	0.853908	0.99996	-0.00323756	0.982205	0.999765
Asap3	230837	4.08978	0.0587328	0.666891	0.999884	0.0588139	0.616633	0.99996	-8.11243e-05	0.999509	0.999765
Asb1	65247	5.13636	-0.0794954	0.632836	0.999884	-0.110456	0.443738	0.99996	0.030961	0.848186	0.999765
Asb13	142688	3.58634	0.13361	0.0455891	0.999884	0.099102	0.0818142	0.654432	0.0345076	0.583699	0.999765
Asb16	217217	1.34979	0.000225534	0.999087	0.999884	-0.00504117	0.97641	0.99996	0.0052667	0.978112	0.999765
Asb3	65257	3.855	-0.0461634	0.594531	0.999884	-0.00341807	0.963496	0.99996	-0.0427453	0.61149	0.999765
Asb6	72323	4.30331	-0.00777988	0.952934	0.999884	0.0175228	0.87747	0.99996	-0.0253027	0.843215	0.999765
Asb7	117589	4.60869	-0.0376928	0.681297	0.999884	-0.0526282	0.507284	0.99996	0.0149354	0.866901	0.999765
Asb8	78541	4.78338	-0.00996448	0.840956	0.999884	-0.00198936	0.962927	0.99996	-0.00797512	0.868595	0.999765
Ascc1	69090	5.32694	-0.0295633	0.820958	0.999884	0.0578684	0.607977	0.99996	-0.0874317	0.49116	0.999765
Ascc2	75452	5.28288	-0.0342459	0.656385	0.999884	-0.0481534	0.469602	0.99996	0.0139075	0.852354	0.999765
Ascc3	77987	5.81398	-0.250592	0.425593	0.999884	-0.0865603	0.75002	0.99996	-0.164032	0.590251	0.999765
Ascl2	17173	0.764281	0.26475	0.608176	0.999884	-0.0454259	0.917851	0.99996	0.310176	0.537505	0.999765
Asf1a	66403	4.09231	0.0283371	0.766854	0.999884	-0.0171697	0.83474	0.99996	0.0455068	0.624457	0.999765
Ash1l	192195	6.5242	-0.0602126	0.713668	0.999884	-0.129772	0.362655	0.99996	0.0695593	0.663651	0.999765
Ash2l	23808	5.06874	-0.0279008	0.728319	0.999884	-0.0171206	0.804752	0.99996	-0.0107802	0.89	0.999765
Asic1	11419	1.87833	0.34601	0.112288	0.999884	0.321266	0.0848652	0.666895	0.0247438	0.904515	0.999765
Asic2	11418	4.15666	0.203139	0.2099	0.999884	0.104132	0.449674	0.99996	0.0990079	0.524755	0.999765
Asic3	171209	0.386157	-0.0689963	0.837866	0.999884	-0.120178	0.68053	0.99996	0.0511812	0.875832	0.999765
Asl	109900	4.31588	-0.0305437	0.807519	0.999884	0.00616542	0.954517	0.99996	-0.0367091	0.76291	0.999765
Asna1	56495	6.75358	-0.00111792	0.99491	0.999884	0.012731	0.93283	0.99996	-0.0138489	0.935112	0.999765
Asns	27053	1.62142	0.0558971	0.784004	0.999884	0.153209	0.385135	0.99996	-0.0973119	0.622368	0.999765
Asnsd1	70396	5.17809	-0.0492893	0.472965	0.999884	-0.0618097	0.299276	0.99996	0.0125204	0.85073	0.999765
Aspa	11484	1.4754	0.557092	0.0965185	0.999884	0.769091	0.00886018	0.14678	-0.211999	0.500459	0.999765
Aspg	104816	0.770449	1.30372	0.0584191	0.999884	2.31916	0.000289765	0.0268509	-1.01545	0.113357	0.999765
Asph	65973	6.78301	-0.0909425	0.572568	0.999884	-0.038149	0.783716	0.99996	-0.0527936	0.735538	0.999765
Aspscr1	68938	5.34358	-0.00731294	0.950083	0.999884	0.0682425	0.499305	0.99996	-0.0755554	0.505863	0.999765
Asrgl1	66514	5.44329	0.0169923	0.937558	0.999884	0.0426825	0.819343	0.99996	-0.0256902	0.90281	0.999765
Ass1	11898	1.35749	0.410504	0.0163376	0.999884	0.317972	0.0276706	0.321861	0.0925323	0.559004	0.999765
Aste1	66595	3.65061	-0.0345829	0.682652	0.999884	-0.103831	0.160754	0.942259	0.0692477	0.402176	0.999765
Astn1	11899	0.799285	1.46982	0.0373301	0.999884	2.79639	3.96514e-05	0.024196	-1.32657	0.0445318	0.999765
Astn2	56079	1.39022	0.303277	0.307673	0.999884	0.584484	0.0257924	0.308593	-0.281207	0.324005	0.999765
Asxl1	228790	5.30705	0.033285	0.684002	0.999884	-0.0109875	0.87591	0.99996	0.0442725	0.577773	0.999765
Asxl2	75302	5.44252	-0.00318269	0.976697	0.999884	-0.0690754	0.464133	0.99996	0.0658928	0.535402	0.999765
Atad1	67979	6.65315	-0.0600414	0.722384	0.999884	-0.0506349	0.728587	0.99996	-0.00940647	0.954291	0.999765
Atad2	70472	1.90446	0.0598871	0.708492	0.999884	-0.101819	0.461661	0.99996	0.161706	0.30326	0.999765
Atad2b	320817	4.75442	-0.0617454	0.438077	0.999884	-0.12733	0.0698236	0.591808	0.065585	0.398117	0.999765
Atad3a	108888	5.14787	-0.0896696	0.555094	0.999884	-0.086031	0.512725	0.99996	-0.00363867	0.980303	0.999765
Atad3aos	70448	0.289007	0.143393	0.617849	0.999884	0.149676	0.544703	0.99996	-0.00628298	0.98194	0.999765
Atad5	237877	1.94291	-0.0175537	0.88516	0.999884	0.0520593	0.619953	0.99996	-0.069613	0.555579	0.999765
Atat1	73242	4.67246	0.0177655	0.939376	0.999884	-0.11087	0.582893	0.99996	0.128636	0.572806	0.999765
Ate1	11907	7.72926	-0.0238921	0.784578	0.999884	0.00828333	0.912444	0.99996	-0.0321754	0.70461	0.999765
Atf1	11908	4.38085	0.0311919	0.818922	0.999884	-0.0831933	0.480079	0.99996	0.114385	0.390961	0.999765
Atf1-ps	100040260	2.05806	-0.155844	0.692649	0.999884	-0.0303459	0.929073	0.99996	-0.125498	0.742765	0.999765
Atf2	11909	6.2527	-0.020804	0.907945	0.999884	-0.0415241	0.789135	0.99996	0.0207201	0.905687	0.999765
Atf3	11910	-0.00926317	0.0753059	0.764508	0.999884	0.311012	0.157764	0.935675	-0.235706	0.335473	0.999765
Atf4	11911	5.32611	0.024794	0.787818	0.999884	0.00698841	0.929784	0.99996	0.0178056	0.842161	0.999765
Atf5	107503	4.65067	-0.0223301	0.894592	0.999884	0.0166807	0.908623	0.99996	-0.0390108	0.811486	0.999765
Atf6	226641	6.53167	-0.138669	0.614435	0.999884	-0.0994403	0.676171	0.99996	-0.0392291	0.883307	0.999765
Atf6b	12915	5.805	-0.0968183	0.114135	0.999884	0.000863859	0.986732	0.99996	-0.0976822	0.100879	0.999765
Atf7	223922	2.89294	-0.127146	0.785564	0.999884	0.0303525	0.940093	0.99996	-0.157499	0.728105	0.999765
Atf7ip	54343	5.45415	-0.101395	0.787116	0.999884	0.000927504	0.997717	0.99996	-0.102323	0.778773	0.999765
Atg10	66795	3.15874	0.0303754	0.754026	0.999884	0.00154899	0.985187	0.99996	0.0288265	0.759416	0.999765
Atg101	68118	4.15512	-0.00207087	0.986121	0.999884	-0.0255638	0.803388	0.99996	0.023493	0.839082	0.999765
Atg12	67526	6.00607	-0.0775269	0.437911	0.999884	-0.100897	0.245417	0.99996	0.02337	0.80935	0.999765
Atg13	51897	4.99351	-0.0108933	0.955198	0.999884	-0.028765	0.863437	0.99996	0.0178718	0.92443	0.999765
Atg14	100504663	3.75679	-0.00743272	0.923391	0.999884	-0.0506781	0.44899	0.99996	0.0432453	0.565852	0.999765
Atg16l1	77040	5.94868	-0.0877619	0.33672	0.999884	-0.115578	0.146993	0.905609	0.0278158	0.752979	0.999765
Atg16l2	73683	3.11949	-0.00609879	0.981875	0.999884	-0.0236318	0.918712	0.99996	0.017533	0.9464	0.999765
Atg2a	329015	5.56588	-0.00710156	0.939747	0.999884	-0.0138656	0.864116	0.99996	0.00676404	0.940911	0.999765
Atg2b	76559	5.79495	-0.0799164	0.365109	0.999884	-0.0985762	0.198988	0.99996	0.0186598	0.826974	0.999765
Atg3	67841	5.43587	-0.00999973	0.933933	0.999884	0.00612503	0.953031	0.99996	-0.0161248	0.890472	0.999765
Atg4a	666468	4.04102	0.000861691	0.990805	0.999884	-0.0119302	0.853188	0.99996	0.0127919	0.8602	0.999765
Atg4b	66615	5.31188	-0.0506977	0.422088	0.999884	-0.0476357	0.382679	0.99996	-0.00306192	0.960017	0.999765
Atg4c	242557	4.604	0.0611634	0.720993	0.999884	-0.0340522	0.817211	0.99996	0.0952156	0.568071	0.999765
Atg4d	235040	5.04466	-0.0420379	0.68313	0.999884	-0.0524106	0.556008	0.99996	0.0103727	0.917372	0.999765
Atg5	11793	4.64703	0.0335654	0.582207	0.999884	-0.0238413	0.649802	0.99996	0.0574067	0.335222	0.999765
Atg7	74244	5.39284	-0.0354276	0.79459	0.999884	-0.00557049	0.962134	0.99996	-0.0298571	0.821156	0.999765
Atg9a	245860	5.17445	-0.0359194	0.579179	0.999884	0.0269531	0.629297	0.99996	-0.0628725	0.319386	0.999765
Atic	108147	5.216	0.00798488	0.899515	0.999884	0.0116736	0.830396	0.99996	-0.00368869	0.952073	0.999765
Atl1	73991	1.78296	0.0780053	0.664619	0.999884	0.35162	0.0282919	0.325793	-0.273614	0.120697	0.999765
Atl2	56298	5.88432	-0.0409473	0.801273	0.999884	-0.0824429	0.558048	0.99996	0.0414956	0.793219	0.999765
Atl3	109168	6.42021	0.00682303	0.980143	0.999884	-0.00715113	0.975852	0.99996	0.0139742	0.958142	0.999765
Atm	11920	4.33367	-0.0457309	0.748362	0.999884	-0.0724117	0.557036	0.99996	0.0266808	0.847303	0.999765
Atmin	234776	5.72446	-0.00719717	0.941175	0.999884	-0.0104538	0.901066	0.99996	0.00325667	0.972572	0.999765
Atn1	13498	7.61388	0.0935554	0.566226	0.999884	-0.00971968	0.94462	0.99996	0.103275	0.515077	0.999765
Atoh8	71093	4.26386	0.0890609	0.754357	0.999884	-0.0789892	0.747051	0.99996	0.16805	0.545131	0.999765
Atox1	11927	7.45446	-0.0614683	0.80513	0.999884	0.00805803	0.970094	0.99996	-0.0695263	0.773678	0.999765
Atp10a	11982	0.931452	1.11198	0.14939	0.999884	1.81352	0.00791462	0.13869	-0.701536	0.328569	0.999765
Atp10b	319767	2.2254	0.226466	0.319886	0.999884	0.175525	0.367296	0.99996	0.0509408	0.815886	0.999765
Atp10d	231287	5.30712	0.019213	0.895001	0.999884	-0.0335616	0.789156	0.99996	0.0527747	0.709443	0.999765
Atp11a	50770	8.70773	-0.114647	0.549662	0.999884	-0.0653495	0.692831	0.99996	-0.0492976	0.790815	0.999765
Atp11b	76295	6.27123	-0.0937682	0.600159	0.999884	-0.110807	0.474536	0.99996	0.017039	0.921892	0.999765
Atp11c	320940	8.22987	-0.117907	0.614864	0.999884	-0.104229	0.607158	0.99996	-0.0136778	0.952079	0.999765
Atp13a1	170759	5.89861	-0.0226353	0.798086	0.999884	0.0230646	0.762456	0.99996	-0.0456998	0.595035	0.999765
Atp13a2	74772	5.76059	-0.0345613	0.707676	0.999884	0.00228064	0.977092	0.99996	-0.036842	0.680521	0.999765
Atp13a3	224088	7.43036	-0.101518	0.730535	0.999884	-0.116901	0.646758	0.99996	0.0153837	0.957211	0.999765
Atp13a4	224079	4.94145	-0.119959	0.189732	0.999884	-0.0784094	0.319012	0.99996	-0.0415495	0.636488	0.999765
Atp13a5	268878	1.08495	1.33789	0.0181387	0.999884	1.49603	0.00210017	0.0617177	-0.158141	0.756564	0.999765
Atp1a1	11928	10.7528	-0.135519	0.486806	0.999884	-0.0697305	0.678416	0.99996	-0.0657885	0.727613	0.999765
Atp1a2	98660	10.3642	0.174845	0.29686	0.999884	0.278024	0.0575439	0.525425	-0.103178	0.520857	0.999765
Atp1a3	232975	3.67611	1.59053	0.0112629	0.999884	2.25947	6.99689e-05	0.024196	-0.668949	0.225195	0.999765
Atp1a4	27222	0.0657653	0.0404208	0.936113	0.999884	0.0731592	0.866124	0.99996	-0.0327384	0.946669	0.999765
Atp1b1	11931	10.2853	-0.0961807	0.28054	0.999884	-0.116612	0.133479	0.865334	0.0204314	0.812344	0.999765
Atp1b2	11932	8.07582	-0.0448693	0.736151	0.999884	0.169597	0.145536	0.902489	-0.214466	0.102013	0.999765
Atp1b3	11933	8.15439	-0.0378442	0.600825	0.999884	-0.0217495	0.727157	0.99996	-0.0160947	0.818506	0.999765
Atp23	68876	0.564827	0.20599	0.320261	0.999884	0.140196	0.428411	0.99996	0.0657934	0.741581	0.999765
Atp2a1	11937	-0.0129813	0.687462	0.121901	0.999884	0.360115	0.329628	0.99996	0.327347	0.441039	0.999765
Atp2a2	11938	8.96699	-0.126099	0.459926	0.999884	-0.078283	0.595102	0.99996	-0.0478156	0.772407	0.999765
Atp2a3	53313	5.92563	-0.0528195	0.765736	0.999884	0.0383789	0.801825	0.99996	-0.0911984	0.596188	0.999765
Atp2b1	67972	6.2958	-0.0572753	0.744797	0.999884	-0.0430999	0.776592	0.99996	-0.0141754	0.933878	0.999765
Atp2b2	11941	8.47303	-0.0453661	0.584858	0.999884	-0.00341436	0.961908	0.99996	-0.0419517	0.602695	0.999765
Atp2b3	320707	10.1553	-0.13345	0.715047	0.999884	-0.0543881	0.863297	0.99996	-0.0790616	0.823701	0.999765
Atp2b4	381290	4.5874	0.127612	0.477505	0.999884	0.267959	0.08796	0.683819	-0.140347	0.418522	0.999765
Atp2c1	235574	8.31636	-0.114168	0.550294	0.999884	-0.0929677	0.573721	0.99996	-0.0212008	0.908982	0.999765
Atp5a1	11946	10.3462	-0.0776043	0.404255	0.999884	-0.0470709	0.557048	0.99996	-0.0305334	0.734478	0.999765
Atp5b	11947	10.5758	-0.0797498	0.370453	0.999884	-0.0623907	0.416849	0.99996	-0.017359	0.840167	0.999765
Atp5c1	11949	8.09231	-0.0388747	0.768524	0.999884	-0.0233218	0.83781	0.99996	-0.0155529	0.903468	0.999765
Atp5d	66043	6.48796	-0.0296159	0.828584	0.999884	-0.0272648	0.817283	0.99996	-0.00235107	0.985879	0.999765
Atp5e	67126	7.65123	-0.0498192	0.866027	0.999884	-0.00262464	0.99178	0.99996	-0.0471946	0.869217	0.999765
Atp5f1	11950	7.99166	-0.0322087	0.667754	0.999884	-0.038968	0.547799	0.99996	0.00675931	0.926058	0.999765
Atp5g1	11951	7.15388	-0.0581958	0.818605	0.999884	-0.0234095	0.914867	0.99996	-0.0347863	0.887719	0.999765
Atp5g2	67942	2.36826	0.00302297	0.990671	0.999884	-0.133287	0.551093	0.99996	0.13631	0.589305	0.999765
Atp5g3	228033	8.82989	-0.0465644	0.756704	0.999884	-0.0290017	0.823021	0.99996	-0.0175627	0.904201	0.999765
Atp5h	71679	6.89698	-0.0603249	0.833079	0.999884	-0.0710801	0.773768	0.99996	0.0107552	0.969171	0.999765
Atp5j	11957	7.87596	0.013477	0.954731	0.999884	0.0109454	0.957323	0.99996	0.00253163	0.991235	0.999765
Atp5j2	57423	7.59938	-0.0413863	0.8742	0.999884	-0.0335678	0.881704	0.99996	-0.00781852	0.975438	0.999765
Atp5k	11958	6.51067	-0.0761588	0.707891	0.999884	-0.0866883	0.621875	0.99996	0.0105295	0.957489	0.999765
Atp5l	27425	4.30901	-0.0775829	0.773933	0.999884	0.134947	0.563382	0.99996	-0.21253	0.417747	0.999765
Atp5md	66477	6.01126	-0.0582654	0.839885	0.999884	-0.047451	0.84886	0.99996	-0.0108144	0.969209	0.999765
Atp5mpl	70257	7.25373	-0.0398735	0.860753	0.999884	-0.058055	0.767406	0.99996	0.0181815	0.93443	0.999765
Atp5o	28080	8.0615	-0.0257952	0.910551	0.999884	0.00658804	0.973455	0.99996	-0.0323833	0.884473	0.999765
ATP6	17705	10.7488	0.0669376	0.822037	0.999884	-0.042761	0.867418	0.99996	0.109699	0.704981	0.999765
Atp6ap1	54411	8.92375	-0.133548	0.0302484	0.999884	-0.037584	0.466619	0.99996	-0.0959639	0.103334	0.999765
Atp6ap1l	435376	0.177088	0.192221	0.300523	0.999884	0.112514	0.477127	0.99996	0.0797071	0.65588	0.999765
Atp6ap2	70495	9.23285	-0.149898	0.0620856	0.999884	-0.0704454	0.302014	0.99996	-0.0794522	0.299988	0.999765
Atp6v0a1	11975	8.13399	-0.0555558	0.619113	0.999884	-0.0307153	0.749928	0.99996	-0.0248405	0.818761	0.999765
Atp6v0a2	21871	6.36251	-0.0758013	0.826379	0.999884	-0.0730436	0.806746	0.99996	-0.00275771	0.99345	0.999765
Atp6v0b	114143	8.11168	-0.108381	0.424254	0.999884	-0.0776662	0.507155	0.99996	-0.0307147	0.815045	0.999765
Atp6v0c	11984	6.6948	-0.0331722	0.78612	0.999884	-0.0566815	0.591685	0.99996	0.0235093	0.843182	0.999765
Atp6v0c-ps2	100039636	7.18784	-0.053186	0.625574	0.999884	-0.0155335	0.868638	0.99996	-0.0376525	0.721787	0.999765
Atp6v0d1	11972	7.06	-0.0243018	0.757639	0.999884	-0.0349751	0.607135	0.99996	0.0106734	0.889023	0.999765
Atp6v0e	11974	7.09837	-0.113832	0.216153	0.999884	-0.0797054	0.314689	0.99996	-0.0341271	0.699969	0.999765
Atp6v0e2	76252	3.52009	0.420117	0.0838982	0.999884	0.646806	0.00285619	0.0723586	-0.226689	0.321976	0.999765
Atp6v1a	11964	8.95186	-0.0789105	0.732196	0.999884	-0.0756211	0.704343	0.99996	-0.00328934	0.988288	0.999765
Atp6v1b2	11966	7.04922	-0.0857766	0.791327	0.999884	-0.079951	0.775381	0.99996	-0.00582559	0.985252	0.999765
Atp6v1c1	66335	6.69881	-0.03601	0.646568	0.999884	-0.0768799	0.260564	0.99996	0.0408699	0.592944	0.999765
Atp6v1c2	68775	0.052899	0.389133	0.0773999	0.999884	0.223966	0.226319	0.99996	0.165166	0.430887	0.999765
Atp6v1d	73834	7.28675	-0.043877	0.440636	0.999884	-0.0601532	0.223807	0.99996	0.0162762	0.76777	0.999765
Atp6v1e1	11973	8.11925	-0.0458924	0.632836	0.999884	-0.066824	0.421847	0.99996	0.0209316	0.8225	0.999765
Atp6v1e2	74915	1.46822	0.214619	0.642279	0.999884	-0.0668533	0.865637	0.99996	0.281472	0.532141	0.999765
Atp6v1f	66144	6.70249	-0.0392387	0.872375	0.999884	0.0193586	0.926783	0.99996	-0.0585973	0.804729	0.999765
Atp6v1g1	66290	4.71249	0.0410069	0.794708	0.999884	-0.0244532	0.856973	0.99996	0.0654601	0.669368	0.999765
Atp6v1g2	66237	4.47634	0.20192	0.462194	0.999884	0.087163	0.710245	0.99996	0.114757	0.665731	0.999765
Atp6v1h	108664	7.00518	-0.0927653	0.282292	0.999884	-0.0618342	0.405282	0.99996	-0.030931	0.710129	0.999765
Atp7a	11977	7.60901	-0.255435	0.267064	0.999884	-0.150455	0.449017	0.99996	-0.10498	0.636622	0.999765
Atp7b	11979	2.77215	-0.145919	0.59821	0.999884	0.0813211	0.733905	0.99996	-0.22724	0.398033	0.999765
ATP8	17706	7.17557	-0.451674	0.26859	0.999884	-0.592708	0.101517	0.745956	0.141035	0.72317	0.999765
Atp8a1	11980	2.93312	0.359417	0.243102	0.999884	0.696306	0.0109304	0.168621	-0.336889	0.252161	0.999765
Atp8a2	50769	0.322759	0.111254	0.743834	0.999884	0.127383	0.663451	0.99996	-0.0161291	0.960994	0.999765
Atp8b2	54667	5.62349	-0.0100983	0.899417	0.999884	-0.104584	0.135746	0.869315	0.0944856	0.229655	0.999765
Atp8b3	67331	0.721647	-0.115957	0.543602	0.999884	-0.177844	0.284457	0.99996	0.0618875	0.738501	0.999765
Atp9a	11981	6.99814	-0.025086	0.874607	0.999884	0.0702293	0.608907	0.99996	-0.0953154	0.537054	0.999765
Atp9b	50771	5.97494	-0.0377767	0.626666	0.999884	-0.0360099	0.591194	0.99996	-0.00176674	0.981288	0.999765
Atpaf1	230649	2.10528	0.096258	0.566688	0.999884	-0.0574482	0.690476	0.99996	0.153706	0.349099	0.999765
Atpaf2	246782	4.29488	-0.0338537	0.666572	0.999884	-0.100182	0.145567	0.902489	0.066328	0.3878	0.999765
Atpif1	11983	6.18866	-0.0212107	0.911566	0.999884	-0.0217829	0.894795	0.99996	0.000572211	0.997539	0.999765
Atpsckmt	68073	3.7796	-0.00168504	0.989528	0.999884	-0.104196	0.349967	0.99996	0.102511	0.414532	0.999765
Atr	245000	4.77483	-0.0795732	0.626063	0.999884	-0.0413273	0.769298	0.99996	-0.0382459	0.809219	0.999765
Atraid	381629	6.20237	-0.0996755	0.0888366	0.999884	-0.0175291	0.723564	0.99996	-0.0821464	0.146108	0.999765
Atrip	235610	3.72728	-0.015636	0.824757	0.999884	-0.01404	0.81768	0.99996	-0.00159592	0.981424	0.999765
Atrn	11990	6.1303	-0.105156	0.426857	0.999884	-0.0150057	0.89512	0.99996	-0.0901507	0.482285	0.999765
Atrnl1	226255	6.81865	-0.118248	0.678109	0.999884	-0.0526785	0.830498	0.99996	-0.0655696	0.812574	0.999765
Atrx	22589	7.37824	-0.0642829	0.565416	0.999884	-0.149481	0.12776	0.845632	0.0851977	0.435545	0.999765
Atxn1	20238	3.51672	0.0892241	0.489603	0.999884	-0.00453734	0.96729	0.99996	0.0937615	0.455164	0.999765
Atxn10	54138	6.37586	-0.0178419	0.737702	0.999884	0.0223823	0.626361	0.99996	-0.0402242	0.438117	0.999765
Atxn1l	52335	6.40883	-0.0891173	0.709178	0.999884	-0.0915903	0.65758	0.99996	0.00247298	0.991503	0.999765
Atxn2	20239	6.30092	-0.0209455	0.818536	0.999884	-0.0357701	0.650051	0.99996	0.0148247	0.867274	0.999765
Atxn2l	233871	7.08174	0.0406021	0.865206	0.999884	-0.0875919	0.671233	0.99996	0.128194	0.582936	0.999765
Atxn3	110616	4.09706	0.0401647	0.705859	0.999884	-0.0349481	0.70297	0.99996	0.0751128	0.469092	0.999765
Atxn7	246103	5.04295	-0.0149733	0.876087	0.999884	-0.117516	0.162331	0.948902	0.102542	0.277217	0.999765
Atxn7l1	380753	2.87067	0.0363575	0.643034	0.999884	0.116554	0.090721	0.695947	-0.0801966	0.29425	0.999765
Atxn7l2	72522	2.66928	0.17318	0.505245	0.999884	0.114303	0.607618	0.99996	0.0588773	0.814641	0.999765
Atxn7l3	217218	5.98767	0.0277854	0.730069	0.999884	-0.026109	0.706718	0.99996	0.0538944	0.492246	0.999765
Atxn7l3b	382423	6.20043	0.0237766	0.834133	0.999884	0.0124732	0.898491	0.99996	0.0113033	0.918302	0.999765
AU020206	100504230	1.67287	0.460181	0.179182	0.999884	0.290376	0.315384	0.99996	0.169806	0.603657	0.999765
AU022252	230696	3.31836	-0.0963741	0.707971	0.999884	-0.076931	0.72938	0.99996	-0.0194431	0.937969	0.999765
AU040320	100317	5.89169	-0.0666027	0.773804	0.999884	-0.0216054	0.913966	0.99996	-0.0449973	0.841456	0.999765
AU041133	216177	2.10171	-0.00505421	0.96684	0.999884	-0.0253778	0.80877	0.99996	0.0203236	0.863371	0.999765
Auh	11992	5.90104	-0.0474902	0.693602	0.999884	-0.00254207	0.980479	0.99996	-0.0449481	0.700832	0.999765
Aup1	11993	6.86527	-0.0172972	0.921801	0.999884	-0.0231463	0.878952	0.99996	0.00584916	0.972741	0.999765
Aurka	20878	1.6253	-0.134808	0.318485	0.999884	-0.0985178	0.398593	0.99996	-0.0362899	0.780803	0.999765
Aurkaip1	66077	6.18286	-0.0133908	0.951893	0.999884	0.0439415	0.818404	0.99996	-0.0573323	0.79003	0.999765
Auts2	319974	-0.00860675	1.53076	0.0222225	0.999884	1.9252	0.00105463	0.0423295	-0.394439	0.519091	0.999765
Aven	74268	3.03309	0.0498565	0.525469	0.999884	-0.00440058	0.947935	0.99996	0.0542571	0.477173	0.999765
Avl9	78937	5.65826	-0.0693691	0.777376	0.999884	-0.064925	0.759356	0.99996	-0.00444409	0.985126	0.999765
Avpi1	69534	4.66599	0.0487594	0.76545	0.999884	0.0834657	0.553636	0.99996	-0.0347062	0.826474	0.999765
AW112010	107350	0.76581	0.282381	0.417742	0.999884	0.623271	0.042369	0.423905	-0.34089	0.310367	0.999765
AW146154	101835	3.2769	0.0974603	0.660584	0.999884	-0.0568659	0.765574	0.99996	0.154326	0.475938	0.999765
AW209491	105351	3.77868	-0.0567426	0.640228	0.999884	-0.0943305	0.370436	0.99996	0.0375878	0.75008	0.999765
AW495222	105364	2.06555	-0.0424438	0.79706	0.999884	-0.00238994	0.986606	0.99996	-0.0400538	0.802522	0.999765
AW549877	106064	6.33992	-0.0215897	0.768087	0.999884	-0.141683	0.0304766	0.342791	0.120093	0.0991711	0.999765
AW554918	225289	3.09606	0.143244	0.206619	0.999884	0.0863504	0.372146	0.99996	0.0568931	0.601304	0.999765
Awat2	245532	0.951179	0.196629	0.349689	0.999884	0.0616508	0.730617	0.99996	0.134978	0.506958	0.999765
Axin1	12005	5.80769	-0.0775204	0.394813	0.999884	-0.0670501	0.394294	0.99996	-0.0104704	0.905392	0.999765
Axin2	12006	5.62592	-0.0148375	0.843881	0.999884	-0.0107784	0.868222	0.99996	-0.00405904	0.955747	0.999765
Axl	26362	5.37522	0.174261	0.254976	0.999884	0.318829	0.01866	0.24537	-0.144568	0.325638	0.999765
Azgp1	12007	0.798261	-0.210617	0.36005	0.999884	-0.181417	0.363617	0.99996	-0.0291999	0.895439	0.999765
Azi2	27215	5.95364	-0.0146865	0.842247	0.999884	-0.030294	0.634545	0.99996	0.0156075	0.827703	0.999765
Azin1	54375	7.4809	0.00238608	0.990014	0.999884	-0.0684464	0.677576	0.99996	0.0708324	0.702917	0.999765
Azin2	242669	6.26642	0.00605117	0.954899	0.999884	0.107314	0.248904	0.99996	-0.101263	0.331623	0.999765
B130024G19Rik	434198	1.71388	0.182594	0.515868	0.999884	0.092391	0.70084	0.99996	0.0902032	0.740056	0.999765
B130034C11Rik	414095	0.110456	0.378178	0.0466483	0.999884	0.12117	0.441695	0.99996	0.257008	0.157474	0.999765
B130046B21Rik	100049164	-0.246053	0.00338184	0.993812	0.999884	-0.354944	0.340399	0.99996	0.358326	0.39408	0.999765
B130055M24Rik	654803	2.13326	0.0598761	0.782688	0.999884	-0.158992	0.397501	0.99996	0.218868	0.304991	0.999765
B230118H07Rik	68170	5.3782	-0.0734261	0.482973	0.999884	-0.0651333	0.471383	0.99996	-0.00829273	0.934802	0.999765
B230206H07Rik	320871	1.87248	0.0902045	0.822261	0.999884	-0.127041	0.71334	0.99996	0.217246	0.579548	0.999765
B230208H11Rik	320273	-0.048187	-0.0933228	0.747979	0.999884	0.101224	0.687845	0.99996	-0.194546	0.49016	0.999765
B230217C12Rik	68127	0.715144	0.440658	0.0913923	0.999884	0.241882	0.268885	0.99996	0.198776	0.423808	0.999765
B230217O12Rik	320879	0.41512	0.0641735	0.736507	0.999884	0.00677077	0.967032	0.99996	0.0574027	0.756623	0.999765
B230219D22Rik	78521	7.22605	-0.0167206	0.924485	0.999884	-0.0623087	0.68259	0.99996	0.0455881	0.790587	0.999765
B230303O12Rik	319739	1.26904	0.233411	0.624433	0.999884	-0.264641	0.517586	0.99996	0.498052	0.289332	0.999765
B230325K18Rik	319527	0.998171	0.340448	0.123238	0.999884	0.103047	0.578244	0.99996	0.237401	0.264077	0.999765
B2m	12010	7.95632	-0.0947125	0.6588	0.999884	0.239983	0.199488	0.99996	-0.334696	0.111766	0.999765
B330016D10Rik	320456	0.954354	0.0452356	0.887243	0.999884	0.00630537	0.981694	0.99996	0.0389302	0.899914	0.999765
B3galnt1	26879	1.18916	1.06876	0.00553291	0.999884	1.21843	0.000299151	0.0270045	-0.149672	0.66306	0.999765
B3galnt2	97884	3.59531	-0.0201845	0.764522	0.999884	-0.0681137	0.245824	0.99996	0.0479291	0.466004	0.999765
B3galt1	26877	1.2009	0.0381096	0.891239	0.999884	0.159295	0.508192	0.99996	-0.121185	0.653571	0.999765
B3galt2	26878	0.414822	0.0649102	0.759238	0.999884	0.185418	0.312404	0.99996	-0.120507	0.557405	0.999765
B3galt4	54218	1.08566	-0.0378921	0.737739	0.999884	0.00738092	0.939692	0.99996	-0.045273	0.680184	0.999765
B3galt5	93961	5.18039	-0.0180262	0.918088	0.999884	0.045781	0.762043	0.99996	-0.0638071	0.707577	0.999765
B3galt6	117592	2.64824	0.0113935	0.923154	0.999884	0.0306759	0.763198	0.99996	-0.0192824	0.86637	0.999765
B3gat2	280645	0.382622	0.42253	0.27807	0.999884	-0.126849	0.698923	0.99996	0.54938	0.151394	0.999765
B3gat3	72727	6.35296	-0.077805	0.37768	0.999884	-0.0112082	0.882339	0.99996	-0.0665968	0.436007	0.999765
B3glct	381694	3.81955	-0.0161501	0.877961	0.999884	-0.00576607	0.949301	0.99996	-0.0103841	0.918991	0.999765
B3gnt2	53625	3.83181	0.125309	0.454925	0.999884	0.164288	0.256369	0.99996	-0.0389792	0.809401	0.999765
B3gnt4	231727	-0.0296907	0.0272876	0.888012	0.999884	0.272089	0.11092	0.781364	-0.244801	0.197349	0.999765
B3gnt9	97440	0.405505	0.175019	0.483231	0.999884	0.450235	0.0414384	0.41915	-0.275215	0.255986	0.999765
B3gntl1	210004	2.01301	0.0773684	0.658062	0.999884	0.0476217	0.751287	0.99996	0.0297467	0.860592	0.999765
B430212C06Rik	338360	1.61633	0.047586	0.861223	0.999884	-0.0261244	0.911213	0.99996	0.0737104	0.780511	0.999765
B430319G15Rik	78575	0.464824	0.0130917	0.940788	0.999884	0.10261	0.501015	0.99996	-0.0895185	0.600858	0.999765
B4galnt1	14421	0.463123	0.815096	0.0378047	0.999884	1.30975	0.00026256	0.0268509	-0.494654	0.177553	0.999765
B4galnt2	14422	0.0571846	-0.180085	0.623129	0.999884	-0.194933	0.540208	0.99996	0.014848	0.966679	0.999765
B4galt1	14595	7.01238	-0.141504	0.0445382	0.999884	-0.109989	0.0695975	0.590616	-0.0315152	0.635907	0.999765
B4galt2	53418	3.953	-0.0410635	0.738061	0.999884	0.0808962	0.446604	0.99996	-0.12196	0.308471	0.999765
B4galt3	57370	4.38472	0.0157214	0.884498	0.999884	-0.0855859	0.36194	0.99996	0.101307	0.339481	0.999765
B4galt4	56375	4.77208	-0.00568075	0.929272	0.999884	0.0755569	0.176582	0.981899	-0.0812377	0.195725	0.999765
B4galt5	56336	1.88185	0.386199	0.110127	0.999884	0.285464	0.163568	0.952775	0.100736	0.660477	0.999765
B4galt6	56386	7.51992	-0.0724613	0.540358	0.999884	-0.125784	0.222755	0.99996	0.0533231	0.643314	0.999765
B4galt7	218271	3.14208	-0.0544719	0.429736	0.999884	-0.000212339	0.997143	0.99996	-0.0542595	0.417723	0.999765
B4gat1	108902	5.72588	-0.067054	0.321462	0.999884	0.00707126	0.902891	0.99996	-0.0741253	0.259642	0.999765
B630019K06Rik	102941	3.11029	0.0818747	0.424495	0.999884	0.0580105	0.509789	0.99996	0.0238642	0.809494	0.999765
B930095G15Rik	320268	2.66339	0.229001	0.251946	0.999884	0.248754	0.148396	0.909765	-0.0197529	0.917712	0.999765
B9d1	27078	5.19133	0.0220293	0.924955	0.999884	0.0898013	0.656088	0.99996	-0.0677719	0.764933	0.999765
B9d2	232987	3.46482	0.0463983	0.837148	0.999884	0.0477549	0.805869	0.99996	-0.00135659	0.995055	0.999765
Baalc	118452	0.50229	1.14476	0.0585438	0.999884	1.49654	0.00454885	0.0969227	-0.351779	0.52948	0.999765
Babam1	68251	5.66448	-0.00957709	0.845353	0.999884	-0.0174965	0.67971	0.99996	0.00791945	0.86811	0.999765
Babam2	107976	4.70774	0.0294903	0.55945	0.999884	-0.0139909	0.747423	0.99996	0.0434813	0.377322	0.999765
Bace1	23821	5.72891	-0.0650203	0.546102	0.999884	-0.0780534	0.402751	0.99996	0.0130331	0.90074	0.999765
Bace2	56175	0.297611	1.09865	0.0815022	0.999884	1.42524	0.00925356	0.151559	-0.326589	0.577603	0.999765
Bach1	12013	3.8021	0.0358806	0.777742	0.999884	0.0367067	0.737399	0.99996	-0.000826077	0.994652	0.999765
Bach2	12014	0.934574	0.0491246	0.769277	0.999884	-0.0471456	0.743751	0.99996	0.0962702	0.555045	0.999765
Bad	12015	7.11559	0.0900681	0.787563	0.999884	-0.041649	0.884793	0.99996	0.131717	0.685671	0.999765
Bag1	12017	6.3711	0.01963	0.831855	0.999884	-0.0243299	0.760137	0.99996	0.0439599	0.625162	0.999765
Bag2	213539	3.31159	-0.0219183	0.826008	0.999884	-0.112765	0.195572	0.99996	0.0908465	0.352368	0.999765
Bag3	29810	5.10905	-0.0664995	0.501203	0.999884	-0.108743	0.206997	0.99996	0.0422431	0.660096	0.999765
Bag4	67384	5.25372	-0.0362893	0.853329	0.999884	-0.0398799	0.813898	0.99996	0.00359065	0.984978	0.999765
Bag5	70369	4.75887	-0.0102995	0.880525	0.999884	0.00578654	0.921962	0.99996	-0.0160861	0.808946	0.999765
Bag6	224727	7.57602	-0.0446168	0.482932	0.999884	0.00916749	0.866833	0.99996	-0.0537843	0.384382	0.999765
Bahcc1	268515	3.29384	0.201633	0.136015	0.999884	0.134374	0.243047	0.99996	0.0672581	0.602329	0.999765
Bahd1	228536	5.3535	0.0150212	0.820133	0.999884	0.00529413	0.925871	0.99996	0.00972703	0.879432	0.999765
Baiap2	108100	4.45815	-0.0221527	0.914415	0.999884	0.0209776	0.90607	0.99996	-0.0431303	0.829274	0.999765
Baiap2l1	66898	6.85265	-0.052848	0.423362	0.999884	-0.0546322	0.33876	0.99996	0.00178425	0.977711	0.999765
Baiap2l2	207495	4.02129	0.0843794	0.774917	0.999884	-0.00331565	0.98957	0.99996	0.087695	0.759702	0.999765
Baiap3	545192	1.51185	1.31262	0.0231856	0.999884	1.62989	0.00122991	0.0467805	-0.31727	0.541942	0.999765
Bak1	12018	4.44249	-0.0725037	0.32742	0.999884	-0.0241198	0.704276	0.99996	-0.0483839	0.499258	0.999765
Bambi	68010	1.76142	0.175748	0.290447	0.999884	0.217741	0.129996	0.851589	-0.0419935	0.792259	0.999765
Banf1	23825	5.34858	-0.00328035	0.987975	0.999884	0.037656	0.840933	0.99996	-0.0409363	0.846266	0.999765
Banp	53325	5.04035	0.0229865	0.960673	0.999884	-0.208101	0.605724	0.99996	0.231088	0.612674	0.999765
Bap1	104416	6.09074	-0.0666016	0.0865575	0.999884	-0.0269531	0.413791	0.99996	-0.0396485	0.28684	0.999765
Barhl1	54422	-0.642918	0.353892	0.572258	0.999884	0.0962746	0.856329	0.99996	0.257617	0.671708	0.999765
Basp1	70350	1.88352	0.221215	0.257075	0.999884	0.306271	0.071068	0.597607	-0.0850558	0.648871	0.999765
Batf3	381319	0.576949	-0.00867528	0.979342	0.999884	-0.121734	0.674012	0.99996	0.113059	0.728928	0.999765
Bax	12028	4.9421	0.0101395	0.971326	0.999884	0.00672433	0.97793	0.99996	0.00341516	0.990049	0.999765
Baz1a	217578	1.80831	-0.136603	0.260704	0.999884	-0.232819	0.0310954	0.346543	0.0962157	0.414365	0.999765
Baz1b	22385	6.89212	0.000922142	0.989545	0.999884	-0.033573	0.580887	0.99996	0.0344951	0.614722	0.999765
Baz2a	116848	6.66575	-0.0422525	0.583637	0.999884	-0.0806192	0.229836	0.99996	0.0383668	0.608911	0.999765
Baz2b	407823	4.8711	0.10826	0.191382	0.999884	0.0231836	0.74176	0.99996	0.0850761	0.288254	0.999765
Bbc3	170770	1.62249	0.136896	0.706067	0.999884	0.0941327	0.762526	0.99996	0.042763	0.903159	0.999765
Bbip1	100503572	4.88873	0.00698967	0.955312	0.999884	-0.0364199	0.735021	0.99996	0.0434096	0.720548	0.999765
Bbof1	72873	2.15534	0.00308846	0.98102	0.999884	-0.0553874	0.621345	0.99996	0.0584758	0.643615	0.999765
Bbs1	52028	6.2741	-0.00416046	0.969778	0.999884	-0.0131924	0.889187	0.99996	0.00903191	0.932522	0.999765
Bbs10	71769	3.1813	0.0437633	0.657136	0.999884	-0.012712	0.880797	0.99996	0.0564753	0.555878	0.999765
Bbs12	241950	3.30907	0.081924	0.304618	0.999884	0.0402935	0.55499	0.99996	0.0416305	0.58869	0.999765
Bbs2	67378	5.31536	0.0263875	0.809267	0.999884	0.0364289	0.699	0.99996	-0.0100414	0.924537	0.999765
Bbs4	102774	5.07438	0.0390938	0.664003	0.999884	0.0341034	0.659827	0.99996	0.00499045	0.954359	0.999765
Bbs5	72569	4.44169	0.0230971	0.734112	0.999884	-0.0558787	0.343141	0.99996	0.0789758	0.236984	0.999765
Bbs7	71492	4.79982	-0.00216032	0.963286	0.999884	-0.0428231	0.293972	0.99996	0.0406628	0.375595	0.999765
Bbs9	319845	4.87503	0.0187032	0.85851	0.999884	0.0222036	0.805962	0.99996	-0.00350041	0.972567	0.999765
Bbx	70508	6.01578	-0.0745326	0.567701	0.999884	-0.0874723	0.438602	0.99996	0.0129396	0.91858	0.999765
BC002059	213811	3.07613	0.0903563	0.420689	0.999884	0.0247425	0.79673	0.99996	0.0656138	0.546089	0.999765
BC002163	170658	5.66348	-0.0407856	0.857231	0.999884	-0.0340285	0.861923	0.99996	-0.0067571	0.975521	0.999765
BC003965	214489	4.32026	0.0385545	0.834766	0.999884	-0.080273	0.614756	0.99996	0.118828	0.510227	0.999765
BC004004	80748	6.23697	-0.139241	0.0870094	0.999884	-0.0296007	0.667536	0.99996	-0.109641	0.1619	0.999765
BC005537	79555	7.05756	-0.00236095	0.99011	0.999884	-0.0840355	0.609705	0.99996	0.0816746	0.660051	0.999765
BC005561	100042165	3.64915	-0.107153	0.396676	0.999884	-0.23311	0.0382673	0.396664	0.125957	0.308597	0.999765
BC005624	227707	4.74159	0.00424475	0.967559	0.999884	-0.0193991	0.829332	0.99996	0.0236439	0.815688	0.999765
BC017158	233913	5.70016	-0.100209	0.187494	0.999884	-0.0335421	0.605697	0.99996	-0.0666665	0.3632	0.999765
BC021767	545551	4.30986	0.310113	0.546545	0.999884	-0.0422421	0.923237	0.99996	0.352355	0.482515	0.999765
BC022960	237246	0.572179	0.226827	0.566881	0.999884	0.267888	0.431368	0.99996	-0.0410614	0.914377	0.999765
BC023105	667597	-0.197678	-0.985167	0.0250044	0.999884	0.193539	0.609431	0.99996	-1.17871	0.00632827	0.999765
BC024978	414069	3.15492	-0.00356399	0.97591	0.999884	-0.0520101	0.610057	0.99996	0.0484461	0.673283	0.999765
BC025920	268319	1.25698	0.10622	0.608634	0.999884	0.0275627	0.876925	0.99996	0.0786576	0.695883	0.999765
BC029722	613262	4.19685	-0.000330683	0.996222	0.999884	0.00603464	0.920129	0.99996	-0.00636532	0.925178	0.999765
BC031181	407819	6.10758	-0.0425796	0.431166	0.999884	-0.0303819	0.514507	0.99996	-0.0121977	0.815667	0.999765
BC031361	414072	1.70952	-0.0208245	0.840182	0.999884	0.0413301	0.643066	0.99996	-0.0621545	0.535758	0.999765
BC034090	207792	6.29905	-0.082444	0.28926	0.999884	-0.0989151	0.144347	0.898558	0.0164712	0.826383	0.999765
BC048403	270802	2.43297	0.0921519	0.47639	0.999884	0.158486	0.158781	0.937822	-0.0663339	0.595613	0.999765
BC048507	408058	-0.514891	-0.435935	0.397016	0.999884	-0.33578	0.45571	0.99996	-0.100155	0.839588	0.999765
BC049715	320135	-0.223761	-0.116762	0.595445	0.999884	-0.165071	0.387047	0.99996	0.0483083	0.820739	0.999765
BC049762	193286	0.402833	0.0347508	0.905564	0.999884	0.134776	0.594229	0.99996	-0.100025	0.724399	0.999765
BC051142	407788	1.51042	0.22977	0.311747	0.999884	0.0873865	0.651103	0.99996	0.142384	0.516292	0.999765
BC051226	407803	0.712564	0.217658	0.465601	0.999884	0.362957	0.160508	0.94211	-0.145299	0.613055	0.999765
BC052040	399568	2.43678	-0.0496523	0.584969	0.999884	-0.0330382	0.673532	0.99996	-0.0166141	0.850445	0.999765
BC055324	381306	1.62675	-0.0295874	0.890744	0.999884	0.0985145	0.596625	0.99996	-0.128102	0.540177	0.999765
BC064078	408064	0.245727	0.0237573	0.914617	0.999884	0.0536053	0.779012	0.99996	-0.0298479	0.889549	0.999765
BC065397	436230	1.17435	-0.0665381	0.765236	0.999884	-0.00633844	0.973724	0.99996	-0.0601997	0.780626	0.999765
BC067074	408066	7.24185	-0.143307	0.590003	0.999884	-0.0474402	0.836323	0.99996	-0.0958671	0.710189	0.999765
Bc1	100568459	4.12222	0.28242	0.494246	0.999884	0.146555	0.677371	0.99996	0.135864	0.733514	0.999765
BC107364	329716	0.153241	-0.0213149	0.942824	0.999884	-0.13476	0.600534	0.99996	0.113445	0.695213	0.999765
Bcam	57278	7.49106	-0.0772906	0.255931	0.999884	0.0385482	0.508807	0.99996	-0.115839	0.0829433	0.999765
Bcan	12032	2.77732	1.08501	0.188176	0.999884	2.402	0.00160712	0.0537276	-1.317	0.0879188	0.999765
Bcap29	12033	5.64821	-0.0445647	0.650807	0.999884	-0.0347329	0.682626	0.99996	-0.00983186	0.918012	0.999765
Bcap31	27061	6.99983	-0.0290764	0.861245	0.999884	0.0316137	0.825586	0.99996	-0.0606902	0.707011	0.999765
Bcar1	12927	6.88377	-0.0209915	0.859561	0.999884	-0.0485084	0.636036	0.99996	0.0275169	0.811485	0.999765
Bcar3	29815	6.28296	-0.0595054	0.377975	0.999884	-0.0688974	0.239368	0.99996	0.00939203	0.885568	0.999765
Bcas1	76960	1.81393	0.250622	0.388387	0.999884	0.907366	0.000818916	0.0387142	-0.656744	0.0221765	0.999765
Bcas2	68183	5.51542	0.0228216	0.702585	0.999884	-0.0373461	0.469618	0.99996	0.0601677	0.303781	0.999765
Bcas3	192197	4.48384	0.0081657	0.931805	0.999884	0.00549513	0.946716	0.99996	0.00267057	0.977	0.999765
Bcat2	12036	5.36565	-0.068042	0.649114	0.999884	-0.0521957	0.686031	0.99996	-0.0158463	0.913045	0.999765
Bccip	66165	4.54665	0.0296361	0.78755	0.999884	-0.0185933	0.844345	0.99996	0.0482295	0.652038	0.999765
Bcdin3d	75284	2.18394	-0.0415717	0.814104	0.999884	0.143675	0.34925	0.99996	-0.185247	0.282615	0.999765
Bche	12038	1.3344	2.10237	0.0265253	0.999884	2.34632	0.00346169	0.081874	-0.243946	0.769683	0.999765
Bckdha	12039	5.8465	-0.0199955	0.793404	0.999884	0.00632778	0.923395	0.99996	-0.0263233	0.72254	0.999765
Bckdhb	12040	4.95919	0.156025	0.623115	0.999884	-0.0267266	0.921757	0.99996	0.182752	0.554414	0.999765
Bckdk	12041	5.72085	0.00609351	0.89932	0.999884	0.00622199	0.880838	0.99996	-0.00012848	0.997807	0.999765
Bcl10	12042	3.85782	-0.0609382	0.416183	0.999884	-0.0788304	0.226119	0.99996	0.0178922	0.805206	0.999765
Bcl2	12043	5.07844	0.0203556	0.870771	0.999884	-0.0539116	0.617718	0.99996	0.0742671	0.542759	0.999765
Bcl2a1b	12045	-0.116134	0.295345	0.327569	0.999884	0.39552	0.129518	0.849591	-0.100175	0.729845	0.999765
Bcl2l1	12048	7.05746	-0.013657	0.826795	0.999884	-0.0222607	0.679447	0.99996	0.00860373	0.887143	0.999765
Bcl2l11	12125	1.4392	0.238828	0.33906	0.999884	0.414705	0.0576248	0.525469	-0.175877	0.463446	0.999765
Bcl2l12	75736	2.00156	0.138613	0.5738	0.999884	0.105273	0.618602	0.99996	0.03334	0.888731	0.999765
Bcl2l13	94044	5.54497	-0.0588809	0.735067	0.999884	-0.0597312	0.691074	0.99996	0.000850315	0.995986	0.999765
Bcl2l2	12050	5.9994	0.00518225	0.946544	0.999884	-0.00128587	0.984598	0.99996	0.00646812	0.931325	0.999765
Bcl3	12051	0.24583	0.453553	0.119378	0.999884	0.592992	0.0196935	0.254835	-0.139439	0.613417	0.999765
Bcl6	12053	2.61663	0.190686	0.401556	0.999884	0.0768278	0.692104	0.99996	0.113858	0.604489	0.999765
Bcl6b	12029	0.0989058	0.606484	0.0355885	0.999884	0.631715	0.011018	0.169784	-0.0252313	0.925195	0.999765
Bcl7a	77045	4.38976	0.0660091	0.645907	0.999884	0.081845	0.508498	0.99996	-0.0158359	0.909306	0.999765
Bcl7b	12054	4.9444	-0.0160152	0.792453	0.999884	-0.0561015	0.289121	0.99996	0.0400863	0.499448	0.999765
Bcl7c	12055	1.34166	0.112158	0.428128	0.999884	0.135681	0.266714	0.99996	-0.0235229	0.863143	0.999765
Bcl9	77578	4.66447	0.0658304	0.342032	0.999884	0.0475193	0.424373	0.99996	0.0183111	0.78396	0.999765
Bcl9l	80288	5.98035	0.0296472	0.795148	0.999884	-0.0029705	0.975895	0.99996	0.0326177	0.768715	0.999765
Bclaf1	72567	6.75553	0.0141043	0.79801	0.999884	-0.0468421	0.327372	0.99996	0.0609464	0.259813	0.999765
Bclaf3	382252	4.1655	-0.0100527	0.885896	0.999884	-0.109195	0.0776318	0.634238	0.0991423	0.152384	0.999765
Bco2	170752	1.93592	0.140178	0.184962	0.999884	0.0251994	0.778614	0.99996	0.114978	0.26112	0.999765
Bcor	71458	5.71762	-0.0989643	0.457667	0.999884	-0.0358398	0.754802	0.99996	-0.0631245	0.624858	0.999765
Bcorl1	320376	3.62128	-0.139416	0.463368	0.999884	-0.187363	0.257873	0.99996	0.047947	0.795081	0.999765
Bcr	110279	4.21078	0.115204	0.428843	0.999884	0.14813	0.238891	0.99996	-0.0329265	0.814445	0.999765
Bcs1l	66821	4.2839	-0.0219591	0.845639	0.999884	-0.00419506	0.965593	0.99996	-0.017764	0.871109	0.999765
Bdh1	71911	6.63627	-0.0347848	0.669968	0.999884	-0.00877038	0.900746	0.99996	-0.0260144	0.742564	0.999765
Bdh2	69772	4.93704	-0.0724966	0.638332	0.999884	0.0523452	0.694054	0.99996	-0.124842	0.405182	0.999765
Bdkrb1	12061	1.56099	-0.00242099	0.989864	0.999884	-0.255149	0.127355	0.845083	0.252728	0.180506	0.999765
Bdp1	544971	4.6942	-0.0689446	0.687546	0.999884	-0.206137	0.170002	0.967526	0.137192	0.414118	0.999765
Becn1	56208	5.92611	-0.0310502	0.805131	0.999884	-0.0860389	0.430332	0.99996	0.0549887	0.653819	0.999765
Bend3	331623	3.28531	0.0116971	0.952999	0.999884	0.0533808	0.755035	0.99996	-0.0416837	0.82855	0.999765
Bend4	666938	2.00119	-0.019584	0.919499	0.999884	-0.0525967	0.753193	0.99996	0.0330126	0.860863	0.999765
Bend5	67621	2.08536	0.436459	0.283277	0.999884	0.161823	0.637423	0.99996	0.274636	0.483887	0.999765
Bend7	209645	3.0376	-0.179751	0.073278	0.999884	-0.0988291	0.248958	0.99996	-0.0809221	0.397708	0.999765
Best1	24115	2.27952	0.0872426	0.41313	0.999884	0.028506	0.754756	0.99996	0.0587366	0.569283	0.999765
Best3	382427	4.63045	-0.143122	0.704342	0.999884	-0.178243	0.585771	0.99996	0.0351205	0.923804	0.999765
Bet1	12068	4.96209	0.052881	0.518354	0.999884	0.0229423	0.744145	0.99996	0.0299387	0.705787	0.999765
Bet1l	54399	4.53987	-0.0473333	0.680512	0.999884	-0.0542025	0.585295	0.99996	0.00686919	0.950914	0.999765
Bex2	12069	4.15989	0.0929114	0.39487	0.999884	0.144222	0.12885	0.848778	-0.0513106	0.625983	0.999765
Bex3	12070	6.39682	0.0411378	0.756986	0.999884	0.0276535	0.809013	0.99996	0.0134843	0.916704	0.999765
Bex4	406217	1.3273	0.412624	0.10675	0.999884	0.119957	0.57462	0.99996	0.292667	0.234167	0.999765
Bfar	67118	6.0433	-0.0159399	0.805805	0.999884	-0.0676694	0.231211	0.99996	0.0517295	0.41428	0.999765
Bfsp2	107993	-0.00563276	-0.0410265	0.891614	0.999884	0.135812	0.602862	0.99996	-0.176838	0.545188	0.999765
Bgn	12111	5.05895	0.625364	0.0602421	0.999884	0.558762	0.0476318	0.458294	0.0666016	0.829963	0.999765
Bhlha15	17341	0.703409	0.250563	0.229966	0.999884	-0.179113	0.313756	0.99996	0.429676	0.0390931	0.999765
Bhlhb9	70237	5.23818	0.0126047	0.905198	0.999884	-0.00138774	0.987857	0.99996	0.0139924	0.891706	0.999765
Bhlhe40	20893	5.98243	0.157443	0.147323	0.999884	0.11434	0.217842	0.99996	0.0431026	0.677722	0.999765
Bhlhe41	79362	3.06876	0.378318	0.220959	0.999884	0.295722	0.260398	0.99996	0.0825954	0.779536	0.999765
Bhmt	12116	3.30175	0.137602	0.354232	0.999884	-0.046122	0.716187	0.99996	0.183724	0.206221	0.999765
Bhmt2	64918	3.57256	-0.053945	0.650038	0.999884	-0.0658358	0.522026	0.99996	0.0118908	0.917933	0.999765
Bicc1	83675	3.49958	0.301708	0.579283	0.999884	0.481018	0.303503	0.99996	-0.179309	0.73107	0.999765
Bicd1	12121	3.57864	0.0842124	0.803578	0.999884	-0.0129348	0.964554	0.99996	0.0971472	0.76788	0.999765
Bicd2	76895	5.62968	-0.0551284	0.588537	0.999884	-0.030279	0.730381	0.99996	-0.0248494	0.801453	0.999765
Bicdl1	75665	5.73653	-0.022432	0.759625	0.999884	-0.0691608	0.278208	0.99996	0.0467288	0.513377	0.999765
Bicra	243842	4.14166	0.119481	0.355236	0.999884	-0.0779925	0.48154	0.99996	0.197473	0.121115	0.999765
Bicral	210982	4.68143	0.0419054	0.545497	0.999884	-0.0270505	0.650072	0.99996	0.0689558	0.308563	0.999765
Bid	12122	0.715999	0.238952	0.199157	0.999884	0.437507	0.00847737	0.144247	-0.198555	0.26693	0.999765
Bin1	30948	5.74546	0.0481254	0.641905	0.999884	0.00661829	0.940687	0.99996	0.0415072	0.679498	0.999765
Bin3	57784	4.08485	0.00528218	0.971296	0.999884	0.0208729	0.868972	0.99996	-0.0155907	0.912846	0.999765
Birc2	11797	4.87158	0.0456515	0.601917	0.999884	-0.00648304	0.931302	0.99996	0.0521346	0.540038	0.999765
Birc3	11796	2.57449	0.156472	0.229907	0.999884	0.195534	0.0839027	0.663105	-0.0390615	0.754182	0.999765
Birc6	12211	6.5504	-0.120148	0.38666	0.999884	-0.167378	0.167317	0.961989	0.0472295	0.725776	0.999765
Bivm	246229	3.91914	-0.0884985	0.256489	0.999884	-0.0993302	0.143226	0.89521	0.0108317	0.885378	0.999765
Blcap	53619	5.35459	0.0252103	0.685903	0.999884	0.0204382	0.703405	0.99996	0.00477209	0.937056	0.999765
Blm	12144	1.6999	0.0817034	0.55929	0.999884	0.0746502	0.535055	0.99996	0.00705321	0.958423	0.999765
Blmh	104184	4.96707	-0.0338279	0.541963	0.999884	-0.0477344	0.320895	0.99996	0.0139065	0.795996	0.999765
Blnk	17060	-0.211089	0.117245	0.694347	0.999884	0.510789	0.0542565	0.502428	-0.393544	0.178039	0.999765
Bloc1s1	14533	7.24103	-0.0758425	0.7737	0.999884	0.000576822	0.997978	0.99996	-0.0764193	0.765269	0.999765
Bloc1s2	73689	2.83021	-0.0213327	0.932847	0.999884	-0.0615758	0.778159	0.99996	0.0402431	0.87013	0.999765
Bloc1s2-ps	625631	2.20036	-0.130891	0.376627	0.999884	-0.0197159	0.876973	0.99996	-0.111175	0.43823	0.999765
Bloc1s3	232946	3.19909	0.0255093	0.707657	0.999884	-0.0132739	0.820669	0.99996	0.0387833	0.557849	0.999765
Bloc1s4	117197	2.96089	0.0146861	0.926331	0.999884	0.00104648	0.993901	0.99996	0.0136396	0.929507	0.999765
Bloc1s5	17828	3.6082	0.0838496	0.260601	0.999884	-0.033575	0.597729	0.99996	0.117425	0.108699	0.999765
Bloc1s6	18457	4.52175	0.0216781	0.717137	0.999884	-0.00458931	0.928993	0.99996	0.0262675	0.651435	0.999765
Blvra	109778	4.58113	-0.000216989	0.998714	0.999884	0.012848	0.911855	0.99996	-0.0130649	0.920367	0.999765
Blvrb	233016	4.27412	0.0116658	0.958568	0.999884	0.0905113	0.640344	0.99996	-0.0788456	0.717217	0.999765
Blzf1	66352	4.47458	0.0204675	0.77295	0.999884	-0.098469	0.113903	0.793927	0.118936	0.091805	0.999765
Bmerb1	67254	1.53372	0.32986	0.219457	0.999884	0.703727	0.00371847	0.0858545	-0.373867	0.147877	0.999765
Bmf	171543	3.69732	0.0555224	0.732412	0.999884	0.225795	0.112461	0.787395	-0.170273	0.28127	0.999765
Bmi1	12151	5.99641	-0.00466578	0.966577	0.999884	-0.106837	0.270532	0.99996	0.102171	0.349423	0.999765
Bmp1	12153	4.51267	0.0537166	0.508067	0.999884	0.145631	0.0425177	0.42447	-0.0919147	0.244967	0.999765
Bmp2	12156	2.28963	-0.0159932	0.932297	0.999884	0.0366967	0.82119	0.99996	-0.0526899	0.773002	0.999765
Bmp2k	140780	5.03713	-0.03497	0.77187	0.999884	-0.0718954	0.491113	0.99996	0.0369254	0.752979	0.999765
Bmp4	12159	5.07839	0.127478	0.431466	0.999884	0.182125	0.194005	0.99996	-0.0546461	0.72622	0.999765
Bmp5	12160	2.74928	0.358523	0.384272	0.999884	0.454126	0.199136	0.99996	-0.0956034	0.808275	0.999765
Bmp6	12161	7.72196	-0.069518	0.492491	0.999884	0.0229387	0.7924	0.99996	-0.0924567	0.34805	0.999765
Bmp7	12162	6.77343	0.0323237	0.782732	0.999884	0.0979682	0.334622	0.99996	-0.0656445	0.563807	0.999765
Bmper	73230	1.26153	0.0482325	0.855905	0.999884	0.13346	0.560214	0.99996	-0.0852279	0.740471	0.999765
Bmpr1a	12166	7.1347	-0.0698227	0.737622	0.999884	-0.0473493	0.792446	0.99996	-0.0224734	0.911585	0.999765
Bmpr1b	12167	3.22957	0.0295862	0.919764	0.999884	-0.0110533	0.965145	0.99996	0.0406395	0.886736	0.999765
Bmpr2	12168	4.89538	-0.137226	0.847632	0.999884	-0.0859994	0.889308	0.99996	-0.0512265	0.941169	0.999765
Bms1	213895	4.72459	0.0280703	0.657788	0.999884	-0.00949877	0.861688	0.99996	0.0375691	0.542175	0.999765
Bmt2	101148	4.85427	0.0160358	0.871118	0.999884	-0.0594512	0.486782	0.99996	0.075487	0.434404	0.999765
Bmyc	107771	2.39087	0.327486	0.301598	0.999884	0.244573	0.364955	0.99996	0.0829138	0.785104	0.999765
Bnc2	242509	0.457091	1.43049	0.0180274	0.999884	1.38465	0.00633489	0.119793	0.0458483	0.933308	0.999765
Bnip1	224630	3.65586	-0.00361859	0.986279	0.999884	-0.0297485	0.86978	0.99996	0.0261299	0.898307	0.999765
Bnip2	12175	5.22124	0.0388847	0.569075	0.999884	-0.010018	0.864434	0.99996	0.0489027	0.461794	0.999765
Bnip3	12176	5.33051	0.0574806	0.336881	0.999884	0.0249008	0.626984	0.99996	0.0325798	0.573189	0.999765
Bnip3l	12177	6.71437	0.0486648	0.706518	0.999884	-0.0216481	0.845639	0.99996	0.0703129	0.576185	0.999765
Bnip3l-ps	100043324	4.30364	0.0134381	0.962228	0.999884	0.0228907	0.925398	0.99996	-0.0094526	0.972614	0.999765
Boc	117606	5.25853	0.0817518	0.526518	0.999884	0.0228403	0.836555	0.99996	0.0589114	0.637844	0.999765
Bod1	69556	6.58943	-0.0514652	0.699377	0.999884	-0.0560521	0.626387	0.99996	0.00458692	0.971727	0.999765
Bod1l	665775	5.97701	-0.106028	0.538259	0.999884	-0.160433	0.284644	0.99996	0.054405	0.74543	0.999765
Bod1-ps	665892	1.9146	0.0247268	0.847036	0.999884	-0.125672	0.259763	0.99996	0.150398	0.23329	0.999765
Bok	51800	0.613071	0.473439	0.229541	0.999884	0.790633	0.0224603	0.280135	-0.317194	0.398933	0.999765
Bola1	69168	3.60867	0.0719649	0.823242	0.999884	0.0915026	0.741308	0.99996	-0.0195378	0.950072	0.999765
Bola2	66162	4.05498	-0.155067	0.620133	0.999884	0.0284672	0.916088	0.99996	-0.183534	0.545212	0.999765
Bola3	78653	4.59102	0.0326666	0.84229	0.999884	-0.00383032	0.978382	0.99996	0.0364969	0.818977	0.999765
Bop1	12181	4.6337	-0.030617	0.742492	0.999884	-0.0388284	0.62949	0.99996	0.00821138	0.927692	0.999765
Bora	77744	1.48637	0.202636	0.327767	0.999884	-0.108432	0.539328	0.99996	0.311067	0.127281	0.999765
Borcs5	67774	3.9842	0.0567169	0.696313	0.999884	0.0210612	0.866124	0.99996	0.0356557	0.800307	0.999765
Borcs6	71923	3.31615	0.0444185	0.766434	0.999884	0.00342635	0.978754	0.99996	0.0409921	0.777679	0.999765
Borcs7	66439	3.88443	0.0703333	0.440339	0.999884	-0.0347902	0.656379	0.99996	0.105124	0.238403	0.999765
Borcs8	72368	4.14316	-0.0253859	0.788417	0.999884	0.041429	0.612025	0.99996	-0.0668149	0.467825	0.999765
Bpgm	12183	5.35209	0.0192813	0.847826	0.999884	0.0538889	0.534517	0.99996	-0.0346076	0.722588	0.999765
Bphl	68021	6.50534	0.00972935	0.918488	0.999884	0.0202778	0.804546	0.99996	-0.0105485	0.908973	0.999765
Bpifb4	381399	0.835382	-0.121028	0.724585	0.999884	-0.315503	0.292278	0.99996	0.194475	0.56241	0.999765
Bpnt1	23827	7.02921	-0.00739739	0.970253	0.999884	-0.0515	0.763551	0.99996	0.0441026	0.819236	0.999765
Bptf	207165	6.47853	-0.108165	0.600595	0.999884	-0.127903	0.475	0.99996	0.0197388	0.921685	0.999765
Braf	109880	6.89864	-0.0715547	0.497126	0.999884	-0.157173	0.0903389	0.694983	0.0856183	0.405543	0.999765
Brap	72399	5.8546	-0.0253282	0.56161	0.999884	-0.0118633	0.752173	0.99996	-0.0134649	0.750228	0.999765
Brat1	231841	4.25322	-0.00599718	0.95479	0.999884	0.0647745	0.47906	0.99996	-0.0707716	0.4915	0.999765
Brca2	12190	3.87541	0.0178297	0.870061	0.999884	-0.0908223	0.336967	0.99996	0.108652	0.309499	0.999765
Brcc3	210766	4.82144	0.0247363	0.647075	0.999884	-0.0478824	0.306776	0.99996	0.0726187	0.172285	0.999765
Brd1	223770	5.91386	-0.0304735	0.572251	0.999884	-0.0646395	0.17015	0.967698	0.034166	0.515356	0.999765
Brd2	14312	7.25136	-0.0262081	0.592669	0.999884	-0.0440908	0.299758	0.99996	0.0178828	0.706973	0.999765
Brd3	67382	5.21986	0.0909725	0.534213	0.999884	-0.0296105	0.813583	0.99996	0.120583	0.39806	0.999765
Brd3os	100504116	2.82464	0.0465841	0.681831	0.999884	0.0174321	0.858401	0.99996	0.0291519	0.791395	0.999765
Brd4	57261	5.3587	0.00966257	0.913486	0.999884	-0.0193037	0.801249	0.99996	0.0289663	0.737647	0.999765
Brd7	26992	5.42043	0.0104841	0.850858	0.999884	0.0108174	0.82188	0.99996	-0.000333303	0.995085	0.999765
Brd8	78656	5.87021	-0.0173001	0.843976	0.999884	-0.0420511	0.579942	0.99996	0.0247511	0.772136	0.999765
Brd9	105246	4.61797	0.0911385	0.661222	0.999884	-0.0161558	0.927929	0.99996	0.107294	0.595848	0.999765
Brdt	114642	1.59678	0.177011	0.106906	0.999884	0.0189058	0.837761	0.99996	0.158105	0.137134	0.999765
Brf1	72308	5.38844	0.038359	0.748985	0.999884	-0.0606377	0.557855	0.99996	0.0989967	0.398244	0.999765
Brf2	66653	2.57813	-0.0357305	0.643792	0.999884	-0.0629787	0.347439	0.99996	0.0272482	0.716601	0.999765
Bri3	55950	5.12746	-0.00784544	0.959368	0.999884	0.0251248	0.84991	0.99996	-0.0329702	0.825389	0.999765
Bri3bp	76809	5.97444	-0.0235525	0.734226	0.999884	-0.0556307	0.355337	0.99996	0.0320783	0.63468	0.999765
Brinp1	56710	4.03057	0.0682721	0.730907	0.999884	-0.0268116	0.875175	0.99996	0.0950837	0.622544	0.999765
Brix1	67832	4.48728	-0.0202855	0.853395	0.999884	-0.0286327	0.762448	0.99996	0.00834718	0.937598	0.999765
Brk1	101314	5.93242	0.0461614	0.78612	0.999884	0.0687914	0.638788	0.99996	-0.0226301	0.890795	0.999765
Brms1	107392	4.40151	0.0101203	0.959978	0.999884	0.0563147	0.746022	0.99996	-0.0461944	0.813282	0.999765
Brms1l	52592	4.3895	-0.0620247	0.390006	0.999884	-0.0594884	0.340373	0.99996	-0.00253629	0.970991	0.999765
Brox	71678	5.336	-0.00252764	0.964396	0.999884	-0.0144389	0.767537	0.99996	0.0119113	0.828603	0.999765
Brpf1	78783	4.83378	-0.0469205	0.652367	0.999884	-0.0730308	0.418346	0.99996	0.0261102	0.796386	0.999765
Brpf3	268936	4.84469	0.0584603	0.495503	0.999884	-0.0252828	0.731363	0.99996	0.0837432	0.317164	0.999765
Brsk1	381979	4.47271	0.20425	0.207361	0.999884	0.105698	0.442799	0.99996	0.0985522	0.52652	0.999765
Brsk2	75770	4.38364	0.121243	0.40107	0.999884	-0.0112722	0.927229	0.99996	0.132515	0.345833	0.999765
Brwd1	93871	5.477	0.0493018	0.541016	0.999884	-0.0920617	0.189696	0.99996	0.141364	0.0780114	0.999765
Brwd3	382236	6.16027	-0.0751083	0.810139	0.999884	-0.185212	0.494732	0.99996	0.110104	0.718319	0.999765
Bscl2	14705	6.40851	-0.0952174	0.230662	0.999884	0.00769756	0.909712	0.99996	-0.102915	0.182777	0.999765
Bsdc1	100383	5.4698	0.0181541	0.707755	0.999884	0.00353286	0.932448	0.99996	0.0146212	0.755762	0.999765
Bsg	12215	11.5888	-0.0668456	0.446893	0.999884	-0.032887	0.663808	0.99996	-0.0339586	0.689877	0.999765
Bsn	12217	1.2361	1.74298	0.00293617	0.999884	1.86015	0.000211576	0.0268509	-0.117161	0.817443	0.999765
Bspry	192120	2.15113	-0.083573	0.461709	0.999884	-0.12507	0.206161	0.99996	0.0414974	0.706364	0.999765
Bst2	69550	8.00649	-0.364574	0.223168	0.999884	0.0525615	0.837881	0.99996	-0.417136	0.151178	0.999765
Btaf1	107182	5.69633	-0.123405	0.331933	0.999884	-0.175244	0.115765	0.801587	0.0518388	0.674119	0.999765
Btbd1	83962	6.73479	-0.0260196	0.628787	0.999884	-0.0689859	0.143209	0.89521	0.0429663	0.413408	0.999765
Btbd10	68815	5.89137	-0.107981	0.291607	0.999884	-0.102344	0.248574	0.99996	-0.00563702	0.954495	0.999765
Btbd11	74007	3.05519	-0.0188873	0.935741	0.999884	0.0920832	0.648939	0.99996	-0.11097	0.625332	0.999765
Btbd17	72014	0.493077	0.523012	0.0300463	0.999884	0.296235	0.138818	0.877593	0.226777	0.317212	0.999765
Btbd19	78611	2.63314	-0.076097	0.715668	0.999884	-0.0856554	0.635491	0.99996	0.00955838	0.962432	0.999765
Btbd2	208198	5.70342	0.0135863	0.911188	0.999884	0.0621231	0.554764	0.99996	-0.0485368	0.681344	0.999765
Btbd3	228662	4.82966	0.0771418	0.673998	0.999884	0.0628191	0.690302	0.99996	0.0143227	0.935722	0.999765
Btbd6	399566	4.27717	0.0316027	0.727021	0.999884	0.0225328	0.772484	0.99996	0.00906991	0.917706	0.999765
Btbd7	238386	4.17905	-0.0783496	0.825144	0.999884	-0.0536521	0.860973	0.99996	-0.0246975	0.942844	0.999765
Btbd8	100503185	0.00588834	0.0373227	0.938296	0.999884	-0.00862033	0.983447	0.99996	0.045943	0.921823	0.999765
Btbd9	224671	5.93647	-0.0843303	0.551405	0.999884	0.0147489	0.903728	0.99996	-0.0990793	0.471106	0.999765
Btc	12223	1.02671	-0.249136	0.204269	0.999884	0.273865	0.110795	0.781136	-0.523001	0.00804431	0.999765
Btd	26363	6.82851	-0.0869564	0.557774	0.999884	0.010712	0.933191	0.99996	-0.0976684	0.497671	0.999765
Btf3	218490	4.4401	0.0305557	0.837683	0.999884	0.0328523	0.79815	0.99996	-0.00229668	0.987333	0.999765
Btf3l4	70533	4.41851	0.0720166	0.363075	0.999884	0.0435234	0.521449	0.99996	0.0284931	0.709261	0.999765
Btg1	12226	4.48131	0.0403559	0.596621	0.999884	0.113436	0.0900573	0.693486	-0.0730797	0.324674	0.999765
Btg2	12227	4.64186	0.0776593	0.422474	0.999884	-0.0316262	0.703106	0.99996	0.109285	0.248191	0.999765
Btn2a2	238555	1.16573	-0.014156	0.950598	0.999884	-0.262856	0.188386	0.99996	0.2487	0.269576	0.999765
Btrc	12234	5.89918	-0.0254336	0.667817	0.999884	-0.0244308	0.632852	0.99996	-0.00100284	0.986083	0.999765
Bub1b	12236	0.611852	0.241056	0.265429	0.999884	0.283308	0.129522	0.849591	-0.0422519	0.838538	0.999765
Bub3	12237	5.44779	0.00994233	0.909082	0.999884	0.0244975	0.744156	0.99996	-0.0145551	0.863221	0.999765
Bud13	215051	3.71446	-0.0310014	0.634931	0.999884	-0.0986326	0.0864515	0.675133	0.0676311	0.290431	0.999765
Bud23	66138	4.65822	0.0389851	0.875619	0.999884	-0.0150606	0.944013	0.99996	0.0540457	0.823302	0.999765
Bud31	231889	4.25544	-0.0645889	0.726923	0.999884	-0.00289151	0.985539	0.99996	-0.0616974	0.731009	0.999765
Bvht	545261	0.987407	0.173985	0.379922	0.999884	0.256625	0.135417	0.869315	-0.082639	0.664734	0.999765
Bysl	53414	5.23835	-0.0230308	0.706791	0.999884	-0.055613	0.295887	0.99996	0.0325822	0.584593	0.999765
Bzw1	66882	6.73379	-0.0138156	0.93094	0.999884	-0.0296683	0.829195	0.99996	0.0158527	0.918495	0.999765
Bzw2	66912	3.40823	-0.0496947	0.489392	0.999884	-0.0290636	0.638894	0.99996	-0.0206311	0.76694	0.999765
C030006K11Rik	223665	3.26517	0.110323	0.413445	0.999884	0.035357	0.759303	0.99996	0.0749664	0.565974	0.999765
C030016D13Rik	107372	0.573759	-0.106559	0.762039	0.999884	-0.240897	0.430967	0.99996	0.134338	0.695083	0.999765
C030023E24Rik	320247	1.91013	0.108746	0.868675	0.999884	-0.373813	0.510555	0.99996	0.482559	0.456581	0.999765
C030034I22Rik	77533	1.01584	-0.0284492	0.933353	0.999884	-0.0992845	0.735564	0.99996	0.0708353	0.830495	0.999765
C030037D09Rik	193280	2.66062	-0.0416976	0.701217	0.999884	-0.0342963	0.7146	0.99996	-0.00740131	0.944042	0.999765
C030048H21Rik	77481	5.44473	0.067436	0.79273	0.999884	-0.0570728	0.796166	0.99996	0.124509	0.61858	0.999765
C130026L21Rik	330164	0.646271	0.11107	0.603217	0.999884	-0.0554571	0.762266	0.99996	0.166527	0.424083	0.999765
C130046K22Rik	399609	1.27766	-0.109472	0.372608	0.999884	-0.167408	0.119564	0.814415	0.0579358	0.626334	0.999765
C130074G19Rik	226777	2.32644	0.829649	0.0275359	0.999884	1.03001	0.00179096	0.0571082	-0.20036	0.560765	0.999765
C130083M11Rik	414111	2.19946	-0.151699	0.658337	0.999884	-0.116727	0.694278	0.99996	-0.0349725	0.916376	0.999765
C1d	57316	4.52432	0.0898877	0.317711	0.999884	0.0805569	0.297792	0.99996	0.00933085	0.914147	0.999765
C1galt1	94192	3.49722	0.0152912	0.973435	0.999884	-0.13737	0.728884	0.99996	0.152662	0.733314	0.999765
C1galt1c1	59048	6.69516	-0.112239	0.140499	0.999884	-0.08376	0.201517	0.99996	-0.0284793	0.696142	0.999765
C1qa	12259	4.1968	0.486768	0.0585091	0.999884	0.782114	0.000772729	0.037903	-0.295347	0.220767	0.999765
C1qb	12260	2.35479	0.464003	0.0513053	0.999884	0.735671	0.00064819	0.0352345	-0.271668	0.224019	0.999765
C1qbp	12261	5.36195	0.000915698	0.995489	0.999884	-0.00337373	0.980717	0.99996	0.00428942	0.978238	0.999765
C1qc	12262	3.71941	0.561473	0.0346696	0.999884	0.79097	0.000876341	0.040065	-0.229497	0.351473	0.999765
C1ql3	227580	0.101952	0.464489	0.239752	0.999884	0.350391	0.294591	0.99996	0.114098	0.763236	0.999765
C1qtnf1	56745	3.91254	0.248265	0.258606	0.999884	0.11537	0.536659	0.99996	0.132895	0.529984	0.999765
C1qtnf12	67389	6.32815	-0.128196	0.231208	0.999884	-0.00198376	0.982714	0.99996	-0.126212	0.224421	0.999765
C1qtnf4	67445	0.296813	0.531751	0.111961	0.999884	0.42283	0.134909	0.869315	0.108922	0.731429	0.999765
C1qtnf6	72709	1.66406	-0.141656	0.396971	0.999884	0.0302272	0.8337	0.99996	-0.171884	0.290322	0.999765
C1qtnf9	239126	-0.414379	0.0111405	0.980751	0.999884	-0.475487	0.232817	0.99996	0.486627	0.280518	0.999765
C1ra	50909	4.08998	-0.122611	0.261647	0.999884	0.0644511	0.492214	0.99996	-0.187062	0.0810265	0.999765
C1rl	232371	3.61671	-0.038763	0.655692	0.999884	-0.00679851	0.927684	0.99996	-0.0319645	0.704742	0.999765
C1s1	50908	4.02507	-0.0609092	0.636475	0.999884	0.0396072	0.721576	0.99996	-0.100516	0.422506	0.999765
C2	12263	2.26359	1.18807	0.0230065	0.999884	1.44017	0.0015337	0.0523901	-0.252095	0.592583	0.999765
C230004F18Rik	331424	1.23063	0.190819	0.224383	0.999884	-0.0121975	0.926985	0.99996	0.203017	0.184609	0.999765
C230013L11Rik	100504186	4.56961	-0.0584926	0.799094	0.999884	-0.0574813	0.772125	0.99996	-0.00101135	0.996385	0.999765
C230035I16Rik	320842	1.21646	0.200414	0.430367	0.999884	0.01257	0.953735	0.99996	0.187844	0.446781	0.999765
C230037L18Rik	100532730	0.699052	0.0535355	0.818787	0.999884	-0.0465138	0.817158	0.99996	0.100049	0.659887	0.999765
C230062I16Rik	625421	5.96083	0.028451	0.915481	0.999884	0.115788	0.616439	0.99996	-0.0873366	0.736606	0.999765
C230072F16Rik	320784	3.75803	-0.0567445	0.669691	0.999884	-0.114565	0.321747	0.99996	0.0578209	0.655265	0.999765
C2cd2	207781	4.27246	-0.0258372	0.869102	0.999884	-0.028919	0.830709	0.99996	0.00308176	0.983853	0.999765
C2cd2l	71764	6.54882	-0.0350731	0.699333	0.999884	-0.0307162	0.695058	0.99996	-0.00435691	0.960572	0.999765
C2cd3	277939	5.98202	-0.0494228	0.710314	0.999884	-0.0381497	0.739725	0.99996	-0.0112731	0.930448	0.999765
C2cd5	74741	4.96792	0.0334744	0.714901	0.999884	-0.0752731	0.343271	0.99996	0.108747	0.227433	0.999765
C3	12266	2.9324	0.781664	0.352068	0.999884	1.94992	0.0100895	0.159192	-1.16825	0.140954	0.999765
C330007P06Rik	77644	5.07272	0.00652135	0.961067	0.999884	-0.0570903	0.620763	0.99996	0.0636117	0.625067	0.999765
C330011M18Rik	442802	2.37326	0.0446324	0.691295	0.999884	0.0303718	0.753473	0.99996	0.0142606	0.895852	0.999765
C330018D20Rik	77422	3.24059	0.0905258	0.20012	0.999884	-0.0109665	0.855016	0.99996	0.101492	0.14098	0.999765
C330021F23Rik	546049	2.70385	-0.0283242	0.920775	0.999884	0.0745474	0.761636	0.99996	-0.102872	0.709477	0.999765
C3ar1	12267	1.18053	0.637036	0.0306402	0.999884	0.926382	0.000485154	0.0309171	-0.289346	0.289797	0.999765
C4a	625018	1.80213	0.124847	0.728705	0.999884	0.0930655	0.763381	0.99996	0.0317812	0.927378	0.999765
C4b	12268	4.26797	0.974168	0.204519	0.999884	2.51779	0.000525408	0.0321949	-1.54362	0.0338683	0.999765
C530005A16Rik	654318	0.464525	0.0731992	0.742033	0.999884	-0.0913883	0.633003	0.99996	0.164588	0.448243	0.999765
C530008M17Rik	320827	0.109269	1.30727	0.0195567	0.999884	1.40378	0.00336075	0.0805587	-0.0965035	0.850072	0.999765
C530047H08Rik	319358	0.495239	0.0427146	0.878906	0.999884	-0.20791	0.39124	0.99996	0.250625	0.361929	0.999765
C5ar1	12273	-0.281066	0.589646	0.0953836	0.999884	0.863471	0.00588187	0.114221	-0.273825	0.414932	0.999765
C630043F03Rik	68285	3.80139	0.155065	0.332155	0.999884	-0.07448	0.585646	0.99996	0.229545	0.144251	0.999765
C77080	97130	6.50418	-0.0828767	0.331556	0.999884	-0.0650142	0.377426	0.99996	-0.0178625	0.828415	0.999765
C87436	232196	4.01719	0.100921	0.0665865	0.999884	0.0750555	0.110132	0.778795	0.025865	0.619497	0.999765
C8g	69379	0.794242	-0.273612	0.125116	0.999884	0.0926499	0.54426	0.99996	-0.366261	0.0366151	0.999765
C920006O11Rik	320295	2.27117	0.143795	0.552497	0.999884	0.0713293	0.730972	0.99996	0.0724658	0.757153	0.999765
C920021L13Rik	100042889	1.2424	0.196942	0.401036	0.999884	0.113503	0.571101	0.99996	0.0834387	0.712431	0.999765
C9orf72	73205	2.60065	0.174981	0.135412	0.999884	0.0486596	0.623025	0.99996	0.126322	0.263295	0.999765
Caap1	67770	2.46531	0.140626	0.0738635	0.999884	0.0130276	0.843368	0.99996	0.127598	0.0940401	0.999765
Cab39	12283	6.98953	0.0184044	0.888157	0.999884	-6.15752e-05	0.999564	0.99996	0.018466	0.884473	0.999765
Cab39l	69008	10.1791	-0.052069	0.610614	0.999884	-0.0672075	0.447644	0.99996	0.0151385	0.878805	0.999765
Cabcoco1	73287	4.76297	-0.0671473	0.355831	0.999884	-0.0222975	0.721061	0.99996	-0.0448498	0.523904	0.999765
Cabin1	104248	6.58471	-0.0109583	0.914002	0.999884	-0.00978138	0.910986	0.99996	-0.00117687	0.990471	0.999765
Cables1	63955	4.28397	-0.0373799	0.774373	0.999884	-0.106652	0.346469	0.99996	0.0692723	0.585901	0.999765
Cables2	252966	4.23668	0.0165401	0.927622	0.999884	-0.0354109	0.821527	0.99996	0.051951	0.769234	0.999765
Cabyr	71132	2.76854	0.0408218	0.836533	0.999884	-0.0340437	0.841614	0.99996	0.0748655	0.697244	0.999765
Cacfd1	381356	6.11293	-0.084786	0.0846283	0.999884	-0.0565067	0.179566	0.987365	-0.0282793	0.546056	0.999765
Cachd1	320508	7.58245	-0.172398	0.548941	0.999884	-0.0561343	0.821213	0.99996	-0.116264	0.676824	0.999765
Cacna1a	12286	0.684815	0.694713	0.0441585	0.999884	1.02341	0.000948959	0.0406789	-0.328701	0.307442	0.999765
Cacna1d	12289	3.60932	0.191022	0.0930547	0.999884	0.0279937	0.769442	0.99996	0.163028	0.138217	0.999765
Cacna1g	12291	1.35701	0.83362	0.0232621	0.999884	1.03748	0.00131016	0.0479493	-0.203863	0.544334	0.999765
Cacna1h	58226	4.50421	-0.203408	0.314189	0.999884	-0.0387438	0.823634	0.99996	-0.164664	0.39994	0.999765
Cacna2d1	12293	3.20697	0.0531409	0.663641	0.999884	0.0393521	0.70812	0.99996	0.0137888	0.907281	0.999765
Cacna2d2	56808	6.28211	-0.0564694	0.352614	0.999884	-0.0425395	0.416616	0.99996	-0.0139299	0.812334	0.999765
Cacna2d3	12294	4.83585	-0.0874507	0.551963	0.999884	-0.135673	0.288695	0.99996	0.0482225	0.735824	0.999765
Cacna2d4	319734	0.727939	-0.0460885	0.845814	0.999884	-0.0374891	0.85461	0.99996	-0.00859942	0.970182	0.999765
Cacnb1	12295	3.28978	0.279733	0.111168	0.999884	0.125663	0.395936	0.99996	0.154071	0.359163	0.999765
Cacnb2	12296	2.11284	0.377214	0.0320076	0.999884	0.25626	0.0834093	0.660708	0.120954	0.462983	0.999765
Cacnb3	12297	1.28276	2.67762	0.000421088	0.999884	2.83455	1.28015e-05	0.024196	-0.156935	0.800824	0.999765
Cacnb4	12298	5.82599	0.0621942	0.530124	0.999884	-0.0844877	0.324159	0.99996	0.146682	0.133902	0.999765
Cacng7	81904	4.97914	-0.151237	0.276294	0.999884	-0.0962685	0.421508	0.99996	-0.0549686	0.681689	0.999765
Cactin	70312	4.38767	0.0211566	0.862239	0.999884	-0.0366339	0.727498	0.99996	0.0577904	0.626346	0.999765
Cacul1	78832	6.22177	-0.041666	0.742581	0.999884	-0.103328	0.3484	0.99996	0.0616623	0.618011	0.999765
Cacybp	12301	6.73151	-0.0337223	0.821444	0.999884	-0.086843	0.502073	0.99996	0.0531207	0.715076	0.999765
Cad	69719	4.28836	-0.0396519	0.688486	0.999884	0.0346218	0.684925	0.99996	-0.0742736	0.440165	0.999765
Cadm1	54725	2.24949	0.634444	0.141322	0.999884	1.07777	0.00494507	0.102246	-0.443325	0.274618	0.999765
Cadm2	239857	7.22844	-0.0986728	0.58663	0.999884	-0.0693155	0.658321	0.99996	-0.0293573	0.867576	0.999765
Cadm3	94332	1.19809	1.21102	0.0337434	0.999884	1.76667	0.000543658	0.0323555	-0.555642	0.285773	0.999765
Cadm4	260299	6.21451	0.042682	0.739685	0.999884	0.0431964	0.696125	0.99996	-0.000514339	0.996704	0.999765
Cadps	27062	0.532794	1.28651	0.0210596	0.999884	2.29192	1.76633e-05	0.024196	-1.00541	0.0529726	0.999765
Cage1	71213	0.86988	0.0666249	0.645663	0.999884	0.0998799	0.424525	0.99996	-0.0332551	0.812592	0.999765
Calcoco1	67488	7.56762	-0.0204476	0.809867	0.999884	0.0227499	0.756257	0.99996	-0.0431975	0.60092	0.999765
Calcrl	54598	2.24692	0.57711	0.159891	0.999884	0.702492	0.046911	0.454249	-0.125382	0.745865	0.999765
Cald1	109624	6.958	0.0719816	0.796647	0.999884	0.0567894	0.813113	0.99996	0.0151923	0.955257	0.999765
Calhm2	72691	0.74569	0.359057	0.184395	0.999884	0.33752	0.144439	0.898725	0.0215375	0.933446	0.999765
Calhm5	103511	0.520542	1.02286	0.0936779	0.999884	1.50275	0.00517755	0.105127	-0.479897	0.398974	0.999765
Calm1	12313	8.46962	0.0515474	0.344634	0.999884	0.0447075	0.340893	0.99996	0.00683987	0.896462	0.999765
Calm2	12314	7.50903	0.0476767	0.464825	0.999884	0.0429544	0.444337	0.99996	0.00472228	0.940271	0.999765
Calm3	12315	8.52304	0.00502664	0.937909	0.999884	0.0281313	0.613532	0.99996	-0.0231046	0.712354	0.999765
Calml4	75600	8.03009	-0.0471323	0.777443	0.999884	-0.0576526	0.688971	0.99996	0.0105203	0.948236	0.999765
Calr	12317	9.7035	-0.110443	0.31597	0.999884	-0.183746	0.0587813	0.531075	0.0733022	0.493386	0.999765
Calr3	73316	1.88943	-0.155917	0.152738	0.999884	0.00857971	0.926452	0.99996	-0.164497	0.120616	0.999765
Calu	12321	7.73965	-0.0900995	0.620011	0.999884	-0.0537379	0.73191	0.99996	-0.0363616	0.836615	0.999765
Caly	68566	0.897701	0.496564	0.144024	0.999884	0.80957	0.00725492	0.130939	-0.313006	0.331847	0.999765
Camk1	52163	5.49129	0.0669239	0.645032	0.999884	-0.00255913	0.983641	0.99996	0.0694831	0.622582	0.999765
Camk1d	227541	6.92996	-0.0709445	0.751229	0.999884	-0.0478231	0.804515	0.99996	-0.0231214	0.915273	0.999765
Camk2a	12322	3.40249	2.13504	0.0148343	0.999884	3.02701	0.000128759	0.0246913	-0.891972	0.239385	0.999765
Camk2b	12323	1.79661	1.00915	0.0599166	0.999884	1.48051	0.00184212	0.0574134	-0.471362	0.339829	0.999765
Camk2d	108058	6.23219	-0.0440605	0.632639	0.999884	-0.0792372	0.322165	0.99996	0.0351767	0.694703	0.999765
Camk2g	12325	6.21166	0.0280619	0.756218	0.999884	-0.000362363	0.996284	0.99996	0.0284242	0.746113	0.999765
Camk2n1	66259	6.69479	0.0838375	0.562126	0.999884	0.0764054	0.538972	0.99996	0.00743207	0.957613	0.999765
Camk2n2	73047	0.415769	0.823344	0.0143688	0.999884	0.760848	0.00758369	0.135107	0.0624964	0.83941	0.999765
Camk4	12326	5.30394	-0.182845	0.202615	0.999884	-0.181312	0.146528	0.904676	-0.0015329	0.991144	0.999765
Camkk1	55984	2.62813	0.189898	0.185225	0.999884	0.290075	0.021553	0.27053	-0.100177	0.464693	0.999765
Camkk2	207565	3.24428	0.142247	0.187897	0.999884	0.0814408	0.376272	0.99996	0.0608058	0.557481	0.999765
Camkmt	73582	1.57011	-0.0594044	0.631097	0.999884	-0.011418	0.914732	0.99996	-0.0479864	0.689191	0.999765
Camkv	235604	0.855335	1.09602	0.0506144	0.999884	1.58587	0.0014495	0.0506712	-0.489846	0.34411	0.999765
Caml	12328	4.68798	0.00403508	0.977738	0.999884	-0.0519417	0.677347	0.99996	0.0559768	0.690892	0.999765
Camsap1	227634	5.28481	0.0246893	0.787414	0.999884	-0.124338	0.121743	0.823164	0.149028	0.101612	0.999765
Camsap2	67886	6.2901	-0.0443773	0.840458	0.999884	-0.118262	0.535591	0.99996	0.0738843	0.730951	0.999765
Camsap3	69697	6.36706	-0.0784506	0.490991	0.999884	-0.0965296	0.328568	0.99996	0.0180789	0.869999	0.999765
Camta1	100072	2.63731	0.499007	0.0483764	0.999884	0.683631	0.00229173	0.0644439	-0.184624	0.433387	0.999765
Camta2	216874	6.11974	0.129515	0.330608	0.999884	0.0279684	0.80549	0.99996	0.101546	0.431025	0.999765
Cand1	71902	7.04642	-0.0617186	0.732188	0.999884	-0.0473467	0.761059	0.99996	-0.0143719	0.934595	0.999765
Cand2	67088	5.02613	-0.0175926	0.803973	0.999884	0.0224031	0.714072	0.99996	-0.0399957	0.56161	0.999765
Cant1	76025	5.88058	0.0248141	0.700644	0.999884	0.0416776	0.45476	0.99996	-0.0168635	0.787524	0.999765
Canx	12330	9.27088	-0.0958993	0.677462	0.999884	-0.12347	0.536417	0.99996	0.0275703	0.902165	0.999765
Cap1	12331	7.65411	0.0105076	0.887284	0.999884	0.0214312	0.737379	0.99996	-0.0109236	0.879312	0.999765
Cap2	67252	0.283132	0.864432	0.0937258	0.999884	1.2615	0.00549816	0.109227	-0.397067	0.412358	0.999765
Capg	12332	3.35941	0.138627	0.37874	0.999884	0.254193	0.0652706	0.563597	-0.115567	0.446455	0.999765
Capn1	12333	3.87505	0.0843965	0.381404	0.999884	0.170914	0.0442735	0.438197	-0.086518	0.353771	0.999765
Capn10	23830	4.8921	-0.0598467	0.524981	0.999884	-0.0404702	0.618179	0.99996	-0.0193765	0.83177	0.999765
Capn11	268958	-0.179737	0.633761	0.518219	0.999884	0.0298296	0.970885	0.99996	0.603932	0.5268	0.999765
Capn15	50817	4.3146	0.0602836	0.745546	0.999884	-0.0957777	0.550176	0.99996	0.156061	0.39071	0.999765
Capn2	12334	6.35338	0.0509398	0.425182	0.999884	0.107431	0.0560378	0.516154	-0.0564911	0.361744	0.999765
Capn3	12335	0.268516	0.2742	0.254695	0.999884	0.40491	0.0538805	0.500287	-0.13071	0.571204	0.999765
Capn5	12337	1.40165	0.586212	0.0548905	0.999884	0.833729	0.00212229	0.0619503	-0.247517	0.385156	0.999765
Capn6	12338	5.61909	-0.149775	0.108478	0.999884	0.112929	0.159555	0.939882	-0.262703	0.00517235	0.999765
Capn7	12339	5.84785	-0.0145584	0.830824	0.999884	-0.0488399	0.40827	0.99996	0.0342815	0.60545	0.999765
Capns1	12336	7.60716	0.00783075	0.95791	0.999884	0.0244842	0.848149	0.99996	-0.0166535	0.907919	0.999765
Caprin1	53872	7.76353	-0.0271269	0.841509	0.999884	-0.0428031	0.714778	0.99996	0.0156762	0.905354	0.999765
Caprin2	232560	3.94655	0.138422	0.564642	0.999884	-0.0355318	0.863036	0.99996	0.173954	0.457648	0.999765
Caps2	353025	3.27983	0.0212006	0.871185	0.999884	-0.0606033	0.591393	0.99996	0.0818039	0.521197	0.999765
Capsl	75568	5.51123	-0.0373929	0.791265	0.999884	0.0150978	0.901365	0.99996	-0.0524908	0.70192	0.999765
Capza1	12340	3.36228	0.0139262	0.945588	0.999884	-0.0795298	0.651679	0.99996	0.0934561	0.638434	0.999765
Capza2	12343	5.30367	-0.013409	0.974514	0.999884	-0.0663609	0.854604	0.99996	0.0529519	0.89682	0.999765
Capzb	12345	6.88499	0.0464011	0.601298	0.999884	0.0592869	0.438972	0.99996	-0.0128857	0.880806	0.999765
Car10	72605	6.7125	-0.00972337	0.917289	0.999884	-0.0106765	0.894785	0.99996	0.000953139	0.991636	0.999765
Car11	12348	4.42034	0.108939	0.679655	0.999884	-0.0363828	0.872418	0.99996	0.145322	0.571672	0.999765
Car12	76459	10.3888	-0.117898	0.369762	0.999884	-0.0414343	0.713999	0.99996	-0.0764638	0.547873	0.999765
Car13	71934	3.9861	0.173804	0.499292	0.999884	0.148769	0.499921	0.99996	0.0250355	0.919651	0.999765
Car14	23831	8.34571	-0.0727052	0.568122	0.999884	-0.018785	0.864074	0.99996	-0.0539202	0.66251	0.999765
Car15	80733	2.36093	-0.0261958	0.922763	0.999884	-0.157842	0.500107	0.99996	0.131646	0.617732	0.999765
Car2	12349	9.29874	-0.037944	0.745297	0.999884	-0.0253839	0.801085	0.99996	-0.0125601	0.9118	0.999765
Car4	12351	0.0175958	0.384809	0.271455	0.999884	0.827849	0.00839029	0.14355	-0.44304	0.190695	0.999765
Car5b	56078	4.84885	-0.0291463	0.650349	0.999884	-0.0576079	0.302276	0.99996	0.0284615	0.648925	0.999765
Car8	12319	1.64776	0.0440987	0.806224	0.999884	0.217031	0.166638	0.959854	-0.172932	0.322746	0.999765
Card10	105844	1.36186	0.290513	0.334505	0.999884	0.661585	0.0137446	0.197754	-0.371072	0.201021	0.999765
Card19	68480	4.37369	-0.000416409	0.99849	0.999884	-0.0592948	0.75484	0.99996	0.0588783	0.783325	0.999765
Card6	239319	2.93337	0.0131098	0.861684	0.999884	0.00697562	0.914312	0.99996	0.00613421	0.933057	0.999765
Carf	241066	2.38684	-0.10779	0.217537	0.999884	-0.101285	0.181291	0.992106	-0.00650491	0.938284	0.999765
Carhsp1	52502	4.35661	0.0727377	0.642363	0.999884	0.145565	0.283109	0.99996	-0.0728271	0.630837	0.999765
Carm1	59035	4.80171	0.0135311	0.788909	0.999884	-0.00219699	0.959746	0.99996	0.0157281	0.748669	0.999765
Carmil1	68732	3.821	0.000401515	0.997704	0.999884	0.0944833	0.43408	0.99996	-0.0940817	0.487873	0.999765
Carmil2	234695	0.267657	0.318171	0.362099	0.999884	0.52779	0.0826237	0.657135	-0.209618	0.532179	0.999765
Carmil3	268747	0.88757	0.563784	0.0895637	0.999884	0.568431	0.045371	0.444056	-0.00464644	0.988112	0.999765
Carnmt1	67383	0.834835	0.152921	0.57724	0.999884	0.0768888	0.743405	0.99996	0.0760318	0.774725	0.999765
Carns1	107239	2.75586	0.17381	0.383388	0.999884	0.151992	0.374142	0.99996	0.0218189	0.909487	0.999765
Cars	27267	5.29633	-0.0586023	0.561041	0.999884	-0.0677274	0.43755	0.99996	0.00912509	0.925646	0.999765
Cars2	71941	4.08164	-0.0245218	0.792052	0.999884	-0.0407183	0.612356	0.99996	0.0161964	0.85774	0.999765
Casc1	320662	3.02612	0.189362	0.124165	0.999884	0.126233	0.228547	0.99996	0.0631288	0.590945	0.999765
Casc3	192160	5.52139	0.0155868	0.785912	0.999884	-0.0321157	0.517182	0.99996	0.0477025	0.394745	0.999765
Casc4	319996	7.34188	-0.0671114	0.67674	0.999884	-0.0599697	0.666243	0.99996	-0.00714168	0.963554	0.999765
Casd1	213819	6.35672	-0.0738779	0.648305	0.999884	-0.068111	0.626497	0.99996	-0.00576692	0.970744	0.999765
Cask	12361	5.01869	-0.018079	0.924538	0.999884	0.00384312	0.981369	0.99996	-0.0219222	0.905813	0.999765
Caskin1	268932	6.06363	0.106709	0.578481	0.999884	-0.00671376	0.967489	0.99996	0.113423	0.543653	0.999765
Caskin2	140721	6.2015	-0.0175775	0.912699	0.999884	-0.0896178	0.518455	0.99996	0.0720402	0.644885	0.999765
Casp12	12364	0.149123	0.999607	0.0656954	0.999884	1.30308	0.00600562	0.115563	-0.303469	0.549345	0.999765
Casp2	12366	2.95651	0.0627034	0.492428	0.999884	-0.0144253	0.853938	0.99996	0.0771286	0.385892	0.999765
Casp3	12367	2.73959	0.0140963	0.942771	0.999884	-0.0513978	0.761499	0.99996	0.0654941	0.731775	0.999765
Casp6	12368	4.60484	-0.0133665	0.856061	0.999884	0.0077965	0.90232	0.99996	-0.021163	0.767387	0.999765
Casp7	12369	1.08243	0.186285	0.360602	0.999884	0.349819	0.0504531	0.477454	-0.163534	0.404931	0.999765
Casp8	12370	4.84984	-0.00507391	0.964016	0.999884	-0.0245867	0.799935	0.99996	0.0195128	0.858297	0.999765
Casp8ap2	26885	3.88446	-0.102457	0.497628	0.999884	-0.0850506	0.514838	0.99996	-0.0174059	0.90534	0.999765
Casp9	12371	4.27291	0.00571681	0.957389	0.999884	0.0408084	0.658485	0.99996	-0.0350916	0.735445	0.999765
Casq1	12372	1.05356	0.286177	0.545203	0.999884	-0.0124363	0.975375	0.99996	0.298613	0.516531	0.999765
Cast	12380	5.75405	-0.0164195	0.952053	0.999884	-0.0341076	0.884867	0.99996	0.0176882	0.946857	0.999765
Castor1	71962	1.67672	0.066802	0.678461	0.999884	0.0849833	0.540462	0.99996	-0.0181814	0.907219	0.999765
Castor2	80909	4.61402	-0.11468	0.695235	0.999884	-0.0404813	0.8728	0.99996	-0.0741986	0.79394	0.999765
Cat	12359	8.01577	-0.0455206	0.482761	0.999884	-0.00738746	0.894601	0.99996	-0.0381331	0.544382	0.999765
Catip	241112	5.66973	0.172236	0.539879	0.999884	-0.0325528	0.892337	0.99996	0.204789	0.454585	0.999765
Catsper2	212670	0.207126	-0.0949481	0.728516	0.999884	-0.0603918	0.798594	0.99996	-0.0345563	0.8963	0.999765
Catspere2	545391	-0.118058	-0.0045063	0.98029	0.999884	-0.360262	0.0276649	0.321861	0.355756	0.0527718	0.999765
Catsperg1	320225	1.87654	0.0253116	0.937561	0.999884	-0.0842023	0.762546	0.99996	0.109514	0.727778	0.999765
Catsperz	67077	1.77021	-0.119711	0.537258	0.999884	-0.0496606	0.766861	0.99996	-0.0700501	0.709486	0.999765
Cav1	12389	2.39981	0.963658	0.0904705	0.999884	1.61279	0.00159326	0.0536539	-0.649128	0.218286	0.999765
Cav2	12390	3.30983	0.417013	0.120373	0.999884	0.592043	0.011991	0.180193	-0.175031	0.489629	0.999765
Cavin1	19285	5.73799	0.17415	0.22077	0.999884	0.23635	0.0564571	0.518631	-0.0622	0.64729	0.999765
Cavin2	20324	5.97938	-0.00208637	0.987527	0.999884	0.0424459	0.712339	0.99996	-0.0445323	0.731004	0.999765
Cavin3	109042	1.77807	0.374956	0.146275	0.999884	0.551841	0.0149492	0.209547	-0.176885	0.469894	0.999765
Cbarp	100503659	4.38262	0.280134	0.0448261	0.999884	0.260534	0.0298469	0.337887	0.0195999	0.880814	0.999765
Cbfa2t2	12396	5.21363	-0.0398377	0.606077	0.999884	-0.0533219	0.425192	0.99996	0.0134843	0.85725	0.999765
Cbfa2t3	12398	0.504264	0.237438	0.463187	0.999884	0.717665	0.013663	0.197327	-0.480226	0.127986	0.999765
Cbfb	12400	3.7532	0.0128522	0.904817	0.999884	0.0155324	0.866811	0.99996	-0.00268024	0.979499	0.999765
Cbl	12402	3.40348	-0.0419771	0.948131	0.999884	-0.013731	0.980328	0.99996	-0.0282461	0.964038	0.999765
Cblb	208650	3.46155	-0.126779	0.446059	0.999884	-0.0784409	0.585007	0.99996	-0.0483384	0.764098	0.999765
Cblc	80794	1.19763	-0.253886	0.171195	0.999884	-0.203472	0.205816	0.99996	-0.0504142	0.776958	0.999765
Cbll1	104836	4.19355	-0.0441795	0.760736	0.999884	-0.151712	0.230836	0.99996	0.107532	0.448677	0.999765
Cbr1	12408	6.61434	-0.0270093	0.90192	0.999884	0.0353491	0.851635	0.99996	-0.0623584	0.769327	0.999765
Cbr3	109857	3.37631	-0.0439571	0.728641	0.999884	0.0283054	0.795636	0.99996	-0.0722625	0.557089	0.999765
Cbr4	234309	3.15486	0.127232	0.0623473	0.999884	0.0557436	0.3323	0.99996	0.0714889	0.272148	0.999765
Cbs	12411	0.897555	1.10443	0.0581942	0.999884	2.18262	8.10776e-05	0.024196	-1.07818	0.0496516	0.999765
Cbwd1	226043	3.79512	0.00527877	0.944868	0.999884	-0.0411427	0.532974	0.99996	0.0464214	0.532713	0.999765
Cbx1	12412	4.80182	0.00552401	0.924142	0.999884	-0.0931452	0.0694101	0.590315	0.0986692	0.0875043	0.999765
Cbx2	12416	1.38313	0.0468644	0.781698	0.999884	-0.111338	0.446289	0.99996	0.158203	0.339603	0.999765
Cbx3	12417	3.01277	0.135234	0.159908	0.999884	0.0710266	0.385458	0.99996	0.064207	0.486533	0.999765
Cbx4	12418	4.42754	0.0595061	0.672845	0.999884	0.0553521	0.648106	0.99996	0.004154	0.975719	0.999765
Cbx5	12419	7.8586	-0.0626344	0.68835	0.999884	-0.107816	0.425908	0.99996	0.0451812	0.766238	0.999765
Cbx6	494448	7.36511	0.0431763	0.593762	0.999884	0.0276444	0.691286	0.99996	0.015532	0.842982	0.999765
Cbx7	52609	5.64604	0.0324619	0.551768	0.999884	0.0264095	0.573826	0.99996	0.00605247	0.908735	0.999765
Cbx8	30951	2.16504	0.136548	0.363701	0.999884	-0.00864728	0.94624	0.99996	0.145195	0.320923	0.999765
Cby1	73739	5.16175	-0.00593394	0.971507	0.999884	0.0366277	0.798193	0.99996	-0.0425617	0.791759	0.999765
Cc2d1a	212139	5.08599	0.0397924	0.646224	0.999884	0.053802	0.471952	0.99996	-0.0140096	0.867459	0.999765
Cc2d1b	319965	5.86958	0.000917244	0.995244	0.999884	-0.0212489	0.872759	0.99996	0.0221661	0.882148	0.999765
Cc2d2a	231214	5.42922	0.0397508	0.767876	0.999884	0.0224382	0.846496	0.99996	0.0173125	0.894579	0.999765
Ccar1	67500	6.23494	-0.00672878	0.884778	0.999884	-0.0635141	0.119408	0.814158	0.0567853	0.213954	0.999765
Ccar2	219158	6.42383	-0.047775	0.513125	0.999884	-0.0324663	0.606184	0.99996	-0.0153088	0.828735	0.999765
Ccbe1	320924	5.70431	-0.0744553	0.61111	0.999884	-0.0754419	0.551232	0.99996	0.000986614	0.994461	0.999765
Ccdc102a	234582	4.60739	0.0121274	0.948291	0.999884	0.00703188	0.965189	0.99996	0.00509557	0.977605	0.999765
Ccdc103	73293	3.69167	-0.00104143	0.991983	0.999884	0.0855413	0.341432	0.99996	-0.0865827	0.391055	0.999765
Ccdc106	232821	2.9415	0.0513468	0.838374	0.999884	0.154834	0.476282	0.99996	-0.103487	0.671137	0.999765
Ccdc107	622404	6.06246	-0.0557957	0.84523	0.999884	0.00047843	0.998452	0.99996	-0.0562741	0.839233	0.999765
Ccdc112	240261	2.40146	-0.0313079	0.770235	0.999884	0.0496058	0.592156	0.99996	-0.0809137	0.437875	0.999765
Ccdc113	244608	5.34474	0.0151167	0.929479	0.999884	-0.0154169	0.916579	0.99996	0.0305336	0.854033	0.999765
Ccdc114	211535	6.33712	0.111053	0.697661	0.999884	-0.00746868	0.975726	0.99996	0.118522	0.669802	0.999765
Ccdc115	69668	3.61387	-0.0200732	0.854574	0.999884	-0.0369047	0.696309	0.99996	0.0168316	0.874308	0.999765
Ccdc117	104479	5.2236	-0.0960823	0.345623	0.999884	-0.269146	0.00396995	0.0900051	0.173064	0.0872143	0.999765
Ccdc12	72654	4.45755	0.0633284	0.781253	0.999884	0.0735665	0.707784	0.99996	-0.010238	0.963038	0.999765
Ccdc120	54648	2.38088	0.205165	0.384166	0.999884	-0.00667957	0.973469	0.99996	0.211844	0.355807	0.999765
Ccdc122	108811	3.41097	0.0710804	0.426504	0.999884	-0.0280913	0.7139	0.99996	0.0991716	0.25612	0.999765
Ccdc124	234388	4.99985	0.0535806	0.833959	0.999884	0.0169074	0.938719	0.99996	0.0366732	0.882485	0.999765
Ccdc125	76041	2.55244	0.0488832	0.666137	0.999884	0.0459921	0.637301	0.99996	0.00289114	0.978985	0.999765
Ccdc126	57895	4.49621	-0.0538399	0.779349	0.999884	-0.160345	0.337347	0.99996	0.106505	0.57045	0.999765
Ccdc127	67433	5.6857	-0.0841696	0.341778	0.999884	-0.085499	0.265055	0.99996	0.00132943	0.987599	0.999765
Ccdc13	100502861	4.15979	-0.000437833	0.996008	0.999884	0.0113073	0.880865	0.99996	-0.0117451	0.890033	0.999765
Ccdc130	67736	3.23605	0.111092	0.61951	0.999884	0.00939994	0.960935	0.99996	0.101692	0.639782	0.999765
Ccdc134	76457	4.05834	0.0163464	0.927443	0.999884	-0.0784916	0.612689	0.99996	0.094838	0.588013	0.999765
Ccdc136	232664	5.97694	-0.0055665	0.90328	0.999884	-0.0373494	0.34754	0.99996	0.0317829	0.47697	0.999765
Ccdc137	67291	4.7369	0.0223467	0.793582	0.999884	-0.0194976	0.791027	0.99996	0.0418443	0.614552	0.999765
Ccdc138	76138	3.80197	-0.0525216	0.702127	0.999884	-0.0483641	0.683402	0.99996	-0.00415747	0.975115	0.999765
Ccdc14	239839	2.21261	0.129249	0.219026	0.999884	-0.000929671	0.991697	0.99996	0.130179	0.203121	0.999765
Ccdc141	545428	7.67656	-0.0593507	0.564976	0.999884	-0.0923818	0.302444	0.99996	0.0330311	0.741686	0.999765
Ccdc142	243510	3.61126	-0.002769	0.990191	0.999884	-0.0577399	0.766453	0.99996	0.0549709	0.801909	0.999765
Ccdc146	75172	4.14986	0.114933	0.257967	0.999884	0.073662	0.396669	0.99996	0.0412715	0.672716	0.999765
Ccdc148	227933	4.76791	0.00974561	0.881656	0.999884	-0.0280737	0.619381	0.99996	0.0378193	0.553158	0.999765
Ccdc149	100503884	4.8422	-0.0210884	0.714346	0.999884	-0.0440554	0.377722	0.99996	0.022967	0.681784	0.999765
Ccdc15	245902	1.13522	-0.151638	0.738799	0.999884	-0.128321	0.744608	0.99996	-0.0233169	0.957903	0.999765
Ccdc151	77609	3.90485	0.0474881	0.797352	0.999884	-2.40649e-05	0.999879	0.99996	0.0475121	0.791379	0.999765
Ccdc153	270150	1.75133	0.593813	0.457868	0.999884	2.42985	0.00149245	0.0515158	-1.83604	0.0197481	0.999765
Ccdc157	216516	7.50982	-0.00979439	0.919778	0.999884	-0.0933176	0.27047	0.99996	0.0835233	0.380523	0.999765
Ccdc158	320696	0.629527	-0.00903588	0.975449	0.999884	-0.0316469	0.900545	0.99996	0.022611	0.936792	0.999765
Ccdc159	67119	2.74527	-0.0643605	0.71643	0.999884	-0.0724265	0.636351	0.99996	0.00806591	0.962617	0.999765
Ccdc160	434778	2.11605	0.149119	0.120614	0.999884	-0.0589332	0.468471	0.99996	0.208053	0.0289074	0.999765
Ccdc162	75973	4.41883	0.164038	0.521492	0.999884	0.151926	0.488977	0.99996	0.0121129	0.960867	0.999765
Ccdc163	68394	3.79769	0.0781495	0.763119	0.999884	-0.0153944	0.944947	0.99996	0.0935439	0.710591	0.999765
Ccdc167	68597	5.6081	-0.108511	0.430602	0.999884	-0.122233	0.306299	0.99996	0.0137225	0.918068	0.999765
Ccdc17	622665	4.27877	0.085158	0.783843	0.999884	0.0208844	0.937616	0.99996	0.0642736	0.831098	0.999765
Ccdc170	100504234	3.967	0.0933565	0.663844	0.999884	0.0436121	0.813108	0.99996	0.0497444	0.811196	0.999765
Ccdc171	320226	3.29055	0.0264407	0.788964	0.999884	-0.0292515	0.731178	0.99996	0.0556922	0.562618	0.999765
Ccdc173	75051	3.44288	-0.0348987	0.851785	0.999884	-0.0563874	0.726678	0.99996	0.0214887	0.905759	0.999765
Ccdc174	232236	4.16932	0.0528347	0.604905	0.999884	0.011012	0.900107	0.99996	0.0418228	0.672968	0.999765
Ccdc181	74895	6.01755	-0.00304447	0.976884	0.999884	-0.0316663	0.726914	0.99996	0.0286219	0.779374	0.999765
Ccdc183	77058	0.524072	0.0494846	0.82461	0.999884	0.126024	0.513426	0.99996	-0.0765395	0.723586	0.999765
Ccdc186	213993	4.51184	-0.120394	0.80812	0.999884	-0.126281	0.768506	0.99996	0.00588703	0.990262	0.999765
Ccdc187	329366	4.08304	-0.131443	0.636332	0.999884	-0.0124502	0.958635	0.99996	-0.118993	0.658982	0.999765
Ccdc189	233899	5.25738	-0.0251699	0.897099	0.999884	0.00215563	0.989753	0.99996	-0.0273256	0.884989	0.999765
Ccdc190	78465	2.52283	0.309855	0.188614	0.999884	0.552672	0.00841559	0.143804	-0.242817	0.280618	0.999765
Ccdc191	212153	4.36835	0.112421	0.409136	0.999884	-0.0761682	0.514642	0.99996	0.188589	0.159261	0.999765
Ccdc22	54638	3.7661	-0.104135	0.164682	0.999884	-0.0804356	0.213204	0.99996	-0.0236997	0.741512	0.999765
Ccdc24	381546	5.56766	0.0350522	0.897408	0.999884	-0.0322878	0.890344	0.99996	0.06734	0.798948	0.999765
Ccdc25	67179	5.09243	-0.062307	0.71153	0.999884	-0.13489	0.356818	0.99996	0.0725834	0.658502	0.999765
Ccdc28a	215814	3.33382	0.0434799	0.758015	0.999884	-0.0102583	0.932681	0.99996	0.0537382	0.695201	0.999765
Ccdc28b	66264	3.18298	0.0356358	0.863397	0.999884	-0.0496861	0.780722	0.99996	0.0853218	0.672164	0.999765
Ccdc3	74186	2.06855	0.490464	0.331478	0.999884	1.33551	0.00370074	0.0855881	-0.84505	0.0819374	0.999765
Ccdc30	73332	4.50319	0.084444	0.370404	0.999884	0.0525473	0.515606	0.99996	0.0318967	0.725897	0.999765
Ccdc32	269336	4.68855	0.0270492	0.807742	0.999884	-0.00603202	0.949745	0.99996	0.0330813	0.759353	0.999765
Ccdc33	382077	2.43486	0.101402	0.617714	0.999884	0.228642	0.195286	0.99996	-0.12724	0.517334	0.999765
Ccdc34	68201	5.08495	0.0637789	0.68728	0.999884	0.00925538	0.945809	0.99996	0.0545235	0.722986	0.999765
Ccdc39	51938	6.29422	0.0947337	0.69315	0.999884	-0.0717412	0.728313	0.99996	0.166475	0.477671	0.999765
Ccdc40	207607	1.65356	0.338372	0.368023	0.999884	0.758412	0.022765	0.282126	-0.42004	0.24464	0.999765
Ccdc43	52715	4.41724	0.0131635	0.850424	0.999884	-0.0643546	0.288795	0.99996	0.0775181	0.258107	0.999765
Ccdc47	67163	7.63475	-0.0929837	0.484677	0.999884	-0.0954833	0.407204	0.99996	0.00249953	0.98454	0.999765
Ccdc50	67501	5.40033	0.0887697	0.277047	0.999884	-0.0159047	0.819361	0.99996	0.104674	0.189158	0.999765
Ccdc51	66658	2.94416	-0.091971	0.622614	0.999884	-0.0289896	0.857326	0.99996	-0.0629814	0.72819	0.999765
Ccdc57	71276	3.89198	0.0844183	0.64241	0.999884	-0.0110156	0.943755	0.99996	0.0954339	0.589308	0.999765
Ccdc58	381045	3.21326	0.0153975	0.939237	0.999884	-0.0130901	0.940044	0.99996	0.0284877	0.884548	0.999765
Ccdc59	52713	4.44715	-0.00476025	0.971491	0.999884	-0.0330945	0.773372	0.99996	0.0283343	0.82678	0.999765
Ccdc6	76551	6.3442	-0.0814473	0.253157	0.999884	-0.142044	0.0250802	0.303688	0.0605968	0.38101	0.999765
Ccdc60	269693	4.54638	-0.0458999	0.416651	0.999884	0.00764549	0.874816	0.99996	-0.0535454	0.329852	0.999765
Ccdc61	232933	2.22631	0.185444	0.359557	0.999884	0.0245668	0.886714	0.99996	0.160877	0.412662	0.999765
Ccdc62	208908	2.92287	0.254435	0.463083	0.999884	0.0563938	0.848672	0.99996	0.198042	0.555851	0.999765
Ccdc65	105833	3.93385	0.0220606	0.810229	0.999884	0.0406249	0.608223	0.99996	-0.0185643	0.834945	0.999765
Ccdc66	320234	4.54219	0.0679348	0.187459	0.999884	-0.0223682	0.610039	0.99996	0.090303	0.0746177	0.999765
Ccdc68	381175	2.37392	-0.052278	0.702835	0.999884	-0.0634623	0.592128	0.99996	0.0111843	0.932995	0.999765
Ccdc69	52570	1.46246	0.137025	0.553614	0.999884	0.0620584	0.754149	0.99996	0.0749671	0.737882	0.999765
Ccdc71	72454	4.75566	0.0218354	0.653889	0.999884	0.026841	0.522885	0.99996	-0.00500559	0.915517	0.999765
Ccdc71l	72123	2.39125	-0.00335204	0.983742	0.999884	0.0615797	0.66442	0.99996	-0.0649317	0.684143	0.999765
Ccdc73	211936	1.06057	0.125815	0.336975	0.999884	0.0505692	0.651437	0.99996	0.0752457	0.552301	0.999765
[truncated: 11,663 more rows]
