# Supplementary material for: Extracellular Vesicles in Young Serum Contribute to the Restoration of Age-Related Brain Transcriptomes and Cognition in Old Mice
Source: Int J Mol Sci. 2023 Aug 8;24(16):12550. doi: 10.3390/ijms241612550 (PMC10454174; doi:10.3390/ijms241612550)
Supplement: Supplementary file 1 [file ijms-24-12550-s001.zip › Suppl Table S2.xlsx]

## Sheet: EV-Hippocampus-Fig.4
SYMBOL	ENTREZ_ID	logCPM_YS-Sham	logFC_YS-Sham	PValue_YS-Sham	FDR_YS-Sham	logFC_YS-YDS	PValue_YS-YDS	FDR_YS-YDS	logFC_YDS-Sham	PValue_YDS-Sham	FDR_YDS-Sham
Llgl2	217325	0.633029	1.13418	0.000283096	0.0698718	1.36683	3.81542e-06	0.0555602	-0.232654	0.41433	0.755376
Cdk2ap2	52004	3.56948	-0.431693	0.000522203	0.0720478	-0.456474	9.21849e-05	0.671199	0.0247803	0.831218	0.947639
Elp5	54351	5.36247	-0.218676	0.00532311	0.13198	-0.274445	0.000229369	0.924809	0.0557697	0.459835	0.786044
Clic6	209195	2.64719	1.89378	0.00991362	0.164042	2.53114	0.000295239	0.924809	-0.637354	0.346394	0.703393
Ypel3	66090	6.88543	-0.373737	0.000335168	0.0720478	-0.335588	0.000439584	0.924809	-0.038149	0.694035	0.898507
Kcnk5	16529	0.0720179	0.573804	0.0982722	0.376887	1.17432	0.000501927	0.924809	-0.600516	0.0838917	0.416834
1110065P20Rik	68920	4.47904	-0.343698	0.0013336	0.0933248	-0.343178	0.000551533	0.924809	-0.000519991	0.995895	0.998789
Selenoh	72657	2.98247	-0.411504	0.00343227	0.116233	-0.434258	0.000928159	0.924809	0.0227548	0.865303	0.958309
Polr2c	20021	3.76142	-0.174583	0.0640966	0.319094	-0.297673	0.000967934	0.924809	0.12309	0.188926	0.561281
Dusp28	67446	4.14159	-0.378197	0.00056898	0.0720478	-0.322115	0.00126243	0.924809	-0.0560823	0.584957	0.851087
Eif2ak2	19106	2.47172	-0.16743	0.395459	0.697008	0.620913	0.00128484	0.924809	-0.788343	0.000214182	0.229502
Abca4	11304	1.77772	1.86791	0.00138279	0.0933248	1.64559	0.00130701	0.924809	0.222319	0.672819	0.889639
Sulf1	240725	3.13439	0.72279	0.0291505	0.23692	0.99473	0.00138539	0.924809	-0.27194	0.392661	0.741019
Gm10080	100043172	5.13133	-0.751856	0.00107157	0.0896791	-0.675025	0.00143578	0.924809	-0.0768316	0.72122	0.90812
Sowahc	268301	3.57368	-0.107263	0.309321	0.620804	0.323004	0.00156226	0.924809	-0.430268	0.000161383	0.229502
Bcl7b	12054	5.41814	-0.214567	0.00575167	0.134176	-0.226908	0.00166391	0.924809	0.012341	0.868421	0.959594
Sirt3	64384	5.48171	-0.271091	0.0030326	0.113349	-0.265288	0.00167617	0.924809	-0.00580278	0.946872	0.985023
Atp5d	66043	6.48012	-0.256351	0.000890439	0.0829111	-0.219646	0.00175468	0.924809	-0.0367052	0.612852	0.865338
Insr	16337	5.57065	0.192446	0.00585556	0.134207	0.201269	0.00175664	0.924809	-0.00882244	0.894489	0.96919
Ccdc28a	215814	3.76239	-0.115364	0.357867	0.66413	-0.37676	0.00182263	0.924809	0.261396	0.0421383	0.341969
Apopt1	68020	4.07118	-0.207678	0.054221	0.298739	-0.319104	0.00183246	0.924809	0.111426	0.296152	0.662335
Folr1	14275	0.866272	2.43698	0.00536952	0.13198	2.41341	0.00185894	0.924809	0.0235703	0.976295	0.994087
Triap1	69076	3.37277	-0.203488	0.166249	0.467018	-0.43825	0.00186948	0.924809	0.234762	0.113483	0.465505
Prmt2	15468	6.18959	-0.0365662	0.619814	0.836104	-0.219304	0.00205021	0.924809	0.182738	0.0168321	0.306624
Mis18a	66578	1.99611	-0.674622	0.00124289	0.0914086	-0.587921	0.00215387	0.924809	-0.0867009	0.659735	0.883261
Zfp318	57908	5.3755	0.186776	0.0371992	0.256	0.257221	0.00220897	0.924809	-0.0704451	0.419917	0.757743
Ubb	22187	7.90957	-0.102046	0.0893435	0.364842	-0.174297	0.00227226	0.924809	0.0722511	0.226596	0.604634
Enpp2	18606	7.33986	0.898675	0.0231416	0.218986	1.12041	0.00231032	0.924809	-0.22174	0.551507	0.834048
Kctd13	233877	7.19213	-0.200928	0.0041122	0.119601	-0.194657	0.00254361	0.924809	-0.00627133	0.92529	0.9769
Dnah8	13417	0.158278	0.971546	0.0198059	0.206304	1.15284	0.00261444	0.924809	-0.181293	0.650679	0.879388
Kl	16591	5.14395	0.759827	0.000882202	0.0829111	0.608478	0.00262133	0.924809	0.151348	0.47153	0.793498
0610010K14Rik	104457	3.70975	-0.375775	0.00142217	0.0933248	-0.321314	0.00276904	0.924809	-0.0544614	0.624665	0.870133
Dnal4	54152	5.56737	-0.246186	0.00501563	0.128136	-0.241601	0.0028356	0.924809	-0.00458437	0.956474	0.987743
Slk	20874	6.63943	0.199948	0.00453935	0.122185	0.191391	0.00293832	0.924809	0.00855722	0.898236	0.970375
Timm10	30059	3.50225	-0.566417	0.000483451	0.0720478	-0.434022	0.00304219	0.924809	-0.132395	0.383511	0.733939
Cdkn1c	12577	2.32293	0.286661	0.204418	0.508842	0.635916	0.00310535	0.924809	-0.349254	0.121581	0.476101
Ddx58	230073	2.5943	0.133711	0.421833	0.715852	0.47205	0.00311388	0.924809	-0.338339	0.0454902	0.350336
Emc6	66048	4.59436	-0.199194	0.0219649	0.213663	-0.24028	0.0031197	0.924809	0.0410861	0.627496	0.871492
Prdx2	21672	7.07895	-0.219947	0.00382054	0.116635	-0.206146	0.00315737	0.924809	-0.0138006	0.849201	0.951602
Ace	11421	4.41876	0.730978	0.0171783	0.194821	0.830633	0.00326148	0.924809	-0.0996543	0.731891	0.912313
Nr4a1	15370	6.24833	-0.217067	0.107731	0.389227	-0.377179	0.00331376	0.924809	0.160113	0.234991	0.612414
Dcdc2a	195208	3.59565	-0.0145117	0.887496	0.960657	0.289205	0.00340409	0.924809	-0.303717	0.00465609	0.277846
Cobll1	319876	3.32924	0.0730387	0.57443	0.809058	0.363853	0.00354718	0.924809	-0.290814	0.0289265	0.316478
Ccdc51	66658	2.0148	-0.653817	0.00148897	0.0933248	-0.54653	0.00364617	0.924809	-0.107287	0.581213	0.848877
Adam23	23792	7.26867	0.16893	0.0108793	0.16826	0.176969	0.0037483	0.924809	-0.00803975	0.899431	0.970562
H2-Ke6	14979	4.05607	-0.361812	0.00164436	0.0941821	-0.30308	0.00375477	0.924809	-0.0587322	0.589413	0.85293
Col8a2	329941	2.23243	0.89828	0.02563	0.227065	1.07438	0.00376529	0.924809	-0.176095	0.646633	0.87761
Slc16a8	57274	0.30346	0.718224	0.17722	0.480257	1.47838	0.0037904	0.924809	-0.760159	0.152317	0.518838
Egr4	13656	5.59755	-0.287228	0.0261035	0.227675	-0.349486	0.00385716	0.924809	0.0622581	0.621643	0.868646
Pdrg1	68559	3.89106	-0.440891	0.0022714	0.103307	-0.380734	0.00392708	0.924809	-0.0601569	0.66111	0.884598
Lysmd2	70082	5.35115	-0.157651	0.0219584	0.213663	-0.184929	0.0039347	0.924809	0.0272775	0.68369	0.894592
Bok	51800	6.09152	-0.106015	0.378811	0.681208	-0.332069	0.00397337	0.924809	0.226054	0.0662445	0.383518
Mrpl10	107732	5.72566	-0.109391	0.124925	0.414368	-0.19446	0.00398987	0.924809	0.085069	0.231703	0.60918
Rai14	75646	2.58152	0.239773	0.103493	0.384749	0.397443	0.00411397	0.924809	-0.15767	0.278077	0.648582
Stmn3	20262	7.99189	-0.286277	0.000228822	0.0698718	-0.197349	0.00421514	0.924809	-0.088928	0.219557	0.596416
Thsd7a	330267	5.36602	0.216438	0.0264215	0.22876	0.258339	0.00425008	0.924809	-0.0419006	0.657112	0.882206
B9d2	232987	3.07953	-0.320441	0.0157261	0.188666	-0.352139	0.00432631	0.924809	0.0316981	0.805365	0.938692
Gadd45b	17873	3.45688	-0.477251	0.00973346	0.163319	-0.487759	0.00440502	0.924809	0.0105083	0.952956	0.986911
Mzt2	72083	3.99368	-0.338366	0.00337542	0.115434	-0.30081	0.00440688	0.924809	-0.0375561	0.732965	0.912603
Ttr	22139	6.14182	1.8605	0.0895923	0.365498	2.99862	0.00448364	0.924809	-1.13812	0.264616	0.639606
Sema3c	20348	4.09535	0.0587753	0.599421	0.824688	0.304065	0.00450354	0.924809	-0.24529	0.0320939	0.323875
Nsmce3	66647	5.13644	-0.087268	0.32763	0.635704	-0.241342	0.00451122	0.924809	0.154074	0.0887825	0.42584
Tspan17	74257	4.67869	-0.196556	0.0842524	0.35686	-0.304907	0.00454393	0.924809	0.108352	0.337399	0.696217
Dad1	13135	5.61161	-0.30035	0.00126885	0.0914265	-0.239179	0.00455009	0.924809	-0.061171	0.487414	0.800556
Itpa	16434	3.05778	-0.363958	0.00391066	0.117208	-0.326134	0.00476432	0.924809	-0.0378239	0.753474	0.918935
Ap2s1	232910	6.47255	-0.321345	0.000311452	0.0720478	-0.223235	0.00488047	0.924809	-0.0981103	0.239089	0.615996
Rabac1	14470	6.94512	-0.232453	0.0046824	0.124008	-0.211695	0.0049348	0.924809	-0.0207583	0.79184	0.934469
Chchd10	103172	7.08419	-0.226773	0.00652576	0.139539	-0.2153	0.00496898	0.924809	-0.0114722	0.886046	0.965605
Itga1	109700	1.88415	0.324355	0.119152	0.406537	0.549022	0.00501166	0.924809	-0.224667	0.274273	0.646275
Lbp	16803	2.07228	0.945911	0.0135707	0.179753	0.974635	0.00501407	0.924809	-0.0287236	0.936944	0.981355
Amacr	17117	3.05042	-0.209124	0.0736728	0.337304	-0.307824	0.00512848	0.924809	0.0986998	0.393303	0.741512
Dut	110074	4.37668	-0.216382	0.0346073	0.2496	-0.26718	0.00523103	0.924809	0.050798	0.612289	0.865213
Cln6	76524	3.93649	-0.10437	0.332694	0.6403	-0.28491	0.00543471	0.924809	0.18054	0.0986686	0.442798
Slc25a22	68267	8.33926	-0.0537675	0.453427	0.735607	-0.190039	0.00546773	0.924809	0.136271	0.0627667	0.376737
Magi3	99470	5.75521	0.18296	0.0119624	0.17461	0.185179	0.00552942	0.924809	-0.00221838	0.974679	0.993583
Edf1	59022	5.99345	-0.428451	7.84162e-05	0.0649865	-0.263571	0.00554146	0.924809	-0.16488	0.101199	0.446957
Trpc3	22065	2.00825	0.0474653	0.79232	0.922726	0.479389	0.00554285	0.924809	-0.431923	0.0199341	0.308577
Prxl2c	66129	2.20199	-0.402275	0.0493152	0.286449	-0.533512	0.00555162	0.924809	0.131237	0.514676	0.814097
Spata5	57815	3.60303	0.216895	0.0547631	0.299911	0.291366	0.00557466	0.924809	-0.0744704	0.49986	0.806292
Fam189b	68521	5.69622	-0.0717573	0.281471	0.594629	-0.175217	0.00562632	0.924809	0.10346	0.12423	0.479081
Pcsk1n	30052	9.0378	-0.381686	0.000255203	0.0698718	-0.256006	0.00570051	0.924809	-0.12568	0.197772	0.572859
Tac2	21334	0.945809	-0.614977	0.0334676	0.247396	-0.750793	0.00570298	0.924809	0.135816	0.631232	0.872037
F5	14067	1.22602	1.30416	0.0380859	0.259162	1.5929	0.00582215	0.924809	-0.288742	0.629376	0.871807
Ldhb	16832	7.69747	-0.13538	0.0459679	0.28044	-0.173621	0.00617824	0.924809	0.038241	0.565756	0.84125
Hspbp1	66245	5.927	-0.24901	0.00166952	0.0945975	-0.195917	0.00619591	0.924809	-0.0530926	0.479536	0.79591
Naa38	78304	3.95363	-0.427151	0.00184841	0.0991606	-0.339736	0.00632112	0.924809	-0.087415	0.501927	0.807772
Slc29a2	13340	3.83609	-0.12536	0.205629	0.510403	-0.255149	0.00647566	0.924809	0.12979	0.191859	0.565213
Tssc4	56844	4.63159	-0.326846	0.000698992	0.0782979	-0.235032	0.00647754	0.924809	-0.0918148	0.311744	0.677856
Prlr	19116	1.72399	0.667235	0.106906	0.388365	1.05522	0.00649498	0.924809	-0.387985	0.33817	0.697019
Slc31a1	20529	3.7955	0.169527	0.213894	0.51974	0.35001	0.00651268	0.924809	-0.180483	0.184528	0.557415
Ift88	21821	3.71375	0.0612504	0.626081	0.840025	0.325567	0.00657428	0.924809	-0.264317	0.0394378	0.338866
B4galt3	57370	5.49555	-0.140849	0.0466785	0.281534	-0.17961	0.00660023	0.924809	0.0387613	0.576956	0.847007
Junb	16477	6.52817	-0.283189	0.0307696	0.241401	-0.33202	0.00664424	0.924809	0.0488311	0.703292	0.902263
Alkal2	100294583	1.34157	-0.612727	0.0215611	0.212921	-0.675892	0.00664436	0.924809	0.0631649	0.807548	0.9396
Ccdc32	269336	5.69442	-0.11365	0.113294	0.3975	-0.18263	0.00684861	0.924809	0.0689798	0.333419	0.694401
Dock10	210293	6.02938	0.349822	0.0050656	0.128621	0.30425	0.00693964	0.924809	0.0455712	0.700475	0.901056
Trim12c	319236	1.273	-0.0848015	0.754794	0.903891	0.705671	0.007045	0.924809	-0.790473	0.00539022	0.278214
Zc3hc1	232679	3.94583	-0.184377	0.0684319	0.328097	-0.255369	0.00706263	0.924809	0.0709918	0.477035	0.79516
Cfap298	68001	4.6615	-0.0847798	0.35927	0.665447	-0.236272	0.00709216	0.924809	0.151492	0.10628	0.454657
Rasd1	19416	4.99035	-0.187946	0.162698	0.463188	-0.341509	0.00725757	0.924809	0.153563	0.254627	0.628544
Bmyc	107771	5.42386	-0.320482	0.00146194	0.0933248	-0.243799	0.00725966	0.924809	-0.076683	0.421687	0.759016
Mrpl18	67681	4.76354	-0.206031	0.00809926	0.151596	-0.191439	0.00728389	0.924809	-0.0145917	0.845395	0.950652
Hist2h3c2	97114	0.717714	-0.262551	0.330747	0.638771	-0.687131	0.00731569	0.924809	0.424581	0.121198	0.476101
Kctd17	72844	6.61091	-0.145798	0.0467504	0.281585	-0.183188	0.0074116	0.924809	0.0373903	0.603318	0.860084
Cabp1	29867	6.12378	-0.16036	0.0476739	0.28452	-0.202341	0.00742586	0.924809	0.0419809	0.597484	0.856808
Creld1	171508	6.33486	-0.155606	0.0183533	0.201821	-0.163065	0.00748521	0.924809	0.00745888	0.907231	0.972145
Dhx58	80861	0.64283	0.361668	0.248376	0.557984	0.792973	0.00749239	0.924809	-0.431305	0.168148	0.539808
Uggt1	320011	5.84432	0.356566	0.000198501	0.0698718	0.22253	0.00752553	0.924809	0.134036	0.131766	0.490862
Slc2a12	353169	2.34088	0.931745	0.00310827	0.113349	0.74372	0.00754061	0.924809	0.188025	0.524311	0.818594
Dnajb5	56323	6.88402	-0.0901009	0.207251	0.512306	-0.180349	0.00756111	0.924809	0.0902483	0.207962	0.583609
Abt1	30946	3.89394	-0.216609	0.0371626	0.255943	-0.257637	0.00773793	0.924809	0.0410281	0.686665	0.896013
Cops7a	26894	6.98116	-0.112881	0.0543802	0.299346	-0.145698	0.00780446	0.924809	0.0328168	0.569255	0.842855
Sdhc	66052	6.41869	-0.100897	0.154599	0.452279	-0.17765	0.0078243	0.924809	0.0767525	0.277935	0.648582
Arpc3	56378	6.72634	-0.0911624	0.219501	0.526555	-0.18657	0.00784226	0.924809	0.0954079	0.200612	0.575175
Mrpl4	66163	4.87795	-0.171482	0.0486926	0.28568	-0.215519	0.00790092	0.924809	0.0440365	0.606122	0.861231
Efhc2	74405	-0.0652392	0.0605915	0.892373	0.962235	1.16355	0.00795258	0.924809	-1.10296	0.0185245	0.308577
Dhrs1	52585	5.67177	-0.098015	0.178914	0.482285	-0.18231	0.0080246	0.924809	0.0842948	0.2478	0.622742
Scaf11	72193	6.09307	0.236656	0.00228553	0.103307	0.183906	0.00811697	0.924809	0.0527501	0.472062	0.7936
Atp6v0c-ps2	100039636	8.01365	-0.119664	0.0841996	0.356844	-0.171933	0.00811774	0.924809	0.0522687	0.445645	0.776487
Mpeg1	17476	5.21118	0.0255085	0.827678	0.936929	0.295153	0.00817005	0.924809	-0.269644	0.0249429	0.309354
Lsm1	67207	2.9505	-0.225973	0.107336	0.388427	-0.348569	0.00819985	0.924809	0.122596	0.379001	0.729642
Haus6	230376	1.5331	0.0439607	0.875184	0.955355	0.709365	0.0082813	0.924809	-0.665404	0.0210334	0.308577
Gm12070	654472	1.53417	-0.673025	0.000242339	0.0698718	-0.429439	0.00828414	0.924809	-0.243586	0.154835	0.522454
Dop1a	320615	5.02712	0.0860253	0.420179	0.714342	0.266556	0.00833799	0.924809	-0.180531	0.0936961	0.434395
Braf	109880	7.00712	0.189787	0.0787327	0.347426	0.264608	0.00845951	0.924809	-0.0748212	0.479402	0.79591
Lepr	16847	0.142922	0.293158	0.567869	0.804596	1.31167	0.0085155	0.924809	-1.01852	0.0532437	0.361572
Myl12b	67938	7.37226	-0.231463	0.00746332	0.144908	-0.208195	0.00856098	0.924809	-0.0232687	0.779766	0.931005
Itpripl1	73338	1.86874	0.362465	0.134301	0.427442	0.593617	0.00874278	0.924809	-0.231152	0.332925	0.694401
Vcam1	22329	4.43482	0.17796	0.195244	0.499762	0.337958	0.00881821	0.924809	-0.159999	0.241244	0.618637
Ssr2	66256	5.66656	-0.0957731	0.170734	0.47186	-0.172427	0.00881859	0.924809	0.0766543	0.272361	0.644808
Col8a1	12837	0.776179	1.52269	0.0337741	0.248268	1.69982	0.00898239	0.924809	-0.177137	0.794346	0.935121
Efcab14	230648	5.58823	0.155781	0.112791	0.396636	0.239598	0.00901291	0.924809	-0.0838169	0.386774	0.736171
Arc	11838	7.63977	-0.210494	0.231977	0.540141	-0.436514	0.00909841	0.924809	0.22602	0.203499	0.579347
Klhl15	236904	2.74889	0.424498	0.0180314	0.199675	0.426419	0.00910927	0.924809	-0.00192087	0.991122	0.997768
Decr2	26378	4.80827	-0.0646627	0.524115	0.782631	-0.250853	0.00915685	0.924809	0.186191	0.0723964	0.395915
Cbr1	12408	5.45197	-0.210544	0.0275975	0.232164	-0.230548	0.00923521	0.924809	0.0200044	0.830044	0.94734
Commd6	66200	4.11942	-0.211715	0.0176583	0.1978	-0.214068	0.00925375	0.924809	0.00235325	0.978297	0.994375
Selenom	114679	5.73858	-0.398707	0.000226623	0.0698718	-0.248016	0.00926394	0.924809	-0.150692	0.136537	0.49731
Micos10	433771	5.72839	-0.174122	0.0145446	0.184977	-0.170498	0.00928949	0.924809	-0.00362397	0.958084	0.988355
Wfikkn2	278507	0.937454	0.79957	0.164889	0.465964	1.41346	0.00929927	0.924809	-0.613893	0.278232	0.648628
Tdrd3	219249	4.21279	0.19862	0.0520255	0.293755	0.245919	0.00932316	0.924809	-0.047299	0.6354	0.874381
Cuedc2	67116	6.65138	-0.130024	0.0358505	0.251835	-0.149296	0.0094	0.924809	0.0192725	0.750254	0.91787
Hspa1b	15511	4.63579	-0.0804224	0.468416	0.744953	-0.272804	0.00944493	0.924809	0.192381	0.088594	0.425688
Mrps12	24030	4.76809	-0.257789	0.0121956	0.175023	-0.24484	0.00958861	0.924809	-0.0129493	0.896345	0.969515
Dusp6	67603	5.73019	-0.14813	0.100921	0.380533	-0.2191	0.00962747	0.924809	0.0709702	0.427876	0.763514
Gm2830	100040543	2.96107	-0.157537	0.375228	0.678225	0.437956	0.0097184	0.924809	-0.595494	0.00149931	0.275233
H2-Eb1	14969	0.702523	0.431501	0.339136	0.646654	1.10982	0.009877	0.924809	-0.678319	0.134421	0.493679
Pop5	117109	4.97797	-0.112785	0.11523	0.400714	-0.173113	0.00988811	0.924809	0.0603288	0.39581	0.743139
Prickle3	54630	0.481698	0.254988	0.387396	0.689136	0.721963	0.00990675	0.924809	-0.466975	0.1164	0.469218
Scamp3	24045	5.4742	-0.121171	0.0637673	0.318564	-0.157098	0.00993244	0.924809	0.0359266	0.576492	0.846972
Ankib1	70797	5.85439	0.127095	0.0874377	0.360801	0.178429	0.00995904	0.924809	-0.0513343	0.482468	0.797734
Ddr2	18214	2.80027	0.0701044	0.656123	0.856211	0.385364	0.00996025	0.924809	-0.315259	0.0493689	0.3555
Arf1	11840	8.8429	-0.057944	0.268987	0.57978	-0.127507	0.0099688	0.924809	0.0695627	0.186913	0.559185
Il34	76527	5.53152	-0.0504196	0.490791	0.759985	-0.178569	0.00998377	0.924809	0.128149	0.0853375	0.419386
Psma7	26444	6.0536	-0.144225	0.0598401	0.310853	-0.183745	0.0100977	0.924809	0.0395207	0.600128	0.858286
Cep295	319675	3.65204	0.179336	0.232443	0.540707	0.362783	0.0101128	0.924809	-0.183447	0.220211	0.597174
Cygb	114886	6.34127	-0.209915	0.00337489	0.115434	-0.166481	0.0102171	0.924809	-0.0434341	0.525179	0.819503
Tmf1	232286	5.66017	0.297132	0.00234275	0.103307	0.223744	0.0102208	0.924809	0.0733878	0.426738	0.763036
Atp5j2	57423	6.17239	-0.200393	0.0525552	0.294738	-0.247364	0.010228	0.924809	0.0469708	0.643909	0.87719
Uchl1	22223	9.01339	-0.152494	0.0424239	0.271074	-0.17893	0.0103834	0.924809	0.0264361	0.71954	0.9074
Mrpl51	66493	4.42092	-0.348931	0.00133846	0.0933248	-0.249863	0.0104862	0.924809	-0.0990683	0.336622	0.695808
Pacrg	69310	3.4502	-0.221148	0.0630689	0.316979	-0.283944	0.0104885	0.924809	0.0627959	0.59194	0.8541
Stk16	20872	5.44626	-0.0475578	0.521586	0.781896	-0.179679	0.0105578	0.924809	0.132121	0.0805462	0.411651
Rab4b	19342	5.5765	-0.211759	0.0198464	0.206476	-0.213776	0.0107608	0.924809	0.00201707	0.981776	0.995209
Gng5-ps	100043507	0.752916	-0.89151	0.00521771	0.130775	-0.744699	0.0110312	0.924809	-0.146811	0.630117	0.871807
H2-Ab1	14961	0.940284	0.104041	0.82378	0.935184	1.14951	0.011124	0.924809	-1.04547	0.0298288	0.318467
Avp	11998	-0.660705	-2.00463	0.0124448	0.175023	-1.91258	0.011144	0.924809	-0.092051	0.900765	0.970567
Tnfrsf12a	27279	0.808747	-0.749988	0.00289494	0.111724	-0.580974	0.0112401	0.924809	-0.169014	0.480369	0.796343
Phf23	78246	5.39896	-0.00271626	0.969155	0.988571	-0.168516	0.0113436	0.924809	0.1658	0.022508	0.308577
Pin1	23988	5.78784	-0.185822	0.0214498	0.212051	-0.188536	0.0113594	0.924809	0.00271485	0.972417	0.992672
Plk3	12795	3.15952	-0.151423	0.30363	0.614774	-0.351192	0.0114382	0.924809	0.199769	0.178608	0.550221
Tmem9	66241	5.86012	-0.161034	0.0405922	0.265965	-0.184453	0.0114384	0.924809	0.0234185	0.760951	0.92219
Rnd2	11858	5.29055	-0.334529	0.00356477	0.116233	-0.263007	0.0114836	0.924809	-0.071522	0.514518	0.814097
Coro1a	12721	6.46744	-0.101634	0.112989	0.396949	-0.151648	0.0115001	0.924809	0.0500141	0.43148	0.766058
Nr2c2	22026	6.28739	0.278804	0.00112144	0.0902367	0.191176	0.0115085	0.924809	0.0876276	0.276643	0.647353
Dnajc12	30045	2.99038	-0.488482	0.00697721	0.141708	-0.418612	0.0115146	0.924809	-0.0698692	0.68809	0.897043
Chd8	67772	6.67208	0.251342	0.00159354	0.0941821	0.178619	0.0115447	0.924809	0.0727235	0.333149	0.694401
Lamtor4	66096	4.29705	-0.52934	0.000138286	0.0649865	-0.307221	0.0115715	0.924809	-0.222119	0.0868843	0.422704
Syngr3	20974	7.24268	-0.179907	0.00457446	0.122677	-0.145204	0.0115893	0.924809	-0.0347036	0.567721	0.842523
Gm5113	330503	4.62027	0.276708	0.00613027	0.135831	0.228395	0.0119834	0.924809	0.048313	0.61594	0.866233
Tnpo1	238799	4.87039	0.100121	0.413677	0.709035	0.289993	0.0120414	0.924809	-0.189872	0.123411	0.478764
L3mbtl3	237339	4.12446	0.121169	0.271756	0.582776	0.259675	0.0121343	0.924809	-0.138506	0.208576	0.584318
Slc16a6	104681	2.96979	0.254701	0.123825	0.412807	0.38628	0.0121496	0.924809	-0.131578	0.419826	0.757743
Gm13889	620695	5.06728	-0.282532	0.00148021	0.0933248	-0.199581	0.0122252	0.924809	-0.082951	0.325414	0.689243
44076	18000	5.5659	0.174458	0.0739363	0.337965	0.22655	0.0122638	0.924809	-0.0520928	0.585856	0.851393
Vgf	381677	8.21552	-0.216456	0.00773944	0.148003	-0.185596	0.0122805	0.924809	-0.0308596	0.6932	0.898396
Dusp7	235584	6.37424	-0.141982	0.0356111	0.251367	-0.156437	0.0123375	0.924809	0.0144542	0.82667	0.947212
Ccdc39	51938	2.48866	0.163852	0.436637	0.725	0.49769	0.0123381	0.924809	-0.333838	0.115529	0.468746
Mtr	238505	3.33423	0.176928	0.152124	0.449155	0.28812	0.0124232	0.924809	-0.111192	0.363028	0.716899
Mrpl12	56282	4.72221	-0.367594	0.000326863	0.0720478	-0.225523	0.0124435	0.924809	-0.142071	0.139332	0.501225
Gm9997	791312	0.822203	-0.534852	0.0346064	0.2496	-0.588496	0.0124554	0.924809	0.0536445	0.82826	0.947212
Ormdl3	66612	5.81142	-0.136953	0.0725678	0.33579	-0.177424	0.0125138	0.924809	0.0404713	0.590311	0.85355
Pick1	18693	5.37772	-0.16315	0.0357464	0.251561	-0.179498	0.0125331	0.924809	0.016348	0.829506	0.947212
Sec61a1	53421	6.10605	-0.0208063	0.713396	0.88401	-0.133815	0.0125627	0.924809	0.113009	0.0514757	0.360072
B4galt6	56386	7.78295	0.153182	0.0218716	0.213663	0.152619	0.0125829	0.924809	0.000563414	0.993038	0.997802
Ankrd54	223690	3.86835	0.0361301	0.710138	0.882148	-0.228544	0.0127161	0.924809	0.264674	0.0091272	0.302757
Tgfbi	21810	2.07117	0.243416	0.289251	0.601468	0.537953	0.012748	0.924809	-0.294537	0.198948	0.574588
Uqcr10	66152	5.85848	-0.297207	0.0189178	0.203196	-0.290389	0.0128213	0.924809	-0.00681777	0.955801	0.987591
Cox8a	12868	7.72463	-0.530172	0.000255736	0.0698718	-0.317509	0.0128213	0.924809	-0.212663	0.117582	0.470782
Tmtc1	387314	6.06307	0.247201	0.00310825	0.113349	0.18588	0.0128718	0.924809	0.0613213	0.439621	0.771965
Crip2	68337	5.8433	-0.272221	0.0013883	0.0933248	-0.189422	0.012926	0.924809	-0.0827989	0.305433	0.671168
BC067074	408066	1.0997	0.53323	0.0601598	0.311512	0.647443	0.0129958	0.924809	-0.114213	0.678998	0.892299
Tnni1	21952	0.737509	0.169563	0.527834	0.784191	0.632894	0.0130025	0.924809	-0.463331	0.0884512	0.425462
Eif5b	226982	6.59188	0.0775343	0.479997	0.752878	0.257156	0.0130202	0.924809	-0.179622	0.104723	0.451488
Ccm2	216527	5.61835	-0.0841289	0.332192	0.639999	-0.202808	0.0131458	0.924809	0.118679	0.175068	0.546424
Edem1	192193	4.11789	0.0795614	0.413901	0.70923	0.227457	0.0131462	0.924809	-0.147895	0.131467	0.490754
Cox6a1	12861	7.94048	-0.346229	0.0018522	0.0991606	-0.2477	0.0132259	0.925943	-0.0985289	0.351996	0.707389
Map1lc3b	67443	7.42119	0.0169991	0.775987	0.913347	-0.139846	0.0133206	0.92811	0.156845	0.0116636	0.304088
Prdx5	54683	7.23963	-0.260261	0.00355809	0.116233	-0.1996	0.013401	0.929058	-0.060661	0.47739	0.79516
Son	20658	7.83035	0.130023	0.0800459	0.349724	0.169656	0.0137571	0.929058	-0.039633	0.586363	0.851647
Pih1d1	68845	4.13285	-0.0273581	0.760564	0.907368	-0.208813	0.0138288	0.929058	0.181455	0.04883	0.3555
Rpusd1	106707	5.30645	-0.145991	0.076496	0.342182	-0.188845	0.013838	0.929058	0.0428534	0.597972	0.857053
Gls2	216456	3.87587	-0.324491	0.0110962	0.169197	-0.287333	0.0140284	0.929058	-0.037158	0.763288	0.923488
Rad50	19360	4.1658	0.260289	0.0101347	0.164842	0.22459	0.014107	0.929058	0.0356984	0.713079	0.905304
Ptchd4	627626	1.94285	0.236039	0.254411	0.563726	0.475984	0.0141531	0.929058	-0.239945	0.24474	0.61992
Sdr39u1	654795	5.44308	-0.223478	0.00714613	0.142635	-0.184801	0.0144358	0.929058	-0.0386772	0.628284	0.871672
Pebp1	23980	7.74175	-0.108436	0.177214	0.480257	-0.184161	0.0145269	0.929058	0.0757246	0.344991	0.702273
Cntnap5b	241175	2.84127	0.258555	0.195798	0.500365	0.455792	0.0145303	0.929058	-0.197238	0.319353	0.68469
Mrps11	67994	3.86962	-0.295078	0.0124257	0.175023	-0.264084	0.0145401	0.929058	-0.0309947	0.785899	0.933236
Particl	78108	3.80944	-0.343344	0.003652	0.116635	-0.260958	0.0145583	0.929058	-0.0823854	0.465748	0.789732
Mrps23	64656	4.79358	-0.179219	0.0488805	0.28568	-0.20561	0.0147389	0.929058	0.0263918	0.767383	0.925512
Fam57b	68952	6.11068	-0.151619	0.060335	0.311874	-0.182695	0.0147873	0.929058	0.0310765	0.695344	0.898854
Enah	13800	6.86358	0.140607	0.03275	0.245446	0.147243	0.0148375	0.929058	-0.00663665	0.917316	0.975148
Mrpl21	353242	3.58651	-0.313232	0.00302278	0.113349	-0.231798	0.0149352	0.929058	-0.0814334	0.419286	0.757743
BC031181	407819	6.11898	-0.294721	0.00035727	0.0720478	-0.17676	0.0149849	0.929058	-0.117961	0.128931	0.486855
St6galnac3	20447	3.39609	0.209397	0.0992427	0.378119	0.286112	0.0150383	0.929058	-0.0767147	0.538877	0.826974
2810006K23Rik	72650	3.12791	-0.245554	0.094997	0.372337	-0.333523	0.0150769	0.929058	0.0879688	0.545463	0.830687
Eci2	23986	4.58394	-0.168421	0.0698775	0.330545	-0.209842	0.0151046	0.929058	0.0414214	0.650758	0.879388
Asah2	54447	3.20968	0.00979485	0.963669	0.986112	0.496273	0.0151279	0.929058	-0.486478	0.0275206	0.316314
Dtd1	66044	5.58705	-0.103633	0.120063	0.408398	-0.151072	0.0151816	0.929058	0.0474385	0.472838	0.794122
Ppp1r7	66385	6.62847	0.179484	0.00389981	0.117208	0.135189	0.015248	0.929058	0.0442949	0.454429	0.782198
Rnasek	52898	6.8304	-0.0853971	0.344652	0.651288	-0.206375	0.0153088	0.929058	0.120978	0.184527	0.557415
Nsd3	234135	6.55932	0.218859	0.00355076	0.116233	0.162762	0.0153163	0.929058	0.0560964	0.43196	0.766444
Med9	192191	5.78552	-0.10834	0.104395	0.385356	-0.15076	0.0153434	0.929058	0.0424204	0.520434	0.817197
Ppp6r3	52036	6.16706	0.132816	0.0625797	0.31587	0.159325	0.0155527	0.929058	-0.0265095	0.703873	0.902263
Dmac2	66349	4.92538	-0.105835	0.163905	0.464627	-0.17192	0.0156364	0.929058	0.0660855	0.382667	0.733597
Rps4x	20102	4.30609	0.18002	0.140965	0.436157	0.274795	0.0156799	0.929058	-0.0947753	0.43241	0.766542
Supt4b	100041294	3.96469	-0.0244108	0.838485	0.940415	-0.272678	0.0157849	0.929058	0.248267	0.0438273	0.345903
Ppp1r35	69871	3.09947	-0.16348	0.247242	0.55681	-0.319754	0.0159228	0.929058	0.156273	0.270246	0.643244
Ubr1	22222	5.85672	0.130185	0.150252	0.446404	0.203099	0.015927	0.929058	-0.0729142	0.414967	0.756012
Rtl8c	72865	6.58336	-0.260079	0.00311056	0.113349	-0.19088	0.0160026	0.929058	-0.0691983	0.410362	0.752654
Fam205c	277773	3.00373	0.272807	0.0673302	0.325087	0.330849	0.0160251	0.929058	-0.0580415	0.690392	0.897585
Ppl	19041	2.45419	0.200116	0.23918	0.547461	0.38256	0.0161244	0.929058	-0.182444	0.280743	0.650274
Xrcc1	22594	4.68437	0.0108646	0.915312	0.969559	-0.231744	0.0161765	0.929058	0.242609	0.0218722	0.308577
Bdkrb2	12062	0.195818	0.722006	0.0364711	0.254476	0.752399	0.0162241	0.929058	-0.0303929	0.927586	0.977695
Oxsr1	108737	5.48038	0.17043	0.0637195	0.318564	0.203802	0.0162385	0.929058	-0.0333721	0.710291	0.904689
Ildr2	100039795	7.43614	0.189604	0.0168301	0.193128	0.173382	0.0162602	0.929058	0.0162222	0.83191	0.947657
Bsdc1	100383	5.8484	-0.145921	0.0453001	0.278264	-0.16188	0.016318	0.929058	0.0159589	0.823102	0.945567
Atp6v0b	114143	7.10208	-0.176147	0.0248209	0.225057	-0.173302	0.0163682	0.929058	-0.00284547	0.970289	0.992234
A730020E08Rik	100504262	0.788989	-0.87977	0.00114176	0.0903453	-0.582376	0.0165569	0.929058	-0.297394	0.244575	0.61992
H2afj	232440	5.22718	-0.423252	0.000353431	0.0720478	-0.250053	0.016571	0.929058	-0.173199	0.120562	0.476101
Gpx3	14778	2.59185	-0.345888	0.040043	0.265164	-0.373524	0.0166611	0.929058	0.0276365	0.866871	0.959078
Fgl2	14190	1.37512	0.282663	0.358246	0.664388	0.69243	0.0166925	0.929058	-0.409767	0.183072	0.555983
Hebp1	15199	5.06391	-0.161669	0.0582945	0.307828	-0.189147	0.016836	0.929058	0.0274775	0.743212	0.916399
Clta	12757	7.46896	-0.0785287	0.145141	0.441282	-0.120113	0.0170149	0.929058	0.0415845	0.437294	0.769964
Sf3b5	66125	4.6137	-0.219709	0.055687	0.302354	-0.253519	0.0172288	0.929058	0.0338103	0.764367	0.924017
Dab1	13131	7.14968	0.153417	0.00739019	0.144451	0.122977	0.0172458	0.929058	0.0304408	0.578879	0.84754
Tubb2a	22151	8.85122	-0.120006	0.116079	0.401679	-0.169604	0.0172547	0.929058	0.0495979	0.512265	0.813213
Ablim1	226251	6.91603	0.285348	0.00123736	0.0914086	0.185389	0.0172553	0.929058	0.0999587	0.230508	0.607888
Supt16	114741	5.64719	0.175044	0.0899206	0.366068	0.227211	0.0173167	0.929058	-0.0521674	0.606422	0.861231
Gm4786	213781	1.20174	0.0551771	0.84514	0.943421	0.638825	0.0173959	0.929058	-0.583647	0.0431947	0.344334
Pld1	18805	2.86054	0.321789	0.021953	0.213663	0.303022	0.0175032	0.929058	0.0187663	0.889941	0.967185
Noc4l	100608	4.23576	-0.131688	0.158644	0.458592	-0.207328	0.0175153	0.929058	0.0756394	0.415813	0.756432
Hist3h2a	319162	5.20342	-0.111195	0.189288	0.493349	-0.188104	0.0176311	0.929058	0.0769084	0.362786	0.716616
Cops7b	26895	3.9713	-0.0934112	0.297271	0.60884	-0.199545	0.0176324	0.929058	0.106133	0.23844	0.61559
2810025M15Rik	69953	3.27411	-0.152954	0.256196	0.565346	-0.299833	0.0176706	0.929058	0.146879	0.277089	0.647564
Banf1	23825	4.50403	-0.436714	0.000203286	0.0698718	-0.243664	0.0178101	0.929058	-0.19305	0.080293	0.41107
Pdcd4	18569	6.64251	0.201593	0.000956345	0.0829111	0.127215	0.0178498	0.929058	0.0743777	0.196513	0.571007
Snx3	54198	6.79673	-0.104846	0.0550362	0.300302	-0.119574	0.0180013	0.929058	0.0147279	0.783502	0.932344
Atp6v0d1	11972	7.91916	0.0379212	0.526607	0.783492	-0.133263	0.0180073	0.929058	0.171184	0.00627867	0.28082
Pnoc	18155	2.93834	-0.608402	0.000215063	0.0698718	-0.341077	0.0180498	0.929058	-0.267325	0.083173	0.415637
H2-Aa	14960	0.601849	0.262124	0.561749	0.802923	1.01843	0.0180589	0.929058	-0.756304	0.0984032	0.442721
Bst2	69550	1.99173	0.0392597	0.903177	0.965997	0.723863	0.0185594	0.929058	-0.684603	0.038209	0.334322
Cisd1	52637	5.85164	-0.204834	0.00922485	0.159972	-0.168343	0.0185935	0.929058	-0.0364915	0.630444	0.872002
Ciao2b	68523	3.41456	-0.218325	0.098115	0.376767	-0.288799	0.018756	0.929058	0.0704736	0.589276	0.852816
Pde1c	18575	3.0109	-0.0185985	0.920039	0.970954	0.412159	0.0188209	0.929058	-0.430758	0.0237365	0.309354
Rab33a	19337	3.36177	-0.265024	0.0306467	0.241077	-0.264944	0.0189317	0.929058	-8.03276e-05	0.999466	0.999825
Hectd1	207304	6.88618	0.251262	0.0161037	0.190497	0.222116	0.0189357	0.929058	0.0291464	0.771764	0.927186
1500011B03Rik	66236	6.22641	-0.119214	0.117067	0.402826	-0.166176	0.0189979	0.929058	0.0469628	0.533118	0.825021
Ndufa6	67130	4.83352	-0.134337	0.226526	0.535293	-0.243608	0.0192184	0.929058	0.109271	0.325601	0.689243
Pam16	66449	0.891795	0.0939194	0.685023	0.870294	-0.506565	0.0192777	0.929058	0.600484	0.0129615	0.306112
Ndufa11	69875	5.66343	-0.214248	0.0139472	0.181662	-0.186108	0.0193251	0.929058	-0.0281402	0.738657	0.915315
Cdipt	52858	7.22572	-0.0285537	0.639678	0.847164	-0.134417	0.0193284	0.929058	0.105863	0.0883837	0.425462
Uck1	22245	4.83189	-0.20847	0.0386137	0.261046	-0.217233	0.0194685	0.929058	0.0087627	0.929158	0.978337
Cbfa2t2	12396	6.16181	0.322968	0.00491739	0.127302	0.239558	0.019489	0.929058	0.0834095	0.445764	0.776487
Wdr19	213081	4.37173	0.204922	0.0152041	0.186164	0.178601	0.0195061	0.929058	0.0263208	0.746268	0.916399
Ddx28	71986	3.84167	-0.114549	0.345949	0.652554	-0.266301	0.0195823	0.929058	0.151752	0.215269	0.592355
Cdc34	216150	5.19934	-0.151461	0.0741369	0.338109	-0.183572	0.0196052	0.929058	0.0321112	0.700664	0.901056
Ppp4r1l-ps	100043911	2.69315	-0.220817	0.134513	0.427789	-0.321205	0.0196264	0.929058	0.100388	0.49317	0.803035
Gnas	14683	10.5177	-0.115429	0.0439359	0.274761	-0.12322	0.0197309	0.929058	0.00779016	0.889489	0.967107
Stat1	20846	4.90287	0.247521	0.0440191	0.274992	0.262224	0.0197849	0.929058	-0.0147036	0.902063	0.970653
Ankrd12	106585	5.42759	-0.0389261	0.769048	0.91053	0.29127	0.0199982	0.929058	-0.330196	0.0157621	0.306624
Rwdd2b	53858	3.28121	0.247412	0.0273934	0.231248	0.237436	0.020039	0.929058	0.00997625	0.926831	0.97723
Serp2	72661	5.64215	-0.350425	0.00246373	0.104293	-0.241592	0.0200582	0.929058	-0.108833	0.324718	0.689243
Nt5c3b	68106	4.64476	-0.164784	0.0334437	0.247396	-0.165703	0.0200775	0.929058	0.000919092	0.990301	0.997551
Ints11	71957	4.76688	-0.00730214	0.922777	0.972009	-0.164825	0.0201222	0.929058	0.157522	0.0418526	0.341969
Trp53rka	381406	4.46897	-0.156763	0.108861	0.390819	-0.210837	0.020436	0.929058	0.0540738	0.576236	0.846906
Ppil1	68816	3.55557	-0.20817	0.073177	0.336882	-0.249661	0.0204713	0.929058	0.0414914	0.716875	0.906547
Cask	12361	6.09514	0.198847	0.0271579	0.231065	0.19013	0.0204955	0.929058	0.00871655	0.920325	0.975802
Cped1	214642	1.37031	0.602371	0.0931531	0.369854	0.76316	0.0205469	0.929058	-0.160789	0.645814	0.87761
Epn3	71889	1.84512	0.613033	0.0247078	0.225057	0.570326	0.0205629	0.929058	0.0427071	0.870916	0.960556
Phpt1	75454	4.70441	-0.250091	0.0301149	0.239898	-0.245777	0.0205642	0.929058	-0.00431435	0.969409	0.99213
Plekhg1	213783	4.19357	0.168276	0.149217	0.445408	0.250705	0.0205786	0.929058	-0.0824294	0.474344	0.794246
Atad5	237877	1.25035	0.134138	0.624923	0.839374	0.599307	0.0206802	0.929058	-0.465169	0.0939962	0.434945
Jdp2	81703	5.09445	-0.188352	0.101589	0.381319	-0.247594	0.0207085	0.929058	0.0592423	0.60274	0.859899
Scand1	19018	5.13328	-0.202739	0.0497166	0.287632	-0.220178	0.0210794	0.929058	0.0174392	0.86334	0.957872
Rdx	19684	6.25589	-0.0217916	0.762107	0.907995	0.156421	0.0211103	0.929058	-0.178212	0.0164386	0.306624
Pnck	93843	6.00432	-0.185696	0.048634	0.28568	-0.200526	0.0211374	0.929058	0.0148293	0.872401	0.96098
Tmem14c	66154	4.52503	-0.194243	0.0920488	0.368135	-0.246885	0.021174	0.929058	0.0526422	0.643951	0.87719
Mdh2	17448	8.1834	-0.133128	0.0280583	0.233878	-0.128144	0.0212382	0.929058	-0.00498382	0.932721	0.979124
Rlbp1	19771	4.4096	-0.00221139	0.983039	0.993513	-0.22538	0.0212838	0.929058	0.223169	0.0372436	0.333749
Vrk3	101568	4.44059	-0.181043	0.0615724	0.314468	-0.206328	0.0212985	0.929058	0.0252851	0.790466	0.934217
Anapc13	69010	3.80397	-0.264881	0.045141	0.278057	-0.281089	0.0213675	0.929058	0.0162076	0.900428	0.970567
Ifit3	15959	3.15242	-0.249267	0.332302	0.639999	0.561851	0.021415	0.929058	-0.811118	0.00269905	0.275233
Capn10	23830	4.5625	-0.0661919	0.459181	0.739122	-0.193167	0.021438	0.929058	0.126975	0.16037	0.530645
Flot1	14251	6.92588	-0.121917	0.0717781	0.335226	-0.144136	0.0215188	0.929058	0.0222187	0.738798	0.915315
Efcab2	68226	3.18466	0.00871703	0.952188	0.982272	0.314997	0.0216484	0.929058	-0.30628	0.0394415	0.338866
Sphk2	56632	5.16917	-0.157039	0.0446504	0.277153	-0.165383	0.0217944	0.929058	0.00834365	0.913211	0.974116
Slc39a4	72027	0.461058	1.29903	0.00697888	0.141708	0.959315	0.0219078	0.929058	0.339715	0.455741	0.782807
Zyg11b	414872	7.98473	0.140624	0.13399	0.426764	0.199322	0.0219379	0.929058	-0.0586984	0.525577	0.819778
Hagh	14651	5.9745	-0.108709	0.115944	0.401479	-0.147147	0.0220751	0.929058	0.0384383	0.574381	0.845779
Trnau1ap	71787	3.42214	-0.211951	0.0921287	0.368262	-0.267418	0.0221061	0.929058	0.055467	0.655355	0.88114
Exosc6	72544	2.78204	-0.273961	0.0495276	0.287037	-0.294767	0.022154	0.929058	0.0208053	0.879062	0.963415
Ogfod2	66627	4.39929	-0.330424	0.00307138	0.113349	-0.229304	0.022222	0.929058	-0.101121	0.343447	0.701147
Gm9796	544809	0.925807	-0.242747	0.308947	0.620775	-0.511542	0.0222398	0.929058	0.268795	0.2628	0.63726
Atf6	226641	6.64553	0.310326	0.000133956	0.0649865	0.158993	0.0222645	0.929058	0.151333	0.0462206	0.352944
1700028P14Rik	67483	-0.409173	0.148518	0.773937	0.912298	1.14074	0.0222678	0.929058	-0.992225	0.0633603	0.377981
Akap2	11641	6.69716	0.167813	0.00971636	0.163319	0.133672	0.0223311	0.929058	0.0341409	0.583807	0.85065
Terf2	21750	5.35801	0.0298496	0.685181	0.870323	-0.157941	0.0223585	0.929058	0.187791	0.0140502	0.306624
Slc14a1	108052	4.37379	-0.29666	0.0133943	0.178126	-0.249932	0.022392	0.929058	-0.0467276	0.687329	0.896372
Pet100	100503890	2.92524	-0.451945	0.00899808	0.157801	-0.359542	0.0225099	0.929058	-0.0924027	0.579717	0.847802
Dcaf10	242418	4.21936	0.206222	0.0581847	0.307545	0.227787	0.0225315	0.929058	-0.0215657	0.839173	0.949629
Phyh	16922	5.02191	-0.229861	0.0117277	0.174264	-0.189326	0.0225315	0.929058	-0.0405347	0.64564	0.87756
Rasl11b	68939	5.66727	-0.17188	0.0936431	0.370638	-0.217092	0.0225731	0.929058	0.0452118	0.655345	0.88114
Commd9	76501	4.32748	-0.163731	0.0703231	0.331192	-0.190519	0.0228498	0.929058	0.0267877	0.763431	0.923499
Rnf168	70238	5.39256	0.0560779	0.586473	0.816304	0.220208	0.0229254	0.929058	-0.164131	0.114935	0.466892
Rbm42	68035	6.1093	-0.263741	0.00160932	0.0941821	-0.169401	0.0229605	0.929058	-0.0943396	0.236056	0.613393
Drc7	330830	1.6556	0.654447	0.0819223	0.353258	0.781939	0.023031	0.929058	-0.127493	0.727517	0.91038
Rnh1	107702	4.91216	-0.162773	0.0575831	0.305251	-0.179828	0.0231185	0.929058	0.0170553	0.839378	0.949629
Yif1b	77254	4.52821	-0.353548	0.00223352	0.103274	-0.235171	0.0231286	0.929058	-0.118377	0.283426	0.652529
Gm16551	100503019	0.939117	0.411311	0.127792	0.417315	0.565951	0.0231709	0.929058	-0.15464	0.560167	0.839236
Trim30a	20128	0.661563	0.0532112	0.874435	0.955047	0.726364	0.0232215	0.929058	-0.673153	0.0505683	0.357409
Sncg	20618	1.1784	-0.887501	0.00312474	0.113349	-0.617107	0.0232828	0.929058	-0.270394	0.345335	0.702334
Wnk1	232341	7.33953	0.0841569	0.414352	0.709525	0.218849	0.0233844	0.929058	-0.134692	0.192437	0.565885
Naa10	56292	4.41323	-0.142357	0.0900473	0.366203	-0.176364	0.0234635	0.929058	0.0340064	0.681468	0.893038
Gfra4	14588	5.09209	-0.142686	0.104254	0.385356	-0.184549	0.0236108	0.929058	0.0418625	0.629718	0.871807
Ubald1	207740	7.08077	-0.103062	0.148599	0.445027	-0.150327	0.0236559	0.929058	0.0472657	0.504673	0.809099
Trpm3	226025	6.00358	0.402886	0.00520802	0.130775	0.290184	0.0237028	0.929058	0.112702	0.411361	0.753395
Nudt4	71207	6.5096	-0.00969461	0.91901	0.970317	0.202908	0.0238019	0.929058	-0.212603	0.0296504	0.317945
Usp37	319651	4.59644	0.25879	0.0265447	0.229209	0.239432	0.0238607	0.929058	0.0193582	0.863859	0.957928
Fhl2	14200	4.63914	-0.11348	0.368532	0.672342	-0.267192	0.0239064	0.929058	0.153711	0.226898	0.604696
Nt5m	103850	4.90447	-0.14214	0.0764308	0.342182	-0.167619	0.023954	0.929058	0.0254788	0.747026	0.916444
Picalm	233489	6.22673	0.130088	0.114773	0.400159	0.171981	0.0241343	0.929058	-0.0418929	0.605789	0.861054
Slc35g1	240660	0.647913	0.146677	0.606489	0.828566	0.605335	0.0241977	0.929058	-0.458658	0.111522	0.464065
A430005L14Rik	97159	3.53871	-0.24722	0.0317714	0.243503	-0.238329	0.0242349	0.929058	-0.00889113	0.936904	0.981355
Tent5c	74645	1.17665	0.429338	0.137578	0.431877	0.600347	0.0244706	0.929058	-0.171008	0.547172	0.831874
Pianp	319352	7.34767	-0.130671	0.0764779	0.342182	-0.153583	0.0244768	0.929058	0.0229124	0.752445	0.918527
Sema3b	20347	1.89177	0.680897	0.0565532	0.303742	0.73039	0.0245224	0.929058	-0.0494929	0.886166	0.965605
Kcnk13	217826	3.33239	0.291289	0.0380354	0.259125	0.287279	0.0247005	0.929058	0.00401013	0.976543	0.994087
Fn3k	63828	4.37787	-0.229174	0.0295051	0.237702	-0.216864	0.0248094	0.929058	-0.0123098	0.904548	0.97174
Gpr137b-ps	664862	4.06963	0.359825	0.000162536	0.0696132	0.182963	0.0248791	0.929058	0.176863	0.0477598	0.35484
Gpr180	58245	4.11493	-0.0312338	0.726513	0.890154	-0.188055	0.0248876	0.929058	0.156821	0.0850774	0.419199
Rest	19712	2.02547	0.338173	0.056071	0.303357	0.362593	0.0249628	0.929058	-0.0244204	0.887428	0.966326
Enpp4	224794	5.20286	0.078584	0.453661	0.735658	0.220076	0.0249945	0.929058	-0.141492	0.179144	0.551172
0610012G03Rik	106264	4.90529	-0.283039	0.00616475	0.135831	-0.209285	0.0249965	0.929058	-0.0737539	0.458079	0.784465
Idh3b	170718	7.67662	-0.0164592	0.774455	0.912428	-0.120869	0.0251986	0.929058	0.10441	0.0749602	0.402224
Brf2	66653	4.16502	-0.22861	0.0271654	0.231065	-0.212314	0.0252164	0.929058	-0.0162959	0.871571	0.960628
Unc119	22248	4.36395	-0.231584	0.0223926	0.215648	-0.207614	0.025247	0.929058	-0.0239699	0.807929	0.939851
Frmd4b	232288	4.71593	0.141657	0.215514	0.521609	0.237878	0.025254	0.929058	-0.096221	0.396346	0.743667
Taf6	21343	5.34029	-0.0591778	0.377104	0.679795	-0.140148	0.02549	0.929058	0.0809705	0.229745	0.607523
Hook3	320191	5.51976	0.0482746	0.698013	0.877078	0.260904	0.0255809	0.929058	-0.21263	0.091424	0.430446
Psmb2	26445	5.52686	-0.0907227	0.327404	0.635433	-0.19353	0.0256007	0.929058	0.102807	0.269335	0.642856
Hadh	15107	4.35855	-0.236292	0.0837709	0.356228	-0.282736	0.0256449	0.929058	0.0464437	0.730485	0.911763
Snn	20621	7.95064	-0.007333	0.906775	0.966864	-0.131308	0.0257232	0.929058	0.123975	0.0533888	0.361572
Slc25a38	208638	4.32238	-0.194756	0.047981	0.285137	-0.202279	0.0257757	0.929058	0.00752365	0.937845	0.981883
B4galt1	14595	3.01992	0.376836	0.0104158	0.167098	0.293751	0.0258043	0.929058	0.083085	0.556138	0.837187
Frat2	212398	3.41582	-0.084468	0.535144	0.786591	-0.284523	0.0258638	0.929058	0.200055	0.147522	0.512718
Commd4	66199	4.06152	-0.292075	0.0710649	0.333177	-0.333932	0.0259042	0.929058	0.0418577	0.792862	0.934829
Mcts2	66405	2.12513	-0.257228	0.109571	0.392382	-0.332619	0.0259067	0.929058	0.0753908	0.635562	0.874398
Fbxl14	101358	5.35127	-0.00704548	0.922232	0.971852	-0.150998	0.0259259	0.929058	0.143952	0.0517284	0.361365
Cacng7	81904	6.30628	-0.0649535	0.382226	0.683987	-0.154979	0.0260308	0.929058	0.0900256	0.228992	0.606609
1500015O10Rik	78896	0.702238	0.862508	0.160401	0.460468	1.2646	0.0260602	0.929058	-0.402097	0.503712	0.808242
Entpd5	12499	5.32335	0.112964	0.202135	0.506387	0.183081	0.0260694	0.929058	-0.0701163	0.424549	0.761646
Sla2	77799	-0.111811	-0.430903	0.284523	0.59692	-0.837782	0.0261268	0.929058	0.406879	0.312516	0.67822
Srm	20810	5.28191	-0.0686672	0.28713	0.599025	-0.134003	0.026198	0.929058	0.0653354	0.311906	0.677856
Parp9	80285	1.68065	0.248266	0.191339	0.495571	0.39166	0.0262045	0.929058	-0.143394	0.445712	0.776487
Flnc	68794	2.74784	0.201313	0.449298	0.733308	0.555026	0.0262052	0.929058	-0.353714	0.184893	0.557633
Gpn3	68080	2.83796	-0.275082	0.0575013	0.30504	-0.297235	0.0262731	0.929058	0.0221529	0.876201	0.962692
Urm1	68205	4.78943	-0.362747	0.000509309	0.0720478	-0.203925	0.026292	0.929058	-0.158822	0.107778	0.45677
Calcrl	54598	2.43628	-0.117919	0.585345	0.81583	0.453539	0.0263743	0.929058	-0.571458	0.010705	0.304088
Dab2	13132	2.59335	0.299429	0.138869	0.433606	0.414633	0.0263802	0.929058	-0.115203	0.562933	0.840402
Dctn2	69654	7.65408	-0.207491	0.00484754	0.126229	-0.14705	0.0264973	0.929058	-0.0604407	0.392739	0.741019
Nudt17	78373	2.48365	-0.196093	0.195731	0.50034	-0.313378	0.0265591	0.929058	0.117285	0.437763	0.769999
Cd274	60533	1.59295	0.186681	0.483894	0.755596	0.554885	0.0265918	0.929058	-0.368204	0.16916	0.540981
Fbxo44	230903	6.3857	-0.215794	0.00826516	0.151783	-0.163941	0.0266167	0.929058	-0.0518525	0.510386	0.812303
Cib1	23991	3.06842	-0.505095	0.00901922	0.157858	-0.390253	0.0266239	0.929058	-0.114842	0.538281	0.826753
Ptprd	19266	6.7065	0.0759469	0.533837	0.786072	0.25352	0.0266915	0.929058	-0.177573	0.14823	0.514548
Kdelr1	68137	5.897	-0.00109154	0.986679	0.995153	-0.136014	0.0267561	0.929058	0.134923	0.0444376	0.347343
Cand1	71902	7.27157	0.190455	0.0190596	0.203479	0.162971	0.026812	0.929058	0.0274845	0.726034	0.910245
Gpr137c	70713	3.68729	0.0691382	0.60703	0.828812	0.279098	0.0268797	0.929058	-0.20996	0.121939	0.47618
Snx32	225861	5.73042	-0.209249	0.029932	0.239095	-0.195548	0.0269422	0.929058	-0.0137008	0.884129	0.964978
Cisd3	217149	3.7053	-0.187788	0.0907488	0.366773	-0.227425	0.0269671	0.929058	0.0396373	0.717475	0.906644
Rbm47	245945	0.30214	0.634791	0.172542	0.474068	0.950512	0.0270028	0.929058	-0.315721	0.491426	0.802618
Gnptg	214505	5.61399	-0.183714	0.022444	0.215748	-0.162458	0.027164	0.929058	-0.021256	0.785891	0.933236
Ahsa1	217737	6.63066	-0.0582154	0.33889	0.646354	-0.12574	0.0272108	0.929058	0.0675245	0.269243	0.642741
Prox1	19130	5.95229	0.442455	0.00301562	0.113349	0.290471	0.0272303	0.929058	0.151984	0.282469	0.651605
Sdc2	15529	4.85754	-0.156407	0.147673	0.443294	0.222212	0.0273074	0.929058	-0.378618	0.00087908	0.275233
Wdr26	226757	7.14732	0.0951197	0.250986	0.56045	0.170177	0.0273331	0.929058	-0.0750569	0.362205	0.715903
Mrpl44	69163	4.20377	-0.16777	0.133241	0.425454	-0.228752	0.0275385	0.929058	0.0609816	0.582031	0.849593
Tomm34	67145	6.82431	-0.0714618	0.374884	0.677975	-0.166143	0.0275546	0.929058	0.0946811	0.242734	0.619252
Ten1	69535	3.84405	-0.157671	0.215528	0.521609	-0.261526	0.0276028	0.929058	0.103855	0.413852	0.755013
Tmem222	52174	6.08454	-0.112418	0.128938	0.418958	-0.151342	0.0276955	0.929058	0.0389235	0.595633	0.856079
Scn1b	20266	8.93455	-0.285035	0.00140665	0.0933248	-0.174499	0.0277373	0.929058	-0.110535	0.19364	0.567818
Rnf213	672511	3.66696	0.235328	0.213449	0.519618	0.386299	0.0277513	0.929058	-0.150971	0.420006	0.757743
Slco5a1	240726	0.685885	-0.209695	0.466433	0.743698	-0.592959	0.0278221	0.929058	0.383264	0.188699	0.561012
Myl6b	216459	3.78743	-0.34292	0.000849432	0.0829111	-0.199816	0.0278291	0.929058	-0.143104	0.142398	0.504895
Lrrc73	224813	5.37255	-0.247568	0.00418312	0.119842	-0.170769	0.0278624	0.929058	-0.0767992	0.354325	0.709039
Bicd1	12121	4.31265	0.0670132	0.572313	0.807169	0.244447	0.0279175	0.929058	-0.177433	0.138122	0.49971
Syf2	68592	4.42299	-0.166073	0.056636	0.303743	-0.176475	0.0279578	0.929058	0.0104026	0.903145	0.970956
Washc2	28006	6.95192	0.19039	0.001223	0.0914086	0.113689	0.0279734	0.929058	0.0767003	0.16926	0.541112
Ddx47	67755	5.06076	-0.0320857	0.700302	0.87815	-0.171853	0.0279737	0.929058	0.139767	0.0996139	0.44438
Gm13552	100038999	1.51972	-0.0870499	0.657976	0.856605	-0.404494	0.0280609	0.929058	0.317444	0.11308	0.465053
Dctn3	53598	5.69251	-0.250599	0.0160414	0.190043	-0.208179	0.028166	0.929058	-0.0424201	0.674306	0.890231
Ikzf1	22778	2.32113	0.184291	0.320398	0.630124	0.379437	0.0281708	0.929058	-0.195146	0.291302	0.658629
Lcorl	209707	3.14192	-0.31707	0.201962	0.506387	0.514	0.0281962	0.929058	-0.831069	0.00151245	0.275233
Zfp184	193452	0.87563	0.064172	0.84092	0.942033	0.66334	0.0282204	0.929058	-0.599168	0.065731	0.382887
Bcas2	68183	5.22402	-0.166456	0.0429527	0.272777	-0.165745	0.0283007	0.929058	-0.000710718	0.992952	0.997802
Zfp420	233058	3.24907	0.035018	0.829564	0.93748	0.335327	0.0283228	0.929058	-0.300309	0.0693695	0.390373
Tm2d3	68634	4.50842	-0.16886	0.0753217	0.34095	-0.19232	0.0283712	0.929058	0.0234596	0.801811	0.93655
Ndufa3	66091	5.0973	-0.363091	0.00576268	0.134176	-0.260116	0.0284898	0.929058	-0.102974	0.415721	0.756432
Uso1	56041	6.59576	0.159352	0.0119304	0.17461	0.125075	0.0285652	0.929058	0.0342774	0.574255	0.845702
Myef2	17876	4.34119	0.228145	0.0424521	0.271121	0.224388	0.0286107	0.929058	0.00375623	0.972602	0.992672
Nosip	66394	5.4547	-0.166132	0.0131211	0.17707	-0.133052	0.028648	0.929058	-0.0330805	0.609679	0.863519
Shroom2	110380	6.41816	0.135105	0.083239	0.35588	0.157009	0.0286667	0.929058	-0.0219042	0.77449	0.927939
Uqcrq	22272	6.09401	-0.440356	9.49803e-05	0.0649865	-0.21268	0.0288661	0.929058	-0.227676	0.0316974	0.322618
Strbp	20744	6.20004	-0.00591908	0.961706	0.985679	0.25327	0.0288922	0.929058	-0.25919	0.0396913	0.339659
Rab3a	19339	9.39134	-0.00537824	0.938214	0.977903	-0.142318	0.0289701	0.929058	0.13694	0.0541872	0.363045
Zfp870	240066	3.17146	0.345134	0.0251361	0.226785	0.304043	0.0290626	0.929058	0.041091	0.78277	0.931951
Sptlc2	20773	4.5121	0.236035	0.01438	0.184269	0.189609	0.0290671	0.929058	0.0464256	0.617349	0.867326
Csnk2a1	12995	6.06752	0.1583	0.0363045	0.2538	0.150434	0.0291106	0.929058	0.00786585	0.914761	0.97438
1700123O20Rik	58248	3.3963	-0.348125	0.00989314	0.164042	-0.267208	0.0291217	0.929058	-0.0809172	0.534677	0.825452
Eva1a	232146	3.23376	-0.322251	0.0438825	0.274728	-0.321414	0.0291381	0.929058	-0.000837042	0.995733	0.998789
Trip12	14897	6.98335	0.117681	0.311207	0.621655	0.236062	0.0292241	0.929058	-0.118381	0.306415	0.672297
Ube2f	67921	4.13855	-0.126861	0.198112	0.502672	-0.200053	0.02926	0.929058	0.0731915	0.456097	0.782849
Exoc3	211446	6.69294	0.155702	0.0597633	0.310853	0.165205	0.0292917	0.929058	-0.00950325	0.90632	0.972145
Cgref1	68567	3.50041	-0.297007	0.0323136	0.244807	-0.277179	0.0295085	0.929058	-0.0198277	0.88359	0.964978
Pagr1a	67278	4.12582	-0.164163	0.180965	0.483995	-0.248511	0.0296064	0.929058	0.0843484	0.489929	0.801782
Ctxn1	330695	8.24405	-0.147614	0.0371505	0.255943	-0.141359	0.0296093	0.929058	-0.00625598	0.927967	0.977763
Ppp1r9a	243725	8.2167	0.187658	0.042542	0.271208	0.183635	0.0296866	0.929058	0.00402324	0.96433	0.990269
Wdr73	71968	5.08261	0.0156608	0.832795	0.938345	-0.151126	0.0297104	0.929058	0.166787	0.0292031	0.316478
Ubr3	68795	7.34886	0.144427	0.0827383	0.354815	0.166395	0.0297232	0.929058	-0.0219684	0.787639	0.933506
Pbrm1	66923	5.19571	0.0482053	0.669256	0.862723	0.229852	0.0297809	0.929058	-0.181647	0.111318	0.464065
Itsn2	20403	5.61879	0.173227	0.0437727	0.274394	0.170395	0.0298188	0.929058	0.00283206	0.972986	0.992895
Gm1673	381633	3.26133	-0.417726	0.0179432	0.199001	-0.350392	0.0298824	0.929058	-0.0673339	0.694381	0.898507
Nab2	17937	5.69464	-0.129732	0.108332	0.390286	-0.1625	0.0299204	0.929058	0.0327679	0.681557	0.893038
Gpx1	14775	5.08171	-0.335625	0.00318691	0.113424	-0.22144	0.029935	0.929058	-0.114185	0.294904	0.661602
Gapvd1	66691	6.7638	0.287038	0.00103189	0.0873386	0.165946	0.0299989	0.929058	0.121092	0.143368	0.506493
Prr14	233895	4.21549	-0.120365	0.212561	0.518976	-0.19514	0.0300001	0.929058	0.0747754	0.437387	0.769964
Casz1	69743	2.85492	-0.462591	0.00577347	0.134176	-0.328586	0.030067	0.929058	-0.134005	0.405652	0.750567
Tmc7	209760	3.67319	0.0497932	0.556938	0.799421	0.172004	0.0301305	0.929058	-0.122211	0.152742	0.5194
Acan	11595	2.24045	0.383953	0.0284288	0.234682	0.343419	0.0301612	0.929058	0.0405337	0.811104	0.940765
Pld3	18807	9.14719	-0.108262	0.0853497	0.357978	-0.126089	0.0301699	0.929058	0.0178269	0.77373	0.927886
Zfp866	330788	4.43288	0.216331	0.0275004	0.231806	0.192952	0.0301979	0.929058	0.0233784	0.805831	0.938987
Gpr55	227326	0.290129	0.297582	0.397711	0.698584	0.713522	0.0302001	0.929058	-0.41594	0.23801	0.615177
Gm3470	100041680	-0.0133221	-1.25081	0.00786126	0.148493	-0.935888	0.0302428	0.929058	-0.314924	0.481837	0.797513
Auh	11992	5.66639	-0.076426	0.285161	0.59697	-0.144529	0.030303	0.929058	0.0681035	0.341377	0.700089
Arf5	11844	6.9643	-0.113495	0.0928983	0.369412	-0.135282	0.0303479	0.929058	0.0217874	0.743649	0.916399
Myof	226101	2.41454	0.569809	0.00146744	0.0933248	0.337044	0.0303829	0.929058	0.232765	0.16971	0.541952
Foxred1	235169	4.56617	-0.164072	0.0740116	0.338043	-0.183498	0.0304254	0.929058	0.0194255	0.829803	0.947212
Nbea	26422	8.01812	0.164801	0.058402	0.308134	0.172612	0.0304341	0.929058	-0.0078111	0.926747	0.97723
Asxl1	228790	6.13515	0.374008	0.00029891	0.0713563	0.192235	0.0306064	0.929058	0.181773	0.0614368	0.373878
Nrcam	319504	8.54272	0.23709	0.00314178	0.113349	0.153771	0.030689	0.929058	0.0833193	0.275946	0.646968
Cox14	66379	4.93709	-0.436211	0.000258522	0.0698718	-0.224984	0.0307322	0.929058	-0.211227	0.060929	0.373878
Clock	12753	5.83572	0.0899149	0.454544	0.736183	0.242539	0.0308149	0.929058	-0.152625	0.205407	0.580717
Capns1	12336	7.02213	-0.0818879	0.229681	0.53902	-0.137164	0.0308234	0.929058	0.0552759	0.416459	0.756581
Nipbl	71175	5.23745	0.106421	0.303896	0.614808	0.207962	0.0308818	0.929058	-0.101542	0.32488	0.689243
Ppif	105675	4.37607	-0.102127	0.331955	0.639999	-0.212198	0.0308916	0.929058	0.110071	0.297628	0.662903
Hdc	15186	1.04302	-0.0674092	0.809691	0.929721	0.571566	0.0310233	0.929058	-0.638975	0.0264301	0.315893
Ip6k2	76500	6.54835	-0.10509	0.164248	0.465054	-0.15143	0.0310266	0.929058	0.0463401	0.536984	0.826679
Rad54l2	81000	5.25686	0.229422	0.0114928	0.172179	0.175818	0.0311227	0.929058	0.0536038	0.539293	0.826974
Cyc1	66445	6.9851	-0.13463	0.0379562	0.258763	-0.128159	0.0311788	0.929058	-0.00647071	0.918678	0.975557
Lgals9	16859	2.8653	0.0271778	0.865038	0.950897	0.323795	0.0311849	0.929058	-0.296618	0.068167	0.387904
Aip	11632	6.22126	-0.138458	0.0936448	0.370638	-0.164587	0.0312075	0.929058	0.026129	0.748495	0.917057
Phc3	241915	5.69923	0.195616	0.0339425	0.248627	0.180667	0.031298	0.929058	0.0149489	0.867416	0.959316
Eprs	107508	6.3046	0.178814	0.020276	0.207997	0.150085	0.0313584	0.929058	0.0287284	0.699668	0.900973
Jmjd4	194952	5.53247	0.313453	8.22881e-05	0.0649865	0.145188	0.0314006	0.929058	0.168265	0.0238895	0.309354
Ltn1	78913	5.69637	0.265174	0.00460941	0.123387	0.179006	0.0314092	0.929058	0.0861676	0.335179	0.695354
4930525G20Rik	320163	0.332657	0.172467	0.650333	0.853012	0.772321	0.0314316	0.929058	-0.599853	0.119557	0.474281
Neu3	50877	1.7936	0.216222	0.203448	0.507467	0.338369	0.0315686	0.929058	-0.122147	0.468218	0.791433
Nagpa	27426	3.53967	-0.282359	0.0308206	0.241534	-0.257598	0.0316374	0.929058	-0.0247612	0.846089	0.950652
Vps13c	320528	5.95722	0.371348	0.000803827	0.0829111	0.206906	0.0316971	0.929058	0.164442	0.116069	0.46911
Cyth2	19158	6.20596	-0.116203	0.079749	0.34916	-0.13149	0.03171	0.929058	0.0152874	0.81487	0.94228
Cort	12854	2.14423	-1.14536	6.87062e-05	0.0649865	-0.535127	0.031738	0.929058	-0.610234	0.0232082	0.309202
Uros	22276	3.93884	-0.139032	0.157121	0.455962	-0.195874	0.0317902	0.929058	0.056842	0.560123	0.839236
Zfp395	380912	3.67525	0.096895	0.41638	0.711574	0.238903	0.0317914	0.929058	-0.142008	0.23445	0.612414
Hapln4	330790	7.5986	0.0841307	0.257437	0.566444	-0.148126	0.0319061	0.929058	0.232256	0.00290121	0.277846
Dpm2	13481	4.42234	-0.251069	0.0618236	0.314561	-0.265746	0.0321211	0.929058	0.0146769	0.91156	0.973891
Morc4	75746	1.37587	0.164962	0.490421	0.759602	0.479229	0.0321785	0.929058	-0.314266	0.190609	0.563121
Pbx1	18514	7.44309	0.123552	0.0703019	0.331192	0.134171	0.0322121	0.929058	-0.010619	0.873682	0.961426
Map2k1	26395	8.50159	0.00945226	0.849544	0.945727	-0.100046	0.0322352	0.929058	0.109499	0.0327488	0.325362
Cox6b1	110323	6.25879	-0.434266	0.00220028	0.103076	-0.271007	0.0322804	0.929058	-0.163259	0.228182	0.605353
Cpeb4	67579	5.75902	0.41101	9.32394e-05	0.0649865	0.190611	0.0322882	0.929058	0.220399	0.0250957	0.309617
Rtl8a	66158	5.24135	-0.213475	0.00593325	0.134767	-0.149431	0.0322944	0.929058	-0.0640432	0.390846	0.739481
Spast	50850	5.86891	-0.0199727	0.820549	0.933648	0.17682	0.0323467	0.929058	-0.196793	0.0293374	0.31692
Ascc3	77987	3.83179	-0.0483444	0.798203	0.925334	0.380689	0.0325133	0.930383	-0.429033	0.0271116	0.316314
Arl2	56327	4.9242	-0.385883	0.00143797	0.0933248	-0.229948	0.0325206	0.930383	-0.155935	0.176781	0.547273
Asna1	56495	6.13582	-0.227677	0.00237256	0.103307	-0.142601	0.0326359	0.930955	-0.0850763	0.234923	0.612414
Kansl1l	68691	2.7657	-0.0617543	0.76846	0.91053	0.422253	0.0326834	0.930955	-0.484008	0.0247706	0.309354
Mtfp1	67900	6.48705	-0.0491923	0.527199	0.783774	-0.155468	0.032793	0.930955	0.106276	0.176763	0.547273
Gnb2	14693	8.1136	-0.125338	0.0421497	0.270291	-0.120714	0.03288	0.930955	-0.00462439	0.938891	0.982225
Fam3c	27999	6.12993	0.259852	0.00156331	0.0941821	0.15386	0.0329333	0.930955	0.105992	0.17417	0.545667
Mrpl46	67308	4.11053	-0.237266	0.0189714	0.203196	-0.196486	0.0329542	0.930955	-0.0407801	0.677955	0.891713
Atp8a1	11980	7.77272	0.183282	0.033982	0.248764	0.167676	0.0329881	0.930955	0.0156061	0.852447	0.953258
Pon3	269823	0.860295	0.754691	0.0813591	0.35229	0.83883	0.0331264	0.931535	-0.0841384	0.841549	0.950137
Sfrp1	20377	2.56206	0.115549	0.656569	0.856563	0.519142	0.0333766	0.931535	-0.403593	0.123799	0.479059
Caly	68566	7.46946	-0.123358	0.0665471	0.32326	-0.131747	0.0334169	0.931535	0.0083891	0.898957	0.970513
Tmco1	68944	4.66599	-0.287129	0.00290014	0.111724	-0.183211	0.033433	0.931535	-0.103918	0.260289	0.633984
Lgals3bp	19039	3.52741	-0.0241574	0.903803	0.965997	0.400358	0.033494	0.931535	-0.424516	0.0379138	0.334322
Il4ra	16190	3.07246	0.0965499	0.584297	0.815228	0.351203	0.0335209	0.931535	-0.254653	0.151876	0.518307
Ccnt2	72949	5.02102	0.203813	0.0455751	0.27932	0.197348	0.0336672	0.931535	0.00646492	0.948061	0.985266
Mob2	101513	4.40433	-0.129208	0.0972683	0.3758	-0.152754	0.0338377	0.931535	0.0235458	0.759365	0.92149
Lipo3	381236	1.25547	-0.127945	0.729152	0.890988	0.745181	0.0338978	0.931535	-0.873126	0.0220467	0.308577
Arcn1	213827	6.53677	0.112764	0.203183	0.507391	0.174097	0.0339654	0.931535	-0.0613331	0.484634	0.799179
Ccdc106	232821	5.19394	-0.179252	0.0344025	0.2496	-0.164475	0.03401	0.931535	-0.0147774	0.858234	0.956205
Itgal	16408	0.114143	-0.351523	0.433375	0.723136	0.916527	0.0341206	0.931535	-1.26805	0.00722276	0.290109
Ddit4	74747	5.87741	-0.328254	0.0054594	0.132721	-0.225319	0.0341314	0.931535	-0.102935	0.365248	0.717945
Asxl2	75302	4.32554	0.147519	0.153852	0.451601	0.202263	0.0341788	0.931535	-0.0547441	0.591859	0.8541
Xpr1	19775	7.24352	0.164306	0.0383151	0.259993	0.152946	0.0342507	0.931535	0.0113597	0.88288	0.964873
Mef2c	17260	6.74732	-0.0631488	0.666837	0.861024	0.291597	0.0344197	0.931535	-0.354746	0.0188729	0.308577
Cck	12424	8.22582	-0.234079	0.00481372	0.126229	-0.157489	0.034598	0.931535	-0.0765901	0.33724	0.696206
Prdm10	382066	3.61046	0.267944	0.00728433	0.143328	-0.187479	0.0347038	0.931535	0.455423	2.13341e-05	0.155334
Lrp8	16975	6.28841	0.0975453	0.166391	0.467158	0.137668	0.0347087	0.931535	-0.0401226	0.564674	0.840771
Emc10	69683	7.92816	-0.127143	0.0616395	0.314468	-0.132095	0.0348651	0.931535	0.00495124	0.940912	0.982824
Slc17a8	216227	2.21687	0.396212	0.018926	0.203196	-0.317906	0.0348932	0.931535	0.714118	7.77788e-05	0.229502
Trim66	330627	4.97183	0.192959	0.125684	0.415439	0.244436	0.0351262	0.931535	-0.0514763	0.677858	0.891713
Psmd1	70247	7.34634	0.202484	0.0148148	0.185179	0.157693	0.0351358	0.931535	0.0447907	0.576057	0.846906
Hpca	15444	10.6825	-0.0348325	0.69278	0.873795	-0.173998	0.0352186	0.931535	0.139166	0.120622	0.476101
Bbx	70508	4.52874	0.0295999	0.822739	0.934898	0.260527	0.0353671	0.931535	-0.230927	0.0849047	0.419199
Dock3	208869	7.60537	0.246388	0.013056	0.176857	0.187704	0.0353752	0.931535	0.0586837	0.539007	0.826974
Gem	14579	0.606369	-0.434368	0.124874	0.414368	-0.55272	0.0355242	0.931535	0.118351	0.672601	0.889432
Coq9	67914	5.46024	-0.239799	0.00120637	0.0914086	-0.137553	0.0355737	0.931535	-0.102246	0.147306	0.512718
Lipg	16891	1.81147	-0.176412	0.408463	0.706363	-0.418543	0.0356975	0.931535	0.24213	0.260286	0.633984
Pcdha3	192163	2.68307	0.446034	0.0147955	0.185179	0.343747	0.0357004	0.931535	0.102287	0.561391	0.839863
Nrxn3	18191	7.43114	0.252423	0.0118637	0.17461	0.188927	0.0358834	0.931535	0.0634965	0.510457	0.812303
3000002C10Rik	378954	1.17036	-0.0544873	0.829705	0.93748	-0.496425	0.0359129	0.931535	0.441938	0.0883844	0.425462
Apbb3	225372	4.86926	-0.0922486	0.3528	0.65957	-0.194273	0.0359622	0.931535	0.102025	0.306103	0.671966
Cplx1	12889	9.39894	-0.0937559	0.154184	0.451846	-0.127894	0.0361067	0.931535	0.0341378	0.600974	0.858906
1110008P14Rik	73737	5.25203	-0.47044	9.15813e-05	0.0649865	-0.216919	0.0361102	0.931535	-0.253522	0.0250744	0.309617
Yod1	226418	3.2646	0.0558462	0.722113	0.887976	0.308193	0.03613	0.931535	-0.252347	0.112154	0.464065
Nr1d1	217166	8.17654	-0.122155	0.0684042	0.328097	-0.129288	0.0361979	0.931535	0.00713303	0.913783	0.974116
Vwa3a	233813	3.16476	0.157817	0.268475	0.579528	0.277045	0.036223	0.931535	-0.119228	0.400247	0.746751
Trim25	217069	3.03921	0.140574	0.437122	0.725	0.353248	0.0362966	0.931535	-0.212673	0.240199	0.617326
Galr2	14428	-0.0557964	0.224321	0.530416	0.784313	0.702506	0.0363715	0.931535	-0.478184	0.184824	0.557633
Pms2	18861	3.85395	0.412168	2.08096e-05	0.060606	0.167896	0.0365484	0.931535	0.244272	0.00685365	0.283531
Ibtk	108837	4.59725	0.238867	0.0247826	0.225057	0.201024	0.0366145	0.931535	0.0378433	0.713388	0.905304
Trip11	109181	4.4074	0.287067	0.0149819	0.185452	0.22132	0.0367305	0.931535	0.0657473	0.563211	0.840402
Pigyl	66268	4.02208	-0.284468	0.0155292	0.187354	-0.223016	0.0368509	0.931535	-0.061452	0.589875	0.853175
Bud23	66138	4.15154	-0.123829	0.304856	0.615973	-0.23477	0.0368568	0.931535	0.110941	0.358921	0.712453
Pithd1	66193	6.13255	-0.0730872	0.252207	0.561856	-0.123954	0.0368706	0.931535	0.050867	0.424655	0.761742
P4ha2	18452	3.16108	-0.191445	0.0740121	0.338043	-0.206035	0.0369086	0.931535	0.0145894	0.88992	0.967185
Bmf	171543	1.89937	0.154253	0.457979	0.738384	0.404678	0.0369531	0.931535	-0.250425	0.229008	0.606609
Lyst	17101	6.1335	0.34959	0.00437694	0.120714	0.226419	0.0370593	0.931535	0.123171	0.292785	0.660194
Kdr	16542	4.07246	0.406052	0.0110719	0.169181	0.297436	0.0370882	0.931535	0.108616	0.479139	0.79591
BC024978	414069	3.34727	-0.0159658	0.899532	0.96468	-0.24625	0.0371968	0.931535	0.230284	0.0749102	0.402224
Emc9	85308	3.9478	-0.164904	0.153065	0.450473	-0.222664	0.037492	0.931535	0.0577599	0.614049	0.865664
Smc3	13006	5.53042	0.0248863	0.825408	0.935813	0.219741	0.0375013	0.931535	-0.194854	0.088499	0.425462
Atf4	11911	5.66792	-0.314407	0.00497832	0.12792	-0.209081	0.0375958	0.931535	-0.105327	0.328057	0.690561
Nrgn	64011	10.6755	-0.140209	0.0788182	0.347698	-0.152942	0.037605	0.931535	0.0127337	0.871232	0.960556
Nsg1	18196	8.18688	-0.0608366	0.356161	0.662209	-0.127861	0.0376437	0.931535	0.0670239	0.31103	0.677321
Crnkl1	66877	4.17072	0.061983	0.521768	0.781927	0.187676	0.0376454	0.931535	-0.125692	0.196279	0.57093
Exosc4	109075	4.55757	-0.190643	0.0394036	0.262984	-0.17618	0.0376625	0.931535	-0.0144624	0.87299	0.961173
Rogdi	66049	7.1901	-0.104776	0.121376	0.409978	-0.130045	0.0376736	0.931535	0.0252695	0.705625	0.903098
Adgrv1	110789	0.213814	0.0206452	0.944595	0.979666	0.582793	0.037717	0.931535	-0.562148	0.0639617	0.379288
9930014A18Rik	320469	2.1117	0.532018	0.0146564	0.185179	0.403786	0.0377609	0.931535	0.128232	0.540673	0.827472
Tbcb	66411	5.78118	-0.151659	0.0616649	0.314468	-0.155019	0.0377875	0.931535	0.00335906	0.966378	0.991153
Itga5	16402	1.12209	0.32693	0.17913	0.482285	0.466063	0.0377884	0.931535	-0.139133	0.562309	0.840175
Tagln3	56370	7.20282	-0.138206	0.0741288	0.338109	-0.148085	0.0377972	0.931535	0.00987968	0.896764	0.969824
Phb2	12034	6.12149	-0.0832164	0.163689	0.464195	-0.114966	0.0379031	0.931535	0.0317499	0.592264	0.8541
Stambp	70527	4.81109	0.132568	0.169942	0.470921	0.185023	0.0380198	0.931535	-0.0524554	0.582612	0.850025
Arhgef25	52666	8.0782	0.0296198	0.693127	0.873804	-0.145546	0.0380906	0.931535	0.175166	0.0238616	0.309354
Thy1	21838	9.73173	-0.0130426	0.835132	0.938873	-0.121655	0.0381775	0.931535	0.108612	0.0891113	0.426509
Fbxl15	68431	3.98848	-0.315635	0.00377692	0.116635	-0.201977	0.0384324	0.931535	-0.113658	0.277194	0.647706
Psph	100678	3.859	-0.271	0.00722005	0.143045	-0.187996	0.0385489	0.931535	-0.0830036	0.393314	0.741512
Dnajc18	76594	7.08921	0.274094	0.00157777	0.0941821	0.157298	0.0385612	0.931535	0.116796	0.156374	0.52456
1700020I14Rik	66602	6.42468	0.171077	0.0732215	0.336882	0.180844	0.0385816	0.931535	-0.00976698	0.916714	0.974969
Nsd1	18193	6.95428	0.24085	0.00371481	0.116635	0.151986	0.0386957	0.931535	0.088865	0.26234	0.636912
Srrd	70118	3.23259	-0.219433	0.0969833	0.375605	-0.252414	0.0387846	0.931535	0.0329808	0.800471	0.936044
Astn1	11899	8.14902	0.201279	0.0219523	0.213663	0.163888	0.0389906	0.931535	0.0373907	0.659877	0.883355
Samd10	229011	3.78286	-0.110665	0.211293	0.517269	-0.169602	0.0390463	0.931535	0.0589369	0.503752	0.808242
Tmem101	76547	4.61468	-0.0382856	0.722973	0.888472	-0.208249	0.0391794	0.931535	0.169963	0.121721	0.476101
Ube2l6	56791	2.09197	0.251072	0.145968	0.442013	0.327628	0.0391885	0.931535	-0.0765561	0.652771	0.880273
Igf2	16002	5.87044	0.45955	0.228086	0.537441	0.728268	0.0392365	0.931535	-0.268717	0.472294	0.793715
Mpdu1	24070	4.86501	-0.199619	0.0217455	0.213526	-0.163043	0.0394635	0.931535	-0.036576	0.665442	0.886187
Saysd1	67509	2.44431	-0.23054	0.162051	0.462068	-0.315008	0.0394717	0.931535	0.0844683	0.606036	0.861231
Map11	231807	5.87897	-0.184344	0.0329219	0.245725	-0.162639	0.0394884	0.931535	-0.0217043	0.796969	0.935306
Kctd21	622320	4.19075	-0.00730475	0.932939	0.975413	-0.166988	0.0395607	0.931535	0.159683	0.0718669	0.395812
Atpif1	11983	6.23064	-0.312995	0.000415871	0.0720478	-0.159329	0.0395777	0.931535	-0.153667	0.0676073	0.38687
Zfp566	72556	1.6586	-0.192603	0.252871	0.562499	-0.32214	0.0397356	0.931535	0.129537	0.441378	0.773447
Tcp11l1	320554	4.13447	0.283003	0.0195437	0.205781	0.224277	0.0397482	0.931535	0.0587259	0.616025	0.866233
Mboat2	67216	4.62136	0.143702	0.0817201	0.353013	0.155528	0.0397514	0.931535	-0.0118262	0.883799	0.964978
Tmem234	76799	5.36335	-0.0948263	0.199111	0.503346	-0.140903	0.0397898	0.931535	0.0460762	0.53055	0.823126
Pik3ca	18706	5.69258	0.0168982	0.893088	0.962506	0.242021	0.0398237	0.931535	-0.225123	0.0778084	0.407625
Slc9a3r1	26941	5.72357	-0.253031	0.017403	0.196195	-0.198807	0.0398451	0.931535	-0.0542231	0.59976	0.857928
Chrm2	243764	1.9889	0.280424	0.133864	0.42655	0.352934	0.0399238	0.931535	-0.0725094	0.693636	0.898481
Nit1	27045	4.37717	-0.0162566	0.844092	0.943284	-0.158736	0.0399254	0.931535	0.142479	0.0908601	0.430238
Plek	56193	3.50256	-0.0543382	0.731118	0.892241	0.30487	0.0399288	0.931535	-0.359209	0.0269032	0.316314
Cd3eap	70333	4.6707	-0.0400478	0.614358	0.832522	-0.15255	0.039934	0.931535	0.112502	0.162139	0.532493
Sod1	20655	6.67385	-0.163055	0.0111696	0.169477	-0.11917	0.0400769	0.931535	-0.0438843	0.480102	0.796163
Rab4a	19341	5.33474	0.0545215	0.457069	0.73775	-0.140085	0.0400941	0.931535	0.194606	0.0106176	0.304088
Cdc26	66440	3.71036	0.0091738	0.939715	0.978435	-0.23233	0.0401783	0.931535	0.241504	0.0523599	0.361529
Nhsl2	100042480	6.34867	0.1671	0.147263	0.442974	0.217958	0.0402036	0.931535	-0.0508588	0.654282	0.881048
Tmem74	239408	3.69718	0.251842	0.0449777	0.278057	0.234006	0.0402594	0.931535	0.017836	0.88403	0.964978
Sass6	72776	1.86902	0.109126	0.642238	0.848282	0.45042	0.0403932	0.931535	-0.341294	0.149418	0.51466
Mgst3	66447	5.53298	-0.335835	0.000985286	0.0843984	-0.184248	0.0403994	0.931535	-0.151587	0.118493	0.47232
Sostdc1	66042	1.60604	0.787092	0.121374	0.409978	0.949873	0.0404183	0.931535	-0.162782	0.741958	0.916325
Cdk5	12568	6.1932	-0.105214	0.11762	0.403113	-0.127298	0.0404344	0.931535	0.0220839	0.739651	0.915315
Guk1	14923	5.99201	-0.25809	0.0040864	0.119601	-0.164635	0.040656	0.931535	-0.0934556	0.279139	0.649436
Lrp6	16974	5.43129	0.302661	0.00387792	0.117208	0.189585	0.0406894	0.931535	0.113076	0.258655	0.63205
Scaf4	224432	5.16341	-0.0233969	0.741821	0.89785	-0.135864	0.0406903	0.931535	0.112467	0.119115	0.473965
Rnf19b	75234	5.64511	-0.0087569	0.912559	0.968845	-0.152624	0.0407002	0.931535	0.143867	0.0773239	0.407402
Dpf2	19708	5.5271	-0.1161	0.139521	0.434502	-0.148796	0.0407137	0.931535	0.0326958	0.674432	0.890316
Cdc73	214498	3.83483	0.0461862	0.762317	0.907995	0.292275	0.0407686	0.931535	-0.246089	0.111184	0.463913
Tmem50a	71817	6.54094	-0.0520704	0.531373	0.785011	-0.158895	0.0409093	0.931535	0.106824	0.203663	0.579585
Hint1	15254	6.41559	-0.0913154	0.316428	0.627256	-0.173465	0.0410482	0.931535	0.0821495	0.368333	0.720342
Pex5	19305	5.65882	-0.110191	0.104445	0.385356	-0.127899	0.0411006	0.931535	0.0177074	0.791499	0.934469
Neurl3	214854	0.574017	0.567277	0.114243	0.399426	0.669961	0.0411241	0.931535	-0.102683	0.770388	0.926757
Nme1	18102	5.25308	-0.44557	0.000117683	0.0649865	-0.203617	0.0411346	0.931535	-0.241954	0.0266132	0.315893
Ubr5	70790	7.10717	0.190869	0.0223073	0.215381	0.154103	0.0411385	0.931535	0.0367656	0.649228	0.878629
Cmtm8	70031	0.244555	-0.537781	0.17891	0.482285	-0.761863	0.0411625	0.931535	0.224082	0.572523	0.844775
Kmt5a	67956	5.65465	0.00800785	0.905462	0.966384	-0.128664	0.0411956	0.931535	0.136672	0.0481307	0.35484
Tubg1	103733	5.17464	-0.208857	0.0209599	0.209627	-0.167925	0.0412755	0.931535	-0.0409323	0.641687	0.876577
Smg7	226517	6.87938	0.253587	0.000793043	0.0829111	0.134065	0.0413365	0.931535	0.119522	0.0951203	0.436844
Armc6	76813	4.63448	-0.0739126	0.362161	0.667569	-0.153934	0.0415836	0.931535	0.0800215	0.325391	0.689243
Bco2	170752	1.63342	-0.384629	0.0766258	0.342441	-0.408863	0.0416112	0.931535	0.0242334	0.909796	0.973363
Brk1	101314	6.67304	-0.131128	0.105138	0.385356	-0.152181	0.0416501	0.931535	0.0210536	0.792194	0.934537
Slx4ip	74243	2.18878	0.212449	0.238947	0.547461	0.339611	0.0416895	0.931535	-0.127162	0.477098	0.79516
Smarcb1	20587	5.84948	-0.0538703	0.361499	0.66694	-0.111975	0.041706	0.931535	0.0581048	0.326301	0.689436
Naxd	69225	4.8607	-0.219992	0.0176182	0.197503	-0.171301	0.041777	0.931535	-0.0486907	0.588457	0.852427
Dnajb1	81489	5.97543	-0.0675062	0.471895	0.747204	-0.178296	0.0417908	0.931535	0.110789	0.241553	0.618835
Hist1h2bc	68024	4.57361	-0.513593	0.000408191	0.0720478	-0.25876	0.0418513	0.931535	-0.254833	0.0644032	0.380051
Pten	19211	6.92475	-0.179703	0.149688	0.445667	0.235533	0.0419085	0.931535	-0.415236	0.00148332	0.275233
Elob	67673	5.5425	-0.120744	0.145312	0.441334	-0.156117	0.0419142	0.931535	0.0353733	0.666845	0.887015
Prmt1	15469	6.00842	-0.00234559	0.973214	0.99055	-0.13285	0.0419464	0.931535	0.130504	0.0676664	0.38687
Itch	16396	5.98829	0.0652693	0.484472	0.755748	0.176918	0.0419552	0.931535	-0.111649	0.233017	0.610564
AW047730	99870	4.60184	-0.340435	0.0106612	0.16826	-0.245363	0.0419963	0.931535	-0.0950722	0.461109	0.786605
Casc1	320662	-0.255115	0.215628	0.603379	0.82655	0.794901	0.0420898	0.931535	-0.579272	0.168786	0.540383
BC029722	613262	5.21276	-0.287673	0.00116639	0.0903458	-0.158913	0.0420911	0.931535	-0.128761	0.127484	0.485225
LOC100503822	100503822	0.601132	-0.145768	0.644951	0.849873	0.6081	0.0421738	0.931535	-0.753868	0.0209848	0.308577
Ano6	105722	5.05506	0.276897	0.00276679	0.109951	0.165541	0.0421913	0.931535	0.111355	0.207127	0.582798
Coq6	217707	3.85824	-0.0491811	0.627539	0.841064	-0.192177	0.0422739	0.931535	0.142996	0.16372	0.534503
Plxdc2	67448	4.89506	0.00137528	0.990101	0.996738	0.210673	0.0423085	0.931535	-0.209298	0.0636206	0.378758
Ddx39b	53817	6.62866	-0.0862859	0.238408	0.547212	-0.138062	0.0423135	0.931535	0.0517763	0.478046	0.795305
Vat1l	270097	4.38796	0.334412	0.0641973	0.319094	0.333759	0.0423685	0.931535	0.000652479	0.997041	0.999168
Klc1	16593	9.35654	-0.0905605	0.125069	0.414368	-0.110749	0.0423775	0.931535	0.020188	0.729521	0.911228
Igf2r	16004	5.1046	0.337779	0.00422802	0.119939	0.211746	0.0423848	0.931535	0.126033	0.263997	0.638849
Steap2	74051	3.17795	0.336099	0.0663148	0.32286	0.338019	0.0423904	0.931535	-0.00192074	0.991421	0.997779
Cbx5	12419	7.39733	-0.0231455	0.875393	0.955368	0.280907	0.042426	0.931535	-0.304052	0.0437161	0.345623
Akap5	238276	6.66641	0.15974	0.0703863	0.331382	0.163808	0.0424317	0.931535	-0.00406795	0.962417	0.989449
Socs3	12702	0.822553	0.0505532	0.852742	0.947477	0.519461	0.0425148	0.931535	-0.468908	0.0898692	0.427812
Zfp235	56525	4.15522	-0.00976562	0.916836	0.969857	-0.177119	0.0425597	0.931535	0.167354	0.0796718	0.410038
Gm15446	100642166	1.23388	-0.191369	0.498686	0.765779	0.540902	0.0427015	0.931535	-0.732271	0.0124095	0.304088
Nfia	18027	5.68981	0.196889	0.0480907	0.285137	0.183664	0.042744	0.931535	0.0132255	0.891586	0.967673
Nop16	28126	3.85588	-0.232402	0.061201	0.313806	-0.231183	0.042757	0.931535	-0.00121882	0.992025	0.997779
Smdt1	69029	5.80374	-0.293502	0.00626102	0.136896	-0.195433	0.0428976	0.931535	-0.0980686	0.34332	0.701133
Pdzrn4	239618	2.82063	-0.145353	0.341294	0.648392	-0.287883	0.0429148	0.931535	0.14253	0.352237	0.707389
Ankrd17	81702	6.99582	0.173994	0.0487125	0.28568	0.162626	0.0430672	0.931535	0.0113681	0.894844	0.969331
Tet2	214133	4.25984	0.277114	0.0162285	0.190499	0.20925	0.0430973	0.931535	0.0678638	0.54194	0.828267
Maml2	270118	4.25699	0.0560667	0.602156	0.825824	0.202962	0.0431377	0.931535	-0.146895	0.174988	0.546424
Med10	28077	4.12623	-0.278896	0.0153685	0.18626	-0.211051	0.0431902	0.931535	-0.0678459	0.543331	0.829436
Ecpas	230249	6.36218	0.101649	0.356298	0.662368	0.206925	0.0432201	0.931535	-0.105276	0.337939	0.696814
Tmem87a	211499	4.94592	0.253813	0.029215	0.237139	0.212598	0.0432717	0.931535	0.0412147	0.714943	0.906092
AI413582	106672	3.95592	-0.673806	5.50354e-05	0.0649865	-0.289145	0.0433234	0.931535	-0.384661	0.0143181	0.306624
Mrpl41	107733	4.73149	-0.206612	0.0793336	0.348283	-0.21908	0.0434209	0.931535	0.0124682	0.91439	0.97427
Agtpbp1	67269	7.71944	0.225573	0.00932924	0.160109	0.156649	0.0434376	0.931535	0.0689238	0.408611	0.752021
Cdc42bpa	226751	8.12816	0.157392	0.0416257	0.268199	0.141877	0.0434834	0.931535	0.0155148	0.836518	0.949056
Sap18b	100041953	5.75845	-0.0159446	0.844524	0.943317	-0.153412	0.0434835	0.931535	0.137468	0.09705	0.44048
Plekhj1	78670	4.61225	-0.406258	0.00142345	0.0933248	-0.227726	0.0435342	0.931535	-0.178532	0.142127	0.504681
Ccdc124	234388	5.88025	-0.319423	0.000510704	0.0720478	-0.162195	0.043585	0.931535	-0.157229	0.0717367	0.395641
Cth	107869	1.08719	-0.508575	0.0429906	0.27278	-0.466056	0.0437811	0.931535	-0.0425189	0.862697	0.957872
Smarcal1	54380	6.41598	0.189283	0.0103807	0.166848	0.133303	0.0438331	0.931535	0.0559801	0.431117	0.76588
Cybb	13058	0.324788	0.234817	0.522415	0.782132	0.69322	0.0438422	0.931535	-0.458403	0.21428	0.590303
Zfp300	245368	0.800568	-0.0799826	0.807868	0.928639	0.626087	0.0438599	0.931535	-0.70607	0.0363837	0.331137
Gigyf2	227331	6.30228	0.237106	0.00142781	0.0933248	0.131046	0.0439625	0.931535	0.106061	0.133634	0.492861
Carmil2	234695	6.33641	-0.214239	0.0159467	0.189935	-0.162321	0.0440042	0.931535	-0.0519179	0.547292	0.831874
Ttc30a1	78802	1.84438	0.0255088	0.878046	0.956758	0.313412	0.0440293	0.931535	-0.287903	0.0880745	0.424709
Tmub1	64295	3.96817	-0.292986	0.00208586	0.102574	-0.170149	0.044086	0.931535	-0.122837	0.177452	0.547817
Iscu	66383	5.30036	-0.253419	0.00267491	0.10898	-0.151017	0.0442867	0.931535	-0.102402	0.205496	0.580717
Kcnd2	16508	6.87497	0.157715	0.0637406	0.318564	0.156209	0.0443289	0.931535	0.0015065	0.985539	0.996089
2310011J03Rik	66374	4.64376	-0.275056	0.00566956	0.134176	-0.179371	0.0444022	0.931535	-0.0956844	0.317685	0.683056
Armcx3	71703	5.51569	-0.12016	0.114398	0.399667	-0.141173	0.0444367	0.931535	0.0210129	0.779924	0.931005
Psmb1	19170	6.6834	-0.0843053	0.1784	0.48153	-0.11662	0.0444605	0.931535	0.0323147	0.603433	0.860084
Notch2	18129	5.15415	0.235847	0.0687993	0.328904	0.237579	0.0444986	0.931535	-0.00173265	0.989078	0.997165
Cox4i1	12857	8.62782	-0.264127	0.0128491	0.176721	-0.193058	0.0445997	0.931535	-0.0710693	0.489877	0.801782
Tbl1x	21372	4.8689	0.27474	0.014008	0.181813	0.201217	0.0446082	0.931535	0.0735237	0.495192	0.803305
Ddx6	13209	7.61384	0.0421818	0.581513	0.813526	0.14331	0.0446512	0.931535	-0.101128	0.188969	0.561281
Lin7c	22343	6.56606	0.025259	0.813155	0.931016	0.200348	0.0448373	0.934078	-0.175089	0.105507	0.452678
Nfib	18028	6.99691	0.156795	0.0975736	0.376115	0.173922	0.0450339	0.934538	-0.0171272	0.853631	0.954009
Atp7a	11977	2.30371	0.0142481	0.946573	0.980497	0.399065	0.0452903	0.934538	-0.384817	0.0750554	0.402224
Ndufa4	17992	6.59605	-0.315813	0.00627079	0.136904	-0.207858	0.0453535	0.934538	-0.107954	0.33265	0.694189
Dock7	67299	4.67072	0.0903125	0.364106	0.669243	0.184893	0.0453764	0.934538	-0.0945804	0.34092	0.699773
Ptbp3	230257	4.62549	-0.0108965	0.927346	0.973563	0.223676	0.0454383	0.934538	-0.234573	0.054207	0.363045
Dclk1	13175	9.38827	0.0956019	0.201029	0.505592	0.138219	0.0454646	0.934538	-0.0426172	0.564667	0.840771
Nop10	66181	3.84614	-0.30865	0.0370593	0.255641	-0.270968	0.0454892	0.934538	-0.0376828	0.794577	0.935121
Ykt6	56418	6.31285	-0.10935	0.107798	0.389227	-0.125383	0.0455392	0.934538	0.0160331	0.811226	0.94079
Tmsb10	19240	5.56838	-0.545586	0.000108507	0.0649865	-0.242567	0.0455522	0.934538	-0.303019	0.0226778	0.308577
Chdh	218865	2.614	0.337234	0.110065	0.392836	0.385715	0.0456438	0.934538	-0.0484805	0.814818	0.94228
B4galnt1	14421	7.31247	-0.0404257	0.55335	0.7971	-0.127192	0.0457035	0.934538	0.0867659	0.207679	0.583512
Gstm1	14862	7.31824	-0.198578	0.042492	0.271152	-0.178944	0.0458341	0.934538	-0.0196333	0.837665	0.949629
Arpc1a	56443	7.57583	0.0232018	0.691073	0.873484	-0.108769	0.0458984	0.934538	0.13197	0.0282328	0.316314
Ndufc2	68197	5.867	-0.15438	0.0721236	0.335494	-0.157496	0.0459528	0.934538	0.0031168	0.97055	0.992247
Prkag1	19082	4.32831	-0.235226	0.0190233	0.203267	-0.181727	0.0460026	0.934538	-0.0534996	0.583086	0.850025
Rfx7	319758	4.65763	0.0232136	0.864961	0.950897	0.254596	0.0460196	0.934538	-0.231383	0.094443	0.435905
Nbn	27354	3.51287	-0.186247	0.208178	0.513316	0.27494	0.0460571	0.934538	-0.461187	0.0028236	0.275955
Ttc37	218343	3.87631	0.218999	0.0471663	0.282891	0.199713	0.0462115	0.934538	0.0192861	0.857643	0.955854
Tmem147os	791088	3.35285	-0.211602	0.0406443	0.265965	-0.18837	0.0462548	0.934538	-0.0232321	0.81821	0.943204
Ciao3	67563	4.77461	-0.056331	0.494393	0.7624	-0.15312	0.0462901	0.934538	0.0967885	0.243962	0.619877
Gm19531	100503060	1.518	-0.148624	0.533724	0.786072	-0.443658	0.0463135	0.934538	0.295034	0.222023	0.599608
Klhl9	242521	6.86769	-0.056343	0.552561	0.796748	0.176544	0.0463163	0.934538	-0.232887	0.0171084	0.306624
Egr2	13654	2.21344	-0.201739	0.456803	0.737713	-0.503565	0.0464255	0.934538	0.301826	0.27019	0.643244
Lfng	16848	4.10759	-0.304599	0.0157837	0.188704	-0.227952	0.0464931	0.934538	-0.0766472	0.531383	0.823892
Itgb1	16412	5.50768	0.0478428	0.623582	0.838777	0.180924	0.046561	0.934538	-0.133081	0.175141	0.546464
Orai3	269999	4.70208	-0.00930105	0.927038	0.973563	-0.188671	0.0465806	0.934538	0.17937	0.0836866	0.416346
Ppp5c	19060	6.63988	-0.00535645	0.917626	0.970102	-0.0962665	0.0466161	0.934538	0.09091	0.0850949	0.419199
Atg16l1	77040	5.7416	0.0788802	0.211927	0.517886	-0.116101	0.0466697	0.934538	0.194981	0.00318131	0.277846
Ndufs7	75406	5.955	-0.209184	0.00960702	0.163241	-0.144765	0.0467205	0.934538	-0.0644191	0.409429	0.752654
Ranbp1	19385	5.61591	-0.136737	0.0276493	0.232331	-0.112249	0.0469289	0.936934	-0.0244879	0.685619	0.894989
Phf1	21652	5.24893	-0.212456	0.00987627	0.164042	-0.147439	0.046969	0.936934	-0.0650169	0.414139	0.755346
Tmem50b	77975	6.74679	-0.0374881	0.548196	0.794232	-0.115594	0.0471443	0.937289	0.0781059	0.21505	0.591976
Zfp111	56707	3.30608	-0.0407605	0.728357	0.890757	0.217834	0.0471789	0.937289	-0.258594	0.0316178	0.322618
Stk39	53416	6.16302	0.0534197	0.511413	0.774295	0.150332	0.0471798	0.937289	-0.0969123	0.235158	0.612414
Chd6	71389	6.22148	0.28467	0.0082244	0.151783	0.190288	0.0472835	0.937356	0.0943816	0.361567	0.715081
Klhl32	212390	3.1677	0.0513728	0.683779	0.869775	0.233431	0.0473737	0.937356	-0.182058	0.152546	0.519057
Camsap2	67886	7.60857	0.184118	0.0363538	0.253902	0.158207	0.0473763	0.937356	0.0259114	0.761826	0.922584
Nfil3	18030	3.68702	-0.0379653	0.761628	0.907893	-0.231169	0.0476635	0.939265	0.193204	0.128862	0.486855
Fbxo9	71538	6.16721	-0.148209	0.0359612	0.252491	-0.127676	0.0476858	0.939265	-0.0205328	0.766095	0.924692
Napa	108124	8.06997	0.0189274	0.740937	0.897524	-0.10573	0.0478228	0.939265	0.124658	0.0342414	0.326988
Trim37	68729	8.49306	0.0941359	0.187985	0.49155	0.130588	0.0478733	0.939265	-0.0364517	0.606189	0.861231
Aprt	11821	3.70912	-0.453817	0.00207356	0.102574	-0.259289	0.0478898	0.939265	-0.194528	0.167999	0.539568
Txn1	22166	4.5228	-0.434924	0.000552124	0.0720478	-0.218141	0.0479243	0.939265	-0.216782	0.0701958	0.392396
Zfp937	245174	2.42646	0.0300127	0.893467	0.962506	0.415023	0.0480845	0.940923	-0.38501	0.090397	0.429395
Sgk3	170755	2.48607	-0.0831468	0.675037	0.864926	0.367521	0.0481381	0.940923	-0.450668	0.0268605	0.316314
Fsd1	240121	5.19377	-0.0975946	0.186656	0.490452	-0.135136	0.0482556	0.9416	0.0375418	0.609101	0.863318
Manba	110173	3.50783	0.266809	0.0121235	0.175023	0.187625	0.0483151	0.9416	0.0791837	0.439996	0.772078
Tac1	21333	2.34501	-0.363452	0.0616862	0.314468	-0.353176	0.0483668	0.9416	-0.0102759	0.957118	0.987931
Mrps6	121022	3.38914	-0.495351	0.00271324	0.10898	-0.290562	0.048686	0.942653	-0.204789	0.196086	0.57093
Tmtc4	70551	3.8383	0.0173065	0.862999	0.950487	-0.183936	0.0489749	0.942653	0.201242	0.0504188	0.357409
Anapc11	66156	5.54734	-0.191976	0.0327024	0.245446	-0.161329	0.0490758	0.942653	-0.0306474	0.726919	0.91038
Rab3ip	216363	5.6971	0.255228	0.000598912	0.0745415	-0.126429	0.0490988	0.942653	0.381657	1.78973e-06	0.026062
Insm1	53626	3.56326	-0.225126	0.0749529	0.340304	-0.228607	0.0492269	0.942653	0.00348091	0.977675	0.994296
Park7	57320	6.72746	-0.104957	0.155292	0.453088	-0.134289	0.0492314	0.942653	0.0293317	0.688717	0.89726
Tmem39b	230770	3.13978	-0.172839	0.132437	0.423951	-0.208383	0.0494247	0.942653	0.0355436	0.75453	0.919253
Tpgs1	110012	5.42597	-0.200087	0.0216834	0.213203	-0.155495	0.0494684	0.942653	-0.0445921	0.598952	0.857598
Gfpt1	14583	6.54122	0.26991	0.00516786	0.130424	0.167925	0.0495545	0.942653	0.101985	0.270067	0.643244
Psmb4	19172	6.6525	-0.123446	0.0684668	0.328097	-0.122045	0.0496655	0.942653	-0.00140148	0.983205	0.995224
Kif3a	16568	7.74082	0.251526	0.00313033	0.113349	0.147253	0.0497519	0.942653	0.104273	0.19982	0.574893
Ak1	11636	6.62496	-0.0985316	0.105464	0.385501	-0.109973	0.0497719	0.942653	0.0114411	0.848904	0.951488
Nmnat3	74080	0.806237	-0.0460483	0.853525	0.94784	-0.454483	0.0500615	0.942653	0.408435	0.108564	0.458104
Pcdh11x	245578	1.63682	0.127695	0.607874	0.829059	0.454786	0.0501351	0.942653	-0.327091	0.191051	0.563747
Trpv4	63873	1.16003	1.03623	0.0309109	0.241872	0.832729	0.0501396	0.942653	0.203504	0.658437	0.882881
Sem1	20422	3.98975	-0.276976	0.0338659	0.248566	-0.233245	0.0503537	0.942653	-0.0437305	0.731646	0.912099
Alkbh4	72041	2.55715	-0.0253094	0.845749	0.943754	-0.237115	0.0503661	0.942653	0.211805	0.109847	0.460809
Zfp653	319601	4.13833	-0.0434498	0.673683	0.864332	-0.188167	0.0504654	0.942653	0.144717	0.1663	0.537072
Fnip2	329679	5.00293	0.316068	0.00189685	0.100235	0.174017	0.050502	0.942653	0.142051	0.142942	0.505546
Wdr45	54636	4.95026	-0.00399228	0.957236	0.984342	-0.135804	0.0505388	0.942653	0.131812	0.0827059	0.414471
Maf1	68877	6.07764	-0.0870577	0.216312	0.522381	-0.127522	0.0506229	0.942653	0.0404644	0.563605	0.840544
Trafd1	231712	5.74368	-0.0215758	0.776941	0.914026	-0.138871	0.050665	0.942653	0.117295	0.129425	0.487173
3110040N11Rik	67290	2.60827	-0.185064	0.240802	0.549108	-0.286031	0.0506855	0.942653	0.100967	0.52113	0.817197
Fdx2	68165	4.8244	-0.194704	0.0920409	0.368135	-0.207936	0.0507564	0.942653	0.0132316	0.907585	0.972252
Selenos	109815	3.63465	-0.0718858	0.518722	0.780012	-0.202652	0.0507802	0.942653	0.130766	0.24438	0.619877
Pdk2	18604	7.35743	0.000353511	0.995715	0.997907	-0.120007	0.0508004	0.942653	0.12036	0.0734258	0.398405
Dgke	56077	6.40084	0.196593	0.00587854	0.134207	0.12377	0.0509244	0.942653	0.0728221	0.287809	0.656188
Ift22	67286	4.9834	-0.0706538	0.371321	0.674968	-0.143424	0.0509373	0.942653	0.0727699	0.358392	0.712453
Vta1	66201	4.81725	-0.108349	0.237093	0.545857	-0.165842	0.0509509	0.942653	0.0574933	0.529031	0.822084
Mrps34	79044	5.24747	-0.122845	0.189561	0.49372	-0.169074	0.0511414	0.942653	0.0462286	0.619409	0.868226
Tmem198	319998	6.1058	-0.13297	0.0809009	0.35156	-0.136497	0.0512045	0.942653	0.00352699	0.962484	0.989449
Ankrd44	329154	2.88594	0.0536593	0.728108	0.890757	0.28067	0.0512885	0.942653	-0.227011	0.145119	0.509332
Cradd	12905	2.55232	-0.122029	0.344849	0.651288	-0.233869	0.0512997	0.942653	0.111841	0.387535	0.736913
St14	19143	0.41336	0.256223	0.484035	0.755596	0.665624	0.0514098	0.942653	-0.409401	0.264502	0.6396
Atp5e	67126	5.47908	-0.34608	0.0187362	0.20289	-0.260471	0.0515065	0.942653	-0.0856088	0.54971	0.833321
Chmp4b	75608	7.45594	-0.0870479	0.134323	0.427442	-0.104454	0.0515174	0.942653	0.017406	0.762154	0.922584
Cep78	208518	3.36549	0.289772	0.0268134	0.23015	0.229185	0.0516854	0.942653	0.060587	0.632962	0.873028
Sharpin	106025	4.97962	-0.1107	0.109249	0.391688	-0.123827	0.0517106	0.942653	0.0131272	0.847417	0.95092
Twf2	23999	5.09113	-0.241993	0.00217558	0.103076	-0.136006	0.0518835	0.942653	-0.105987	0.161137	0.53136
Dennd5b	320560	5.95494	0.0556726	0.694379	0.874323	0.256928	0.0519324	0.942653	-0.201256	0.158568	0.527455
Herpud1	64209	5.58801	0.0229498	0.699247	0.877635	-0.107487	0.0520614	0.942653	0.130436	0.0327689	0.325362
Higd2a	67044	5.17038	-0.434714	0.000897358	0.0829111	-0.223732	0.0521119	0.942653	-0.210982	0.0911357	0.430357
Snx1	56440	5.83653	-0.106948	0.117774	0.403113	-0.122343	0.0521518	0.942653	0.0153953	0.819708	0.943649
Ppp1r2-ps2	665685	1.99947	-0.164359	0.350571	0.657487	0.319301	0.0523806	0.942653	-0.48366	0.00804294	0.290332
Polr3b	70428	4.40184	0.266727	0.00837781	0.152056	0.174468	0.0525053	0.942653	0.092259	0.343085	0.701096
Vps28	66914	5.8827	-0.166215	0.0369176	0.255372	-0.140876	0.0525076	0.942653	-0.0253391	0.744791	0.916399
Spa17	20686	0.397451	-0.221336	0.503603	0.769039	0.60692	0.0525251	0.942653	-0.828256	0.0157069	0.306624
Brca2	12190	2.0902	0.339011	0.0890544	0.364481	0.351746	0.0526279	0.942653	-0.0127354	0.94798	0.985261
Rbl1	19650	0.20512	0.262371	0.498869	0.765779	0.702105	0.0526443	0.942653	-0.439733	0.258732	0.63205
Dock5	68813	3.6025	0.515698	0.0090051	0.157801	0.338268	0.0526451	0.942653	0.177431	0.348853	0.705072
Fen1	14156	3.80496	-0.00674423	0.93989	0.978459	-0.161373	0.0528109	0.942653	0.154629	0.0899535	0.428073
Ppp2r3a	235542	5.29662	0.0617692	0.562693	0.803417	0.191931	0.053227	0.942653	-0.130161	0.224434	0.602439
Mrto4-ps1	668455	1.17098	-0.115682	0.586017	0.816183	-0.38206	0.053234	0.942653	0.266378	0.215038	0.591976
Slain2	75991	4.60254	0.059317	0.437674	0.725	0.137189	0.0532475	0.942653	-0.0778724	0.308657	0.674369
Micu3	78506	6.54883	-0.10225	0.264041	0.574478	0.164267	0.0533174	0.942653	-0.266517	0.00504253	0.277846
Ckap5	75786	6.92872	0.00379322	0.972004	0.989757	0.194923	0.0533821	0.942653	-0.19113	0.0814869	0.412748
Gm3219	100041231	1.86334	0.0154595	0.92955	0.974321	0.315919	0.0534214	0.942653	-0.300459	0.0905061	0.429439
Znhit6	229937	3.57543	0.0154361	0.882614	0.95865	0.188373	0.053479	0.942653	-0.172936	0.102792	0.448028
Mitf	17342	2.86718	0.0255297	0.85759	0.948872	0.256485	0.0534905	0.942653	-0.230955	0.109091	0.459478
Upf2	326622	5.76451	0.0888017	0.385748	0.687463	0.183205	0.0536726	0.942653	-0.0944035	0.355414	0.709617
Tfg	21787	5.37536	-0.301946	0.00128708	0.0914265	-0.159505	0.0537134	0.942653	-0.142441	0.112132	0.464065
Ap1g1	11765	6.68009	0.1214	0.162864	0.463362	0.154406	0.0537519	0.942653	-0.0330067	0.700596	0.901056
Gmpr	66355	5.60991	-0.125397	0.103022	0.383883	-0.136519	0.0537758	0.942653	0.0111222	0.883477	0.964978
Msto1	229524	4.26059	-0.0650832	0.481376	0.75404	-0.165827	0.0538414	0.942653	0.100744	0.27887	0.649226
Cltb	74325	7.11558	-0.16055	0.0100898	0.164842	-0.108229	0.0538842	0.942653	-0.0523207	0.38609	0.73589
Ggact	223267	4.40921	-0.100899	0.274946	0.586718	-0.165127	0.0540285	0.942653	0.0642285	0.486283	0.79987
Nebl	74103	5.81534	0.147561	0.0513517	0.292076	0.132611	0.0541313	0.942653	0.0149498	0.839679	0.949629
Faxc	76132	6.55739	0.12454	0.202841	0.507071	0.173599	0.0541622	0.942653	-0.0490584	0.611984	0.865088
Pdxp	57028	7.5617	-0.0364913	0.551258	0.796371	-0.109828	0.0542398	0.942653	0.0733363	0.234971	0.612414
Cdh18	320865	3.40079	0.271451	0.0773477	0.34413	0.269292	0.0542599	0.942653	0.00215932	0.988543	0.996964
S1pr2	14739	1.638	0.523486	0.0354798	0.251216	0.430014	0.0542657	0.942653	0.0934715	0.698404	0.900254
Tjp1	21872	6.39944	0.0887826	0.265362	0.575801	0.141762	0.0544157	0.942653	-0.0529792	0.503266	0.808001
Ccdc74a	72315	4.42791	-0.17513	0.133431	0.425822	-0.207182	0.0544391	0.942653	0.0320527	0.781443	0.931562
Gm10132	100043755	1.45045	-0.409202	0.0295205	0.237702	-0.330164	0.0544637	0.942653	-0.0790382	0.666433	0.88675
Fam129c	100037278	0.496707	-0.625222	0.146379	0.442013	-0.769944	0.054528	0.942653	0.144722	0.734121	0.912603
Arl6ip5	65106	6.60337	-0.155385	0.0378081	0.257995	-0.131143	0.0545652	0.942653	-0.0242416	0.740271	0.915639
St8sia1	20449	6.21268	0.103298	0.271016	0.581914	0.16674	0.0546095	0.942653	-0.063442	0.495932	0.803489
Washc1	68767	5.06082	-0.123048	0.123399	0.412624	-0.141408	0.0547193	0.942653	0.0183599	0.81611	0.942901
Palm2	242481	5.8786	0.23473	0.0184752	0.201933	0.171784	0.0548223	0.942653	0.0629454	0.513516	0.813957
Mast4	328329	6.25186	0.305579	0.00242762	0.103366	0.169662	0.0548416	0.942653	0.135917	0.157619	0.526192
Cnih2	12794	9.159	-0.0312234	0.758284	0.905909	-0.181706	0.054984	0.942653	0.150482	0.144268	0.50797
Nipsnap1	18082	5.88091	-0.101836	0.183855	0.486944	-0.135943	0.055014	0.942653	0.0341063	0.654001	0.880881
Lysmd4	75099	4.32062	-0.156126	0.0832119	0.35588	-0.158789	0.0550716	0.942653	0.00266332	0.976053	0.99406
Colec12	140792	2.29792	0.101914	0.755254	0.90414	0.587233	0.0552648	0.942653	-0.485319	0.141249	0.504094
Pcolce	18542	2.08825	0.518913	0.162412	0.462827	0.651001	0.0554644	0.942653	-0.132089	0.71684	0.906547
Plcl1	227120	5.34874	0.269935	0.0185482	0.202018	0.196956	0.0554744	0.942653	0.0729784	0.510239	0.81221
Idnk	75731	3.5936	-0.0159186	0.863015	0.950487	-0.164468	0.0556027	0.942653	0.148549	0.113431	0.465422
Kcnj6	16522	5.77225	0.497101	9.15774e-06	0.0444517	0.175119	0.0556804	0.942653	0.321982	0.00211094	0.275233
Skil	20482	6.38268	0.15006	0.0663807	0.322965	0.142558	0.0556828	0.942653	0.00750184	0.92522	0.9769
Dgcr6	13353	5.55363	-0.221518	0.021368	0.211705	-0.167113	0.0557026	0.942653	-0.0544055	0.561384	0.839863
Isca1	69046	6.82539	0.0929975	0.166191	0.467016	-0.118223	0.0557635	0.942653	0.21122	0.00264877	0.275233
Mrpl30	107734	5.19724	-0.0329746	0.659332	0.857105	-0.13325	0.0558272	0.942653	0.100276	0.185059	0.557705
Dtx4	207521	6.21053	0.173012	0.0384569	0.260453	0.144779	0.0558792	0.942653	0.028233	0.728487	0.910655
Cage1	71213	1.61209	0.174829	0.40398	0.703982	0.371279	0.0559527	0.942653	-0.19645	0.347461	0.704284
Tomm40	53333	6.37121	-0.139807	0.0565653	0.303742	-0.128175	0.0561021	0.942653	-0.0116329	0.871514	0.960628
Ptprk	19272	5.49063	0.246848	0.00318664	0.113424	0.140727	0.0561117	0.942653	0.106121	0.185131	0.557712
Fastk	66587	5.96923	-0.137457	0.101739	0.381319	-0.147631	0.0561344	0.942653	0.0101742	0.902297	0.970761
Rcor3	214742	3.50873	0.257701	0.00738901	0.144451	0.163006	0.0561882	0.942653	0.0946951	0.306127	0.671966
Cd74	16149	2.43287	-0.209651	0.567564	0.804596	0.66261	0.0562095	0.942653	-0.872261	0.0212845	0.308577
Hyi	68180	1.94336	-0.544281	0.0021155	0.102574	-0.300782	0.0562545	0.942653	-0.243499	0.151086	0.517064
Pfdn6	14976	5.30096	-0.22282	0.0399194	0.264926	-0.189022	0.0562793	0.942653	-0.033798	0.750091	0.91787
Pmm1	29858	7.21203	-0.130082	0.0911411	0.367357	-0.135104	0.0563051	0.942653	0.00502134	0.947244	0.985026
Slc35d3	76157	-0.23943	-1.04624	0.0318132	0.243533	-0.858181	0.0563532	0.942653	-0.188059	0.689372	0.897455
Wdr45b	66840	5.88231	0.0113737	0.890519	0.961796	-0.146887	0.0564023	0.942653	0.158261	0.0613192	0.373878
Brat1	231841	4.31978	-0.124654	0.214563	0.520484	-0.177336	0.0564626	0.942653	0.052682	0.598104	0.857159
Josd2	66124	4.28828	-0.394739	0.00446564	0.121465	-0.236895	0.0565216	0.942653	-0.157844	0.237726	0.614923
Pla1a	85031	-0.104843	-0.611066	0.133392	0.42579	-0.720384	0.0565348	0.942653	0.109319	0.785175	0.932713
Rab35	77407	6.76531	0.0221968	0.736297	0.895286	-0.117044	0.0565593	0.942653	0.13924	0.0396953	0.339659
Mblac1	330216	1.87317	-0.502964	0.0312761	0.24301	-0.40729	0.0566096	0.942653	-0.0956746	0.674698	0.890466
E2f6	50496	4.73642	-0.160842	0.0943409	0.371798	-0.168495	0.0566316	0.942653	0.00765297	0.935651	0.980564
Nrd1	230598	6.65281	0.0105176	0.903243	0.965997	0.153762	0.0566889	0.942653	-0.143244	0.102302	0.447765
Fbxo27	233040	3.22992	-0.23492	0.141054	0.436236	-0.280954	0.0567087	0.942653	0.0460338	0.770987	0.926876
Tomm20	67952	8.34505	0.0576592	0.341671	0.64873	0.107067	0.0567426	0.942653	-0.0494079	0.413615	0.754967
Adam22	11496	7.47028	0.157763	0.0792766	0.348278	0.156299	0.0568438	0.942653	0.00146473	0.986722	0.996591
Hnrnpf	98758	5.26756	-0.0792097	0.319225	0.629062	-0.140532	0.0568673	0.942653	0.0613226	0.440588	0.772808
Ncoa3	17979	5.82083	0.266683	0.0138485	0.180862	0.184471	0.0569324	0.942653	0.0822122	0.431612	0.766106
Tmem205	235043	3.97084	-0.236797	0.0323732	0.244807	-0.191939	0.0569328	0.942653	-0.0448582	0.678001	0.891713
Abca5	217265	4.97709	-0.0262112	0.853596	0.94784	0.252589	0.0569433	0.942653	-0.2788	0.0541683	0.363045
Dnlz	52838	5.28337	-0.156275	0.133476	0.425832	-0.182906	0.0569647	0.942653	0.0266311	0.796156	0.935306
Psmd8	57296	6.25809	-0.0801083	0.127004	0.417135	-0.0920282	0.0569697	0.942653	0.01192	0.818263	0.943204
Pcdh15	11994	2.69141	0.161811	0.28796	0.600068	0.267652	0.0569857	0.942653	-0.10584	0.484164	0.798935
2210408F21Rik	73652	2.91837	0.00954385	0.94936	0.981302	-0.265946	0.0569942	0.942653	0.275489	0.0731093	0.397321
Eif1	20918	6.44065	-0.374531	0.000667917	0.0765843	-0.183352	0.0570663	0.942653	-0.191178	0.0685164	0.388526
Bfar	67118	5.16673	-0.0534562	0.442268	0.727893	-0.1229	0.0573673	0.942653	0.0694436	0.320301	0.685363
Cntnap3	238680	2.66174	0.120937	0.536029	0.787186	0.345198	0.0573686	0.942653	-0.224261	0.252208	0.626732
Alms1	236266	2.16043	0.125797	0.512561	0.775149	0.339102	0.0574175	0.942653	-0.213305	0.267711	0.642039
Selenow	20364	8.96432	-0.27728	0.0171111	0.194508	-0.200165	0.0574843	0.942653	-0.0771146	0.495299	0.803305
2900097C17Rik	347740	10.6328	0.207588	0.0256776	0.227065	0.15932	0.0575561	0.942653	0.0482677	0.592485	0.854225
Lig1	16881	3.22663	0.141928	0.264042	0.574478	0.222703	0.0576131	0.942653	-0.0807748	0.521958	0.817197
Rassf4	213391	3.32572	0.190064	0.26896	0.57978	0.301135	0.0576956	0.942653	-0.111071	0.514865	0.814097
Cdc42se1	57912	6.27032	0.0366482	0.560658	0.801862	-0.111049	0.0578282	0.942653	0.147697	0.0229767	0.308944
Gfpt2	14584	2.49448	-0.104772	0.488756	0.75835	-0.266733	0.0579676	0.942653	0.161961	0.287969	0.656374
Tmem186	66690	4.13584	-0.113543	0.192089	0.495838	-0.152446	0.0580545	0.942653	0.0389036	0.652732	0.880273
Ncam2	17968	5.31003	0.125038	0.387122	0.688936	0.253879	0.0580823	0.942653	-0.128841	0.371194	0.72278
Dhrs4	28200	3.25319	-0.258391	0.0336923	0.248069	-0.210134	0.0580877	0.942653	-0.0482563	0.684619	0.894989
Arpc1b	11867	3.66119	-0.108607	0.465413	0.743048	0.263179	0.0581402	0.942653	-0.371786	0.0153041	0.306624
Siva1	30954	2.37569	-0.102787	0.550448	0.795675	-0.303352	0.058208	0.942653	0.200565	0.248533	0.623567
Rgs16	19734	2.85565	-0.473513	0.00444757	0.121465	-0.282106	0.0583663	0.942653	-0.191407	0.232191	0.60944
Tor4a	227612	2.27618	0.173193	0.380995	0.682776	0.346667	0.0583934	0.942653	-0.173475	0.378594	0.729266
Nelfb	58202	5.56736	0.0545058	0.433086	0.723121	-0.121945	0.0585285	0.942653	0.176451	0.0142088	0.306624
Coa3	52469	5.4802	-0.22175	0.0177185	0.197866	-0.160092	0.0585416	0.942653	-0.0616583	0.497486	0.804218
Nmt2	18108	5.53756	0.358062	0.000840437	0.0829111	0.175294	0.0585631	0.942653	0.182768	0.0727559	0.396425
Sphkap	77629	7.96003	0.240167	0.00188036	0.100102	0.127926	0.058567	0.942653	0.112241	0.127879	0.486035
Bbs12	241950	1.41575	0.153474	0.590591	0.818841	0.502421	0.0585699	0.942653	-0.348947	0.223016	0.600434
Mrps9	69527	4.76139	0.0275778	0.71792	0.886222	0.134415	0.0586095	0.942653	-0.106837	0.16542	0.536611
Fgd2	26382	2.4527	-0.415405	0.015744	0.188666	-0.295075	0.058638	0.942653	-0.12033	0.471248	0.793354
Bex1	19716	5.00206	-0.287186	0.0069206	0.141542	-0.180363	0.0586397	0.942653	-0.106823	0.298242	0.663707
Thtpa	105663	4.89728	-0.184623	0.0279002	0.233474	-0.144244	0.0586795	0.942653	-0.0403795	0.621879	0.868646
Derl3	70377	0.17902	-0.915899	0.0167096	0.192837	-0.661239	0.0588445	0.942653	-0.25466	0.490602	0.80201
Slc38a5	209837	1.60423	0.62249	0.0658382	0.322217	0.576112	0.0588592	0.942653	0.0463775	0.887875	0.9666
Sac3d1	66406	3.67733	-0.0788941	0.462593	0.741436	-0.188521	0.0589359	0.942653	0.109627	0.310088	0.676177
BC002163	170658	4.97632	-0.105013	0.291961	0.603986	-0.174463	0.0590144	0.942653	0.0694498	0.4854	0.799278
Slc12a2	20496	5.52683	-0.00252218	0.984738	0.994229	0.232331	0.059019	0.942653	-0.234853	0.0794426	0.409841
Pxk	218699	4.64785	-0.124187	0.13748	0.431877	-0.145478	0.0590295	0.942653	0.0212912	0.796921	0.935306
Stat5a	20850	1.03347	0.738768	0.0107563	0.16826	0.48045	0.0591405	0.942653	0.258318	0.352587	0.707635
Lpar1	14745	4.54508	0.000458013	0.997365	0.998365	0.244289	0.0591421	0.942653	-0.243831	0.0833479	0.415801
Ddt	13202	3.68363	-0.409499	0.00277859	0.109951	-0.229865	0.0591952	0.942653	-0.179634	0.171742	0.543567
Lrp1b	94217	4.33383	0.0336361	0.832935	0.93843	0.280558	0.0592096	0.942653	-0.246922	0.125541	0.481411
Rpl18a	76808	5.64478	0.0306338	0.72827	0.890757	-0.154626	0.059422	0.942653	0.18526	0.0408294	0.341969
Atat1	73242	5.66698	0.0723191	0.327226	0.635433	-0.128664	0.0594411	0.942653	0.200983	0.0087455	0.298425
Pcdhgb2	93700	3.2262	0.370113	0.00867491	0.154814	0.23542	0.0594615	0.942653	0.134693	0.32075	0.685582
4833418N02Rik	74597	0.195515	-0.60156	0.0399083	0.264926	-0.506134	0.0595438	0.942653	-0.095426	0.738224	0.915186
Pcdhb16	93887	2.84409	0.152997	0.291608	0.603544	0.252341	0.0595833	0.942653	-0.0993437	0.490756	0.802038
Dnajc13	235567	5.75851	0.146579	0.103562	0.384886	0.15516	0.0595907	0.942653	-0.00858126	0.922687	0.976207
Mrpl53	68499	3.6167	-0.202936	0.132548	0.424212	-0.234361	0.0596136	0.942653	0.0314251	0.81395	0.941774
Il27ra	50931	0.321638	0.329216	0.370019	0.67378	0.641256	0.0596986	0.942653	-0.31204	0.393923	0.742049
Tmod2	50876	9.03548	0.0722684	0.351429	0.658367	0.135246	0.0597438	0.942653	-0.0629771	0.415029	0.756012
Gm7340	664791	0.581824	0.0637861	0.854734	0.948099	0.615449	0.0597689	0.942653	-0.551663	0.11821	0.472044
Slc2a8	56017	4.29181	-0.0942921	0.404076	0.703982	-0.197613	0.0598027	0.942653	0.103321	0.362341	0.716027
Rhbdl1	214951	5.50996	-0.253397	0.0170573	0.194508	-0.18086	0.0599445	0.942653	-0.0725368	0.482311	0.797734
Cfb	14962	3.08658	0.288095	0.0569147	0.304357	0.25792	0.059946	0.942653	0.0301745	0.838031	0.949629
Pef1	67898	5.69802	-0.0790302	0.304234	0.615207	-0.134144	0.060019	0.942653	0.0551141	0.473268	0.794122
Tlr2	24088	1.16775	-0.4176	0.123738	0.412624	0.476725	0.0600414	0.942653	-0.894325	0.00166854	0.275233
Impad1	242291	6.07747	-0.172152	0.189317	0.493349	0.228564	0.0600418	0.942653	-0.400716	0.00332142	0.277846
Mad2l1bp	66591	2.5893	-0.247791	0.07755	0.344609	-0.242407	0.0600757	0.942653	-0.00538325	0.968917	0.992094
Cby1	73739	4.90787	-0.231694	0.0327541	0.245446	-0.185779	0.0601183	0.942653	-0.0459155	0.664878	0.88614
Usf1	22278	5.91041	0.00524135	0.951538	0.98202	-0.15101	0.0601232	0.942653	0.156252	0.0761418	0.404368
Alg11	207958	5.21331	0.0868993	0.499258	0.765997	0.224345	0.0602419	0.942653	-0.137446	0.285645	0.653796
Rprml	104582	5.98433	-0.296057	0.011763	0.174538	-0.19907	0.0604345	0.942653	-0.0969877	0.39471	0.742617
Fbxl17	50758	6.51962	0.021605	0.710165	0.882148	0.101576	0.0605197	0.942653	-0.0799712	0.172594	0.544227
Sirt6	50721	4.14468	-0.15826	0.141452	0.436774	-0.186255	0.0606085	0.942653	0.0279949	0.792795	0.934829
Mchr1	207911	4.27283	-0.156105	0.187269	0.491206	-0.205192	0.0606927	0.942653	0.0490871	0.676418	0.890886
Rtf2	66404	6.20968	-0.0379704	0.511271	0.774229	-0.100715	0.0609775	0.942653	0.0627448	0.280661	0.650274
A2m	232345	2.50474	-0.145271	0.604933	0.827761	0.494124	0.061107	0.942653	-0.639395	0.0266611	0.315893
Zdhhc4	72881	4.41199	-0.0461244	0.655691	0.855924	-0.18007	0.0613759	0.942653	0.133946	0.200413	0.574893
Prrg3	208748	5.20052	0.27647	0.00729336	0.143328	0.170916	0.0614021	0.942653	0.105554	0.286666	0.65471
C230062I16Rik	625421	5.63832	-0.350439	0.00293226	0.112367	-0.195921	0.0614216	0.942653	-0.154517	0.172385	0.544055
Pla2g5	18784	0.122595	0.200627	0.66958	0.862723	0.827008	0.0614582	0.942653	-0.626381	0.187271	0.559628
Lamtor3	56692	4.14021	-0.325585	0.00932374	0.160109	-0.210744	0.0614793	0.942653	-0.114841	0.343328	0.701133
Dda1	66498	6.31824	-0.0691599	0.405524	0.705298	-0.144418	0.0615507	0.942653	0.0752577	0.366939	0.719741
Rpl34-ps1	619547	6.07172	-0.162775	0.199068	0.503346	-0.219276	0.0616361	0.942653	0.056501	0.654097	0.880881
Oaz1-ps	100041965	7.17628	-0.209347	0.0146559	0.185179	-0.144687	0.061692	0.942653	-0.0646601	0.437438	0.769964
Chd9	109151	5.3733	0.0440903	0.651299	0.853434	0.169519	0.0617168	0.942653	-0.125428	0.20126	0.576352
Zkscan16	100041581	5.15354	0.153978	0.139582	0.434502	0.17851	0.0617285	0.942653	-0.0245315	0.811102	0.940765
Cenps	69928	0.630885	-0.338402	0.300745	0.611911	-0.567599	0.0618171	0.942653	0.229197	0.483622	0.798379
Cnot1	234594	6.56506	0.299869	0.00179497	0.0975314	0.156559	0.0618511	0.942653	0.143311	0.117762	0.470855
Slc38a11	320106	0.115393	0.107954	0.741578	0.89785	0.571897	0.0618742	0.942653	-0.463943	0.161003	0.531253
Pola1	18968	1.72452	-0.192539	0.378185	0.680567	0.381545	0.0618844	0.942653	-0.574085	0.01105	0.304088
Prelid3b	66390	5.30148	-0.067151	0.401744	0.702347	-0.138819	0.0619073	0.942653	0.071668	0.372161	0.723322
Maml1	103806	4.27268	0.269767	0.011149	0.169477	0.176718	0.0619477	0.942653	0.0930493	0.364017	0.717565
Bri3	55950	5.2079	-0.190031	0.0328524	0.245583	-0.151191	0.0620374	0.942653	-0.03884	0.655169	0.88114
Gm1976	100038746	3.53916	0.051674	0.721688	0.887603	0.251929	0.0621096	0.942653	-0.200255	0.170836	0.542933
Ptms	69202	9.28484	-0.211613	0.00439664	0.121028	-0.123511	0.0621234	0.942653	-0.0881019	0.218284	0.594918
Zfp292	30046	4.59821	-0.0166508	0.927553	0.973563	0.319119	0.0622523	0.942653	-0.33577	0.0714257	0.39544
Mthfd2	17768	2.91625	-0.0968695	0.521707	0.781927	-0.261954	0.0622595	0.942653	0.165085	0.27866	0.648947
Car4	12351	4.91553	0.101748	0.292168	0.604082	-0.166079	0.0622637	0.942653	0.267827	0.00765741	0.290109
Fzd8	14370	2.9299	-0.0321699	0.833611	0.938608	-0.265505	0.0623479	0.942653	0.233336	0.134038	0.493517
Xpo4	57258	2.6109	0.473468	0.0119744	0.17461	0.311011	0.0624283	0.942653	0.162457	0.370631	0.722701
Epc2	227867	5.77347	0.0823225	0.304049	0.614939	0.137898	0.0625161	0.942653	-0.0555752	0.485375	0.799278
Maea	59003	6.66585	-0.00242434	0.970844	0.989152	-0.115081	0.0625178	0.942653	0.112656	0.0954878	0.437062
Slc4a10	94229	7.61462	0.0692303	0.576975	0.81073	0.214835	0.0625543	0.942653	-0.145605	0.241961	0.61891
Ubl7	69459	5.99014	-0.0567721	0.374779	0.677869	-0.110536	0.0625814	0.942653	0.0537639	0.401287	0.747039
Mtmr10	233315	4.52637	0.151952	0.131713	0.422711	0.17193	0.062655	0.942653	-0.0199777	0.840463	0.949703
Smoc2	64074	5.10049	0.175719	0.0598516	0.310853	-0.157594	0.0628763	0.942653	0.333314	0.000696088	0.275233
Rad52	19365	3.00778	-0.208785	0.16146	0.461107	-0.256089	0.0628962	0.942653	0.0473037	0.749096	0.917348
Spata33	320869	0.61869	-0.403075	0.360147	0.665963	-0.76292	0.0629474	0.942653	0.359844	0.415888	0.756432
Cox18	231430	3.19624	-0.084619	0.453913	0.735821	-0.195036	0.062982	0.942653	0.110417	0.330774	0.692438
Pm20d2	242377	4.05802	0.240883	0.0204759	0.208661	0.173297	0.0629838	0.942653	0.0675853	0.502065	0.807772
Gale	74246	3.16224	-0.34141	0.0358023	0.25174	-0.275959	0.0630342	0.942653	-0.0654504	0.680636	0.892826
Slc25a18	71803	5.82653	-0.200984	0.0541804	0.298739	-0.17747	0.0630449	0.942653	-0.0235144	0.818404	0.943204
Surf1	20930	5.32984	-0.188773	0.0247951	0.225057	-0.141778	0.0630832	0.942653	-0.0469946	0.566326	0.841516
2310009A05Rik	66364	1.64948	-0.551437	0.0268366	0.23015	-0.422594	0.0631884	0.942653	-0.128843	0.595659	0.856079
Mettl7a1	70152	4.88095	-0.15746	0.102561	0.382556	-0.164688	0.0632185	0.942653	0.00722749	0.939464	0.982242
Zfp85os	68271	1.73514	0.202673	0.386809	0.688732	0.402462	0.0632211	0.942653	-0.19979	0.391934	0.740381
Uhrf1bp1l	75089	6.79224	0.24988	0.000198112	0.0698718	0.106232	0.0633241	0.942653	0.143648	0.0237477	0.309354
Kif19a	286942	2.19911	0.230662	0.201656	0.506074	0.308153	0.0633586	0.942653	-0.0774911	0.664256	0.88569
Arid2	77044	5.4017	0.180589	0.0450778	0.278057	0.151535	0.0634271	0.942653	0.029054	0.7408	0.915755
Ccdc47	67163	6.98146	0.130055	0.0520824	0.293803	0.112907	0.0634283	0.942653	0.0171476	0.793062	0.934861
Slc23a2	54338	7.25188	0.272382	0.00171507	0.0962738	0.140702	0.0635524	0.942653	0.13168	0.112111	0.464065
Cst3	13010	9.35926	-0.367917	0.00389852	0.117208	-0.210794	0.0636814	0.942653	-0.157123	0.200654	0.575181
Med28	66999	5.58101	-0.0797854	0.216791	0.5231	-0.110678	0.0637447	0.942653	0.030893	0.630498	0.872002
Tbata	65971	3.27717	0.00824871	0.95549	0.98338	-0.254458	0.0637849	0.942653	0.262707	0.0819847	0.413563
Slc2a5	56485	3.31361	0.249156	0.149234	0.445408	0.293165	0.0638758	0.942653	-0.0440089	0.795809	0.935306
Tprn	97031	4.60517	0.131633	0.255997	0.565251	0.197982	0.0639126	0.942653	-0.0663484	0.563711	0.840544
Ndc1	72787	3.56545	0.295508	0.00502899	0.128252	0.172078	0.0639251	0.942653	0.12343	0.222329	0.59977
Scn3a	20269	5.39137	0.15137	0.137362	0.431744	0.172982	0.0639387	0.942653	-0.0216119	0.829428	0.947212
Ensa	56205	8.10328	-0.0463622	0.376224	0.679135	-0.090063	0.0639893	0.942653	0.0437009	0.404782	0.749833
Psmc4	23996	6.0902	-0.0272505	0.682929	0.86915	-0.114996	0.0639993	0.942653	0.0877459	0.193327	0.567588
Rexo4	227656	5.33099	-0.0331631	0.695024	0.874757	-0.145748	0.0640832	0.942653	0.112585	0.188369	0.560822
Slc25a25	227731	6.11386	-0.0412037	0.553844	0.797417	-0.119807	0.0641598	0.942653	0.0786032	0.262294	0.636912
Ndufs3	68349	5.38495	-0.260494	0.00315247	0.113349	-0.14502	0.0642205	0.942653	-0.115474	0.173438	0.544499
Thra	21833	9.69071	-0.0906987	0.230279	0.539267	-0.129472	0.064221	0.942653	0.038773	0.606443	0.861231
Khk	16548	2.90214	-0.211219	0.0790502	0.34788	-0.204122	0.0642651	0.942653	-0.00709756	0.952177	0.986525
Eif3a	13669	7.36627	0.028154	0.703671	0.879247	0.127388	0.0643116	0.942653	-0.0992338	0.183271	0.555983
Olfml1	244198	3.98719	0.22267	0.10508	0.385356	0.231949	0.0643325	0.942653	-0.00927908	0.945139	0.984557
Hsbp1	68196	6.99141	-0.188392	0.0472905	0.283043	-0.160403	0.0643454	0.942653	-0.0279894	0.763619	0.923614
Cep162	382090	3.17639	0.394435	0.00443364	0.121465	0.224972	0.0644518	0.94304	0.169464	0.202204	0.577469
Fam131a	78408	9.08727	-0.0969443	0.2373	0.545927	-0.140343	0.0645659	0.94304	0.0433983	0.595323	0.855954
Tmem218	66279	3.16373	-0.241194	0.0479571	0.285137	-0.205809	0.0646529	0.94304	-0.0353852	0.767105	0.925254
Polr1c	20016	4.08599	-0.198098	0.0603173	0.311874	-0.178176	0.064769	0.94304	-0.0199216	0.847411	0.95092
Neo1	18007	6.64382	0.168775	0.0286495	0.23557	0.128476	0.0647892	0.94304	0.0402992	0.590621	0.853722
Rapgef6	192786	5.28157	0.231755	0.0202993	0.207997	0.165393	0.0648509	0.94304	0.0663617	0.492582	0.802808
Med23	70208	5.07145	0.149865	0.0573054	0.304702	0.132155	0.0649773	0.94304	0.0177104	0.818163	0.943204
Gas7	14457	9.55851	0.36198	0.00152219	0.0936815	0.18332	0.0649835	0.94304	0.178659	0.100417	0.445815
Scamp4	56214	5.58895	-0.0868786	0.199215	0.503346	-0.115311	0.065008	0.94304	0.0284329	0.672294	0.889357
Ldha	16828	7.88584	-0.015067	0.80165	0.926212	-0.103055	0.0650238	0.94304	0.0879877	0.147987	0.514072
Pex26	74043	4.2145	-0.064962	0.516335	0.778029	-0.171521	0.0651146	0.94304	0.106559	0.290273	0.658029
Immp2l	93757	1.5223	-0.341389	0.093516	0.370638	-0.345507	0.0651489	0.94304	0.00411826	0.983626	0.995296
Slc35b2	73836	4.8264	-0.100016	0.323634	0.6327	-0.173165	0.0652996	0.943662	0.0731487	0.470349	0.792654
Cd93	17064	2.61719	0.100984	0.592835	0.820771	0.323215	0.0655211	0.943662	-0.222231	0.24082	0.618112
Cdv3	321022	5.8635	-0.104519	0.202308	0.506462	0.139553	0.0655895	0.943662	-0.244072	0.00414396	0.277846
Egr1	13653	7.61797	-0.131362	0.265714	0.576221	-0.201364	0.0657084	0.943662	0.0700027	0.552434	0.834497
Prkcsh	19089	6.29361	-0.0906174	0.194923	0.499292	-0.118788	0.0657672	0.943662	0.0281705	0.684935	0.894989
2210016L21Rik	72357	6.65313	-0.225978	0.00188353	0.100102	-0.118011	0.0658626	0.943662	-0.107967	0.121501	0.476101
Hspb1	15507	1.29207	-0.426082	0.205039	0.509748	-0.573986	0.0659061	0.943662	0.147904	0.658661	0.883026
9330133O14Rik	100689703	2.43441	-0.356891	0.0366252	0.25463	-0.286519	0.0659763	0.943662	-0.0703725	0.673451	0.889898
Myo1c	17913	4.5689	-0.0832332	0.465036	0.742954	-0.194598	0.0659863	0.943662	0.111364	0.330907	0.692438
Pid1	98496	4.77229	-0.262584	0.0061097	0.135831	-0.157452	0.0660074	0.943662	-0.105131	0.255483	0.628967
Lppos	68841	0.82581	-0.508039	0.158613	0.458592	-0.614568	0.0660605	0.943662	0.10653	0.765757	0.924692
Bmpr2	12168	5.69276	0.413776	0.00160244	0.0941821	0.209172	0.0661917	0.943662	0.204604	0.101492	0.447185
Pars2	230577	3.25295	-0.108953	0.392281	0.693672	-0.217072	0.0661997	0.943662	0.108118	0.397224	0.74445
Ddx41	72935	5.07239	-0.0633703	0.588667	0.817262	-0.200178	0.0662603	0.943662	0.136807	0.247475	0.62273
Tpi1	21991	9.12405	-0.0740202	0.222498	0.53002	-0.102988	0.0663442	0.943662	0.028968	0.631192	0.872037
Thrb	21834	5.82486	0.161169	0.141413	0.436759	0.184368	0.0663568	0.943662	-0.0231994	0.829759	0.947212
Fuom	69064	3.41572	-0.344581	0.0324552	0.244807	-0.269512	0.0663999	0.943662	-0.0750696	0.633388	0.87321
Crem	12916	2.96854	-0.447441	0.0102723	0.165654	-0.288578	0.0664418	0.943662	-0.158863	0.346747	0.703544
Six4	20474	1.00147	0.284939	0.3039	0.614808	0.468681	0.0664484	0.943662	-0.183742	0.504007	0.808387
Prrc2c	226562	6.92591	0.299324	0.00237774	0.103307	0.158183	0.0665425	0.943662	0.141141	0.133826	0.493076
Mrps30	59054	4.16404	-0.26266	0.0116088	0.173468	-0.171892	0.0665807	0.943662	-0.0907674	0.368237	0.720342
Htatsf1	72459	6.29041	0.0307036	0.678017	0.866533	0.126109	0.0666176	0.943662	-0.0954056	0.200044	0.574893
Icosl	50723	4.00555	-0.153035	0.167918	0.468496	-0.187742	0.0666826	0.943666	0.0347072	0.752518	0.918539
Stx18	71116	4.43666	-0.105625	0.171573	0.472767	-0.130549	0.0668154	0.944068	0.0249244	0.7449	0.916399
Ier5	15939	5.84545	-0.354777	0.000822421	0.0829111	-0.17026	0.0668407	0.944068	-0.184517	0.0686256	0.388843
Tmem114	74720	1.95262	0.152481	0.430352	0.721067	-0.326007	0.0670099	0.944858	0.478488	0.0169357	0.306624
Brms1	107392	4.36103	-0.197016	0.0656162	0.32161	-0.179412	0.0670264	0.944858	-0.0176039	0.867037	0.959144
Oxnad1	218885	3.37673	-0.120082	0.284361	0.59692	-0.189995	0.0671991	0.945311	0.0699132	0.532234	0.824597
Wrn	22427	3.11948	0.268518	0.0818799	0.35318	0.256437	0.0673809	0.945311	0.0120816	0.936268	0.98107
Arfgef1	211673	6.45486	0.0108344	0.926931	0.973563	0.201264	0.0673824	0.945311	-0.190429	0.111255	0.464065
Sirt1	93759	3.13794	-0.204395	0.267938	0.57884	0.314161	0.0673859	0.945311	-0.518556	0.00668188	0.28082
Tomm6	66119	5.85594	-0.121489	0.112029	0.395705	-0.128432	0.0675464	0.945311	0.0069435	0.926703	0.97723
Klhl6	239743	1.09384	0.324864	0.237854	0.546697	0.461884	0.0676738	0.945311	-0.13702	0.614597	0.865664
Pim3	223775	5.50183	-0.0600586	0.511177	0.774229	-0.155078	0.067871	0.945311	0.0950199	0.301661	0.667394
Cdkn1a	12575	3.17243	0.0020936	0.99015	0.996738	-0.287282	0.068013	0.945311	0.289376	0.0944841	0.435956
Mgat4b	103534	6.25794	-0.00837404	0.91271	0.968845	-0.129729	0.0680362	0.945311	0.121355	0.118222	0.472044
Lipe	16890	3.27198	-0.132055	0.230561	0.539267	-0.18577	0.0680544	0.945311	0.0537147	0.624163	0.870014
Pdia5	72599	0.520513	-0.236043	0.514776	0.776834	-0.614131	0.0680729	0.945311	0.378089	0.300958	0.666761
H2afy	26914	6.62222	0.017904	0.774659	0.912533	-0.106065	0.0681545	0.945311	0.123969	0.052893	0.361572
Faap20	67513	3.80056	-0.197193	0.0835655	0.356188	-0.190625	0.0682205	0.945311	-0.0065675	0.95333	0.987025
Poc1a	70235	3.24989	-0.171017	0.129845	0.420012	-0.189281	0.0684741	0.945311	0.0182641	0.870054	0.960482
Tmem168	101118	3.65284	-0.0675692	0.592836	0.820771	0.21447	0.0684798	0.945311	-0.282039	0.0294596	0.317167
Nkap	67050	3.88542	0.0698331	0.532988	0.785723	0.189233	0.0685083	0.945311	-0.1194	0.287567	0.655841
Uggt2	66435	3.69766	0.00294189	0.984602	0.994229	0.258747	0.0685843	0.945311	-0.255805	0.097963	0.441652
Ttc39b	69863	5.62026	0.0945931	0.423821	0.716777	0.199392	0.0685876	0.945311	-0.104799	0.374515	0.725343
Aen	68048	4.0971	-0.0211964	0.840884	0.942033	-0.178589	0.0688005	0.945311	0.157392	0.14205	0.504642
Gorasp1	74498	5.28025	-0.0699113	0.399147	0.700117	-0.139935	0.0688658	0.945311	0.0700235	0.399454	0.746751
Ndufa7	66416	5.05296	-0.341327	0.00836255	0.152056	-0.211359	0.0690809	0.945311	-0.129968	0.299496	0.66513
Numbl	18223	7.39746	-0.0578981	0.465858	0.743433	-0.134064	0.0690956	0.945311	0.0761654	0.33968	0.698549
Kcna2	16490	7.73928	0.161916	0.103289	0.384609	0.165017	0.0691134	0.945311	-0.00310068	0.974637	0.993583
Cdkn2d	12581	5.0896	-0.16474	0.0880905	0.362164	-0.161018	0.0691452	0.945311	-0.00372204	0.968802	0.992094
F8	14069	0.447636	-0.0648979	0.863088	0.950487	0.644027	0.0691849	0.945311	-0.708925	0.0652444	0.381585
Anapc1	17222	6.29074	0.198604	0.00447091	0.121465	0.112061	0.0692439	0.945311	0.0865435	0.197036	0.571562
Cnot8	69125	5.47624	0.0371251	0.575196	0.809511	-0.111619	0.0692781	0.945311	0.148744	0.0290833	0.316478
Cacnb4	12298	6.971	-0.142314	0.199859	0.504028	0.186479	0.0693029	0.945311	-0.328793	0.00430175	0.277846
Wls	68151	3.98676	-0.169009	0.335424	0.642775	0.296635	0.0693996	0.945311	-0.465643	0.0102045	0.304088
Cacna1e	12290	7.70127	0.371329	0.000929418	0.0829111	0.175981	0.0694118	0.945311	0.195348	0.0670545	0.385059
Zfat	380993	2.77707	-0.107371	0.461556	0.740503	-0.245577	0.0695924	0.945311	0.138207	0.345694	0.702679
Ulk2	29869	6.88148	0.084639	0.178016	0.481192	0.10478	0.0696836	0.945311	-0.0201411	0.745666	0.916399
Cacul1	78832	6.04745	-0.0182837	0.866314	0.951377	0.183437	0.0697514	0.945311	-0.20172	0.0678572	0.387353
Pnkd	56695	7.87221	-0.111338	0.11621	0.401679	-0.118122	0.0698101	0.945311	0.0067845	0.92279	0.976207
Pop7	74097	3.44546	-0.248854	0.113803	0.398691	-0.262552	0.0698816	0.945311	0.0136985	0.929818	0.978607
4933417D19Rik	71186	0.0563871	0.0860354	0.864052	0.950586	-0.834849	0.0699623	0.945311	0.920884	0.0746018	0.401907
Prune2	353211	6.38397	0.160199	0.145516	0.44155	0.182709	0.0699704	0.945311	-0.0225099	0.835447	0.949028
Kcnab3	16499	4.55402	-0.479312	0.00381454	0.116635	-0.267584	0.070131	0.945311	-0.211728	0.184349	0.557411
Iws1	73473	4.76083	0.0805754	0.476896	0.750379	0.189953	0.0702963	0.945311	-0.109377	0.334285	0.69511
BC031361	414072	1.9426	0.184746	0.423814	0.716777	0.386527	0.0704181	0.945311	-0.201781	0.381057	0.731846
Aak1	269774	8.93772	0.198389	0.00861802	0.154418	0.121541	0.0704303	0.945311	0.0768478	0.290964	0.658629
Ptrh1	329384	1.20907	0.068957	0.794003	0.923249	0.44569	0.0704927	0.945311	-0.376733	0.157416	0.525996
Znrd1	66136	2.67713	-0.450421	0.0242691	0.223536	-0.328879	0.0705418	0.945311	-0.121543	0.5329	0.825015
Crb2	241324	3.14028	0.153416	0.38726	0.688977	0.296755	0.0705428	0.945311	-0.143339	0.417498	0.757258
Bckdk	12041	5.32429	-0.00279176	0.966247	0.987611	-0.110907	0.0706398	0.945311	0.108115	0.107241	0.455954
Siah2	20439	4.04967	0.0475498	0.641034	0.84815	-0.170797	0.0707261	0.945311	0.218347	0.0372176	0.333749
Ndufs2	226646	7.61084	-0.0309271	0.649731	0.85253	-0.114431	0.0707856	0.945311	0.0835037	0.224594	0.602463
Imp3	102462	4.1227	-0.0108822	0.931497	0.975142	-0.212483	0.0708401	0.945311	0.201601	0.117723	0.470855
Chst11	58250	6.95204	0.266586	0.000409529	0.0720478	0.11688	0.0709408	0.945311	0.149706	0.0366272	0.332729
C4b	12268	7.70513	0.0125123	0.94862	0.980998	0.327411	0.0709445	0.945311	-0.314899	0.109055	0.459478
Ddx42	72047	6.70039	0.258476	0.00156074	0.0941821	0.128555	0.0709707	0.945311	0.129921	0.0958971	0.438034
Rxfp1	381489	1.64362	-0.208761	0.583567	0.814678	0.648347	0.0710362	0.945311	-0.857108	0.0286844	0.316314
Cox7b	66142	5.81717	-0.409589	0.00349261	0.116233	-0.225221	0.0711	0.945311	-0.184368	0.171972	0.543567
Kcnma1	16531	6.6301	0.325054	0.00162259	0.0941821	0.161936	0.0711755	0.945311	0.163118	0.097449	0.441111
Ap1m1	11767	5.90511	-0.0753738	0.263606	0.573822	-0.112488	0.0711844	0.945311	0.0371143	0.580619	0.848382
Gm1821	218963	8.60095	0.0948782	0.31068	0.621219	-0.155838	0.0712947	0.945311	0.250716	0.00983654	0.304088
Scn2a	110876	8.02483	0.163672	0.103441	0.384749	0.16553	0.0713036	0.945311	-0.00185763	0.984973	0.996051
Ppargc1a	19017	5.39174	0.0700576	0.547278	0.793454	0.194685	0.0713192	0.945311	-0.124628	0.285199	0.653796
Nudt13	67725	3.30389	0.162186	0.233735	0.542102	-0.225134	0.0713206	0.945311	0.38732	0.00629618	0.28082
Kmt5b	225888	5.85203	0.0867228	0.149326	0.445408	0.0994888	0.0713475	0.945311	-0.012766	0.829642	0.947212
Dpp8	74388	7.63681	0.114044	0.195989	0.500524	0.146207	0.0713735	0.945311	-0.0321629	0.712128	0.905042
2510009E07Rik	72190	6.09754	0.113702	0.105726	0.385959	0.115815	0.0714116	0.945311	-0.00211255	0.975601	0.994031
Sgf29	75565	3.37441	-0.129752	0.205983	0.510926	-0.170573	0.0716179	0.945311	0.0408215	0.688854	0.89726
Acp2	11432	6.49862	0.21342	0.00211163	0.102574	0.109431	0.0716452	0.945311	0.103989	0.117454	0.470449
Ankrd42	73845	3.446	0.159128	0.269268	0.57987	0.238874	0.071673	0.945311	-0.0797458	0.576741	0.847007
Celf1	13046	7.71862	0.123549	0.0489261	0.28568	0.102492	0.0717021	0.945311	0.0210571	0.730949	0.911763
Prkcb	18751	10.2702	0.220515	0.00435304	0.120714	0.122834	0.07186	0.945311	0.0976811	0.188186	0.56063
Npy	109648	4.3415	-0.575751	0.00258577	0.107583	-0.305509	0.0718761	0.945311	-0.270241	0.140661	0.503022
Gng11	66066	1.91479	-0.738752	0.00311685	0.113349	-0.401966	0.072038	0.945311	-0.336787	0.16076	0.531198
Tlk2	24086	5.29187	0.0226645	0.824532	0.935541	0.170995	0.0720468	0.945311	-0.148331	0.150671	0.516132
9930021J03Rik	240613	5.51817	-0.0254586	0.862129	0.950232	0.245779	0.0720647	0.945311	-0.271238	0.0688894	0.389413
Brwd3	382236	2.47947	-0.0986915	0.639708	0.847164	0.354099	0.0721636	0.945311	-0.452791	0.0358721	0.331137
Glg1	20340	7.49782	0.347664	0.00587995	0.134207	0.200202	0.0721862	0.945311	0.147462	0.223321	0.600777
Stxbp5	78808	7.01269	0.217896	0.00538363	0.13198	0.124419	0.0722594	0.945311	0.0934768	0.214163	0.590134
Sst	20604	6.99945	-0.64961	0.00213688	0.102574	-0.336087	0.0722832	0.945311	-0.313523	0.121259	0.476101
Megf9	230316	6.68448	0.168379	0.072731	0.336225	0.153395	0.0723021	0.945311	0.0149841	0.870358	0.960556
Bckdhb	12040	4.11091	-0.205365	0.0288919	0.23676	-0.153216	0.0723351	0.945311	-0.0521489	0.569599	0.843022
Ss18l1	269397	6.04474	0.211135	0.00165121	0.0941821	0.105172	0.0723868	0.945311	0.105963	0.0985042	0.442721
Smco3	654818	3.0073	-0.161138	0.325012	0.634002	-0.272206	0.0725407	0.945311	0.111068	0.497593	0.80427
Chd4	107932	7.96688	0.265146	0.00564159	0.134176	0.152028	0.0725413	0.945311	0.113118	0.219006	0.595548
S100a1	20193	4.82642	-0.381493	0.00562049	0.134176	-0.221291	0.0725637	0.945311	-0.160201	0.228509	0.606001
Mir5133	100628602	-0.186152	0.428676	0.325508	0.634106	0.723327	0.0725945	0.945311	-0.294651	0.497629	0.80427
Slc50a1	19729	3.73572	-0.298887	0.0333349	0.247372	-0.229375	0.0727119	0.945311	-0.0695118	0.612595	0.865213
Tsen34	66078	5.85367	-0.188044	0.013298	0.177562	-0.122623	0.0728343	0.945311	-0.0654213	0.374797	0.725524
Arhgap32	330914	7.65706	0.160778	0.15014	0.446322	0.183603	0.0728784	0.945311	-0.0228252	0.835623	0.949028
Dctn4	67665	6.74549	0.129185	0.0512726	0.29177	0.107643	0.0733556	0.945311	0.0215425	0.739234	0.915315
Zfp414	328801	4.1127	-0.248965	0.0357597	0.251561	-0.193118	0.0734169	0.945311	-0.0558463	0.630024	0.871807
B3gat3	72727	7.16145	-0.26324	0.00397499	0.11813	-0.145519	0.0734399	0.945311	-0.117721	0.181416	0.553832
Ndufs8	225887	5.82111	-0.172543	0.0141677	0.183086	-0.113321	0.0735096	0.945311	-0.0592229	0.38578	0.735857
Flrt2	399558	5.07031	-0.0360796	0.799194	0.925596	0.236386	0.0735885	0.945311	-0.272465	0.0592441	0.371539
Pkdcc	106522	3.1627	-0.320687	0.0361463	0.253294	-0.249425	0.0736016	0.945311	-0.0712615	0.633975	0.873492
Tmem175	72392	5.01445	0.012612	0.862843	0.950487	-0.121284	0.0736646	0.945311	0.133896	0.0725068	0.395915
Bc1	100568459	9.24029	-0.957715	0.0159117	0.189923	0.645578	0.0736659	0.945311	-1.60329	0.000158588	0.229502
Cnst	226744	5.90472	0.201327	0.00499837	0.12792	0.113279	0.0737507	0.945311	0.0880475	0.201573	0.576793
Slc25a24	229731	1.37388	0.166611	0.50037	0.766527	0.409584	0.0737554	0.945311	-0.242973	0.325649	0.689243
Fam120c	207375	5.99801	-0.0160392	0.869244	0.953014	0.162115	0.0737962	0.945311	-0.178154	0.0721386	0.395915
Ccdc88a	108686	5.1942	-0.143898	0.415569	0.710605	0.294374	0.0738294	0.945311	-0.438271	0.0160988	0.306624
Sirt7	209011	4.36478	-0.0948263	0.425798	0.717564	-0.197374	0.0738987	0.945311	0.102548	0.390751	0.739481
Anpep	16790	1.45473	0.218656	0.40739	0.706337	0.436094	0.0739337	0.945311	-0.217438	0.40814	0.752021
Atrnl1	226255	7.04107	0.211488	0.00712229	0.142465	0.124456	0.0741204	0.945311	0.0870321	0.250074	0.624648
Camk2d	108058	5.48166	-0.247697	0.143224	0.439101	0.279356	0.0741509	0.945311	-0.527053	0.00279731	0.275233
AI837181	107242	5.7518	-0.120647	0.101396	0.381237	-0.120623	0.0741889	0.945311	-2.37513e-05	0.999739	0.999825
Srp72	66661	6.55209	0.054605	0.516234	0.777957	0.13919	0.0742264	0.945311	-0.0845845	0.315198	0.680896
9130221H12Rik	77124	2.32893	0.122719	0.473036	0.747807	-0.281272	0.0742746	0.945311	0.403991	0.0222063	0.308577
Gxylt2	232313	0.254393	0.559877	0.138632	0.433397	0.612686	0.0742897	0.945311	-0.0528094	0.886942	0.966001
Kdm5d	20592	3.96578	0.16758	0.23679	0.545521	0.232318	0.0743584	0.945311	-0.0647384	0.644366	0.877349
Gpr176	381413	4.44455	0.0335969	0.781449	0.915926	-0.200394	0.0743719	0.945311	0.233991	0.0592319	0.371539
Ccdc14	239839	1.09378	-0.0172257	0.954436	0.982659	-0.498009	0.0744582	0.945311	0.480783	0.118326	0.472202
Ctsc	13032	2.59372	0.187359	0.255161	0.56426	0.270023	0.0745082	0.945311	-0.0826636	0.61246	0.865213
Cend1	57754	7.03146	-0.0964408	0.148492	0.444836	-0.109535	0.0745502	0.945311	0.013094	0.842903	0.950439
Galk2	69976	4.45791	-0.0486815	0.606547	0.828568	-0.156453	0.0745897	0.945311	0.107771	0.258241	0.631646
Tor2a	30933	4.27334	-0.155359	0.148685	0.445068	-0.17655	0.0746679	0.945311	0.0211909	0.842335	0.950439
Ccdc12	72654	3.2284	-0.334325	0.0274687	0.231749	-0.245556	0.074695	0.945311	-0.0887688	0.548568	0.832372
Fam216b	219170	-0.358527	-0.833712	0.146083	0.442013	-0.948235	0.0747666	0.945311	0.114523	0.838912	0.949629
Tars2	71807	4.82566	-0.0618437	0.511722	0.77448	-0.155737	0.0749884	0.945311	0.093893	0.321905	0.686741
Cyld	74256	6.96426	0.134125	0.150631	0.44697	0.152151	0.0751711	0.945311	-0.0180261	0.844578	0.950652
Xpo7	65246	6.38912	0.211282	0.0142687	0.183552	0.137023	0.0751884	0.945311	0.074259	0.373081	0.723876
Hmgcl	15356	4.1902	-0.193136	0.0632223	0.317463	-0.169049	0.0752031	0.945311	-0.0240876	0.813525	0.941774
Dynlrb1	67068	6.72704	-0.115675	0.0953282	0.372963	-0.113113	0.0752034	0.945311	-0.00256248	0.970095	0.992234
Gpatch8	237943	5.97784	0.19655	0.00899475	0.157801	0.119	0.0752054	0.945311	0.0775493	0.285275	0.653796
Pusl1	433813	3.67231	-0.168058	0.170831	0.471887	-0.201245	0.0752285	0.945311	0.033187	0.78511	0.932713
Ncbp2	68092	5.21222	-0.202808	0.0809692	0.351729	-0.189463	0.0752347	0.945311	-0.0133451	0.907183	0.972145
Cox7a2	12866	3.13374	-0.349676	0.0530481	0.295938	-0.293932	0.0754791	0.945311	-0.055744	0.753253	0.918897
Psmb3	26446	4.23612	-0.210616	0.107139	0.388365	-0.213448	0.0755011	0.945311	0.0028322	0.982494	0.995209
Slc7a14	241919	8.05772	0.309441	0.00083914	0.0829111	0.142223	0.075603	0.945311	0.167218	0.058071	0.369904
Mrps18a	68565	4.98464	-0.168144	0.04795	0.285137	-0.137591	0.0756646	0.945311	-0.0305531	0.713762	0.905426
Ide	15925	6.40255	0.0478151	0.665278	0.860428	0.182255	0.0756817	0.945311	-0.13444	0.225976	0.604189
2900076A07Rik	100504421	0.776422	-0.102523	0.782529	0.916528	-0.611211	0.07571	0.945311	0.508688	0.178323	0.549689
Ifit1	15957	1.47727	-0.350345	0.334516	0.641924	0.606567	0.0757227	0.945311	-0.956912	0.0109538	0.304088
Akt1s1	67605	5.8802	-0.151322	0.0820188	0.353554	-0.141489	0.0758209	0.945311	-0.00983302	0.908614	0.972941
Per2	18627	5.24437	-0.0302049	0.716562	0.885383	-0.137185	0.0759272	0.945311	0.10698	0.203461	0.579347
Nt5c2	76952	6.19971	0.213243	0.000612825	0.0745773	0.0952417	0.0759685	0.945311	0.118002	0.0465084	0.353473
Pdlim5	56376	4.82545	0.0099333	0.920615	0.971165	0.164506	0.0759729	0.945311	-0.154572	0.125364	0.481042
Tet1	52463	2.66664	0.086574	0.544638	0.791893	0.23486	0.0761228	0.945311	-0.148286	0.300409	0.666058
Acadvl	11370	5.2326	-0.150219	0.120697	0.409251	-0.157744	0.0761834	0.945311	0.00752481	0.937302	0.981554
Slc25a3	18674	8.01437	0.0123914	0.835568	0.938873	-0.0983888	0.0761868	0.945311	0.11078	0.0692636	0.390328
Mrpl57	67840	4.16951	-0.294995	0.0272702	0.231094	-0.215055	0.0762269	0.945311	-0.0799394	0.539905	0.827241
Gbp6	100702	1.04464	-0.720697	0.0282199	0.234153	0.538617	0.0762541	0.945311	-1.25931	0.00028981	0.229502
Vwc2	319922	2.33707	-0.466003	0.0034742	0.116233	-0.251647	0.0764153	0.945311	-0.214356	0.162567	0.532935
Ptprc	19264	1.32872	-0.22932	0.325145	0.634031	0.385121	0.0766489	0.945311	-0.614441	0.0107402	0.304088
Arfip2	76932	6.71979	0.0137589	0.814031	0.931107	-0.096174	0.0767414	0.945311	0.109933	0.0658508	0.382911
Tab3	66724	3.92268	-0.140397	0.494353	0.7624	0.339145	0.0768311	0.945311	-0.479543	0.0231057	0.309202
Bola2	66162	4.19146	-0.401174	0.00878453	0.155811	-0.24343	0.0768986	0.945311	-0.157745	0.287391	0.655543
Stau2	29819	6.68821	0.11636	0.191764	0.495571	0.144796	0.0769293	0.945311	-0.0284362	0.7468	0.916399
Oasl2	23962	2.36937	-0.247977	0.461243	0.74029	0.559399	0.0770163	0.945311	-0.807375	0.0199723	0.308577
Lama5	16776	3.80671	0.148666	0.470029	0.746001	0.33712	0.0770294	0.945311	-0.188455	0.358796	0.712453
Cnot6l	231464	3.84119	-0.00485929	0.980791	0.992965	0.332435	0.0772446	0.945311	-0.337295	0.0992405	0.444157
Nav1	215690	6.64445	0.291014	0.00155051	0.0941821	0.14129	0.0772715	0.945311	0.149724	0.0882502	0.425248
Etl4	208618	6.46888	0.0418156	0.631798	0.842899	0.143025	0.0773231	0.945311	-0.10121	0.248106	0.622793
Ubr2	224826	6.54296	0.28365	0.00122885	0.0914086	0.134496	0.077337	0.945311	0.149154	0.0749534	0.402224
Edem3	66967	5.71843	-0.0297919	0.738981	0.89638	0.146843	0.0773825	0.945311	-0.176634	0.052723	0.361572
Clcn1	12723	0.23485	0.324077	0.303972	0.614869	-0.503641	0.0774774	0.945311	0.827718	0.0115143	0.304088
Parp14	547253	1.98849	0.208746	0.459093	0.739122	0.460795	0.0776053	0.945311	-0.252049	0.37014	0.722227
Fktn	246179	4.67522	0.0834978	0.498317	0.765599	0.201464	0.0776296	0.945311	-0.117966	0.338778	0.697777
Mettl21a	67099	2.70063	-0.332384	0.0316341	0.243247	-0.248168	0.0776708	0.945311	-0.0842154	0.577265	0.847007
Pgm2l1	70974	8.52286	-0.0226383	0.862796	0.950487	0.215109	0.0777454	0.945311	-0.237747	0.0739995	0.399993
Mapre3	100732	7.93273	0.04606	0.452573	0.734794	-0.100116	0.0777946	0.945311	0.146176	0.0207639	0.308577
Spp1	20750	2.37014	-0.140439	0.718669	0.886292	0.647267	0.0777952	0.945311	-0.787706	0.0483844	0.35484
Arfgef2	99371	6.65204	0.260508	0.00280471	0.110223	0.134618	0.0779856	0.945311	0.12589	0.131765	0.490862
Atp6v0e2	76252	8.50884	0.00080592	0.989129	0.996175	-0.0968746	0.0781331	0.945311	0.0976805	0.104631	0.451401
Pmvk	68603	4.59332	-0.199201	0.059901	0.31094	-0.170159	0.0784458	0.945311	-0.0290413	0.779962	0.931005
Kifc2	16581	8.84085	-0.186864	0.039545	0.26379	-0.145263	0.0785975	0.945311	-0.0416003	0.639663	0.875531
Cwc25	67480	4.40248	-0.0148019	0.879661	0.957548	-0.15964	0.0786096	0.945311	0.144838	0.144439	0.50797
Ddx51	69663	4.12956	-0.0594362	0.517306	0.778862	-0.149639	0.078714	0.945311	0.0902023	0.328354	0.690561
Gm2573	100040052	3.19417	0.106523	0.368574	0.672342	-0.191681	0.0787244	0.945311	0.298205	0.0149364	0.306624
Tent4b	214627	5.48226	0.0617418	0.422347	0.71603	0.125111	0.0787275	0.945311	-0.0633696	0.409455	0.752654
Mex3d	237400	4.53498	-0.150395	0.148202	0.444241	-0.168221	0.0788108	0.945311	0.0178255	0.862592	0.957872
Mknk1	17346	4.74437	-0.0138767	0.886727	0.96048	-0.158995	0.0788401	0.945311	0.145119	0.142339	0.504895
Serinc5	218442	6.30229	0.301811	0.000101427	0.0649865	0.114934	0.078843	0.945311	0.186877	0.0109713	0.304088
Gsk3b	56637	8.01593	0.195319	0.0248131	0.225057	0.137437	0.0788528	0.945311	0.0578818	0.493144	0.803035
Syne1	64009	8.74385	0.226605	0.00583652	0.134176	0.127717	0.0788856	0.945311	0.0988878	0.211033	0.587921
Cfl1	12631	8.98954	-0.175393	0.0173099	0.195857	-0.116766	0.0789022	0.945311	-0.0586267	0.413386	0.754831
Ngrn	83485	4.82525	-0.0919923	0.299285	0.610818	-0.143938	0.0789872	0.945311	0.051946	0.556959	0.837622
Rgs7bp	52882	8.17368	0.0541291	0.482842	0.754835	0.125422	0.0791195	0.945311	-0.0712926	0.355288	0.709617
Nfkbib	18036	4.15784	-0.250307	0.0345287	0.2496	-0.188983	0.0791283	0.945311	-0.0613234	0.596312	0.856155
Bmp3	110075	1.94144	-0.189716	0.372435	0.675645	0.348213	0.079158	0.945311	-0.537929	0.0141503	0.306624
Msrb2	76467	4.13736	-0.131564	0.175542	0.477729	-0.156964	0.0792326	0.945311	0.0254002	0.792004	0.934469
Them6	223626	5.53072	-0.222092	0.0105873	0.168127	-0.136834	0.0793247	0.945311	-0.0852584	0.311513	0.677795
Trp53	22059	4.32267	-0.105169	0.254726	0.563726	-0.149547	0.0794603	0.945311	0.044378	0.629393	0.871807
Zzef1	195018	5.95406	0.279446	0.00100579	0.085651	0.12892	0.0795141	0.945311	0.150526	0.0633162	0.377981
Pqbp1	54633	5.54969	-0.110472	0.29061	0.603087	-0.169526	0.0795282	0.945311	0.0590541	0.571381	0.84419
Clcn3	12725	7.49078	0.0192227	0.827308	0.936785	0.143523	0.0795893	0.945311	-0.124301	0.162038	0.5324
Ldlrad3	241576	3.70992	0.0951548	0.42504	0.717155	0.193221	0.0797075	0.945311	-0.0980662	0.410149	0.752654
Atp6v1f	66144	5.74501	-0.292571	0.00412879	0.119601	-0.158945	0.0797856	0.945311	-0.133626	0.174384	0.545965
Zscan29	99334	2.88298	0.0456271	0.744019	0.898897	0.227313	0.0797872	0.945311	-0.181686	0.196723	0.571314
Tmem60	212090	2.33981	-0.767441	0.000416725	0.0720478	-0.332551	0.0798241	0.945311	-0.43489	0.0358042	0.331137
Psmg3	66506	2.68391	-0.558723	0.0341868	0.249356	-0.422058	0.0798574	0.945311	-0.136665	0.595999	0.856155
Slc4a7	218756	4.69882	-0.0569087	0.728202	0.890757	0.267156	0.0798984	0.945311	-0.324065	0.052312	0.361529
Nbl1	17965	6.15194	-0.0791103	0.430179	0.721029	-0.162827	0.07992	0.945311	0.0837168	0.405335	0.750094
Atp5g1	11951	3.19991	-0.491125	0.00453457	0.122185	-0.270621	0.0799682	0.945311	-0.220504	0.186424	0.558862
Csnk1g1	214897	5.29991	0.216155	0.0273731	0.231211	0.154025	0.0801085	0.945311	0.0621303	0.513882	0.814097
Nipa1	233280	5.05296	-0.0744064	0.316044	0.626644	0.120195	0.0801231	0.945311	-0.194601	0.0110298	0.304088
Mrpl55	67212	4.20129	-0.122485	0.21469	0.520639	-0.159298	0.0801705	0.945311	0.0368126	0.707528	0.90405
Plcb1	18795	7.77673	0.107433	0.161366	0.46102	0.123039	0.0802162	0.945311	-0.0156063	0.836605	0.949056
Atad2b	320817	3.67491	-0.011434	0.93127	0.975031	0.215625	0.0804016	0.945311	-0.227059	0.0915163	0.430446
Qpct	70536	3.00485	-0.242822	0.0792845	0.348278	-0.221497	0.0804061	0.945311	-0.0213249	0.875592	0.96251
Ninj1	18081	3.76424	-0.210326	0.0573148	0.304702	-0.176545	0.0804277	0.945311	-0.0337816	0.75573	0.919936
Tsc22d3	14605	5.35528	-0.469164	0.00595429	0.134847	-0.266549	0.0804898	0.945311	-0.202615	0.218433	0.595102
Bptf	207165	6.84003	0.271907	0.00955037	0.162848	0.162743	0.0805324	0.945311	0.109164	0.280504	0.650147
Gm6644	626009	3.13728	-0.171479	0.136105	0.430298	-0.184824	0.0805653	0.945311	0.013345	0.906659	0.972145
Irf7	54123	1.72066	-0.033432	0.934242	0.976418	0.666	0.0805809	0.945311	-0.699432	0.0895906	0.427231
Pdcd2l	68079	3.40553	-0.251328	0.0566885	0.303748	-0.210431	0.0805815	0.945311	-0.0408971	0.752037	0.918415
Slc29a1	63959	3.83129	-0.0683641	0.640025	0.847354	-0.237027	0.0806039	0.945311	0.168663	0.253255	0.627903
Mgat4a	269181	5.52109	0.218124	0.0123813	0.175023	0.135726	0.0806251	0.945311	0.0823977	0.328336	0.690561
Prr14l	215476	6.31436	0.294709	0.00286565	0.111577	0.151039	0.0808102	0.945311	0.143671	0.129274	0.487165
Slc35f2	72022	2.03553	-0.097195	0.599167	0.824595	-0.299262	0.0808777	0.945311	0.202067	0.278728	0.648998
Gm5801	545056	3.39962	0.283245	0.0709557	0.332896	0.247672	0.0810455	0.945311	0.0355732	0.816621	0.943204
Alkbh8	67667	3.69522	0.191169	0.192376	0.496125	0.234311	0.0811288	0.945311	-0.0431418	0.7658	0.924692
Wdr4	57773	4.40297	0.10037	0.293065	0.605088	-0.153104	0.0811888	0.945311	0.253473	0.0103713	0.304088
Stxbp3	20912	3.22346	-0.180838	0.261512	0.571152	0.260587	0.0812412	0.945311	-0.441424	0.0080328	0.290332
Uqcrc1	22273	8.03715	-0.050095	0.416889	0.711891	-0.099683	0.0812733	0.945311	0.049588	0.422444	0.759836
Tapt1	231225	5.35581	0.0333775	0.63741	0.846123	0.114479	0.0813015	0.945311	-0.0811011	0.254377	0.628476
Trim44	80985	8.34617	0.006556	0.935016	0.976594	0.130261	0.0813122	0.945311	-0.123705	0.128231	0.486623
Ppib	19035	4.93589	-0.0117599	0.89186	0.962202	-0.139954	0.0813828	0.945311	0.128195	0.144227	0.50797
Kdm5a	214899	5.18123	0.123278	0.344549	0.651288	0.209555	0.0814508	0.945311	-0.086277	0.505827	0.80988
1700034H15Rik	98736	0.508227	0.267701	0.336261	0.643729	-0.441019	0.0816185	0.945311	0.70872	0.0141764	0.306624
Unc13b	22249	4.87427	0.233411	0.0240347	0.223028	0.161353	0.0818347	0.945311	0.0720576	0.472902	0.794122
Zfp513	101023	4.2163	-0.0265522	0.824896	0.935598	-0.193811	0.0818885	0.945311	0.167258	0.169309	0.54115
Dmap1	66233	4.63543	-0.0673056	0.432379	0.722667	-0.138135	0.0819309	0.945311	0.070829	0.40985	0.752654
Ppp1r3d	228966	3.11044	-0.166487	0.213446	0.519618	-0.214726	0.0819676	0.945311	0.0482392	0.716875	0.906547
Fabp3	14077	3.37147	-0.179292	0.176468	0.478976	-0.21255	0.0820093	0.945311	0.0332587	0.800477	0.936044
Calcoco1	67488	6.3324	-0.0154648	0.817268	0.932277	-0.108095	0.082077	0.945311	0.0926302	0.171768	0.543567
Bnip3l-ps	100043324	5.0429	0.350523	0.00311047	0.113349	0.180178	0.0821254	0.945311	0.170345	0.13385	0.493076
Atxn1	20238	6.21212	0.0601942	0.453586	0.735658	0.129153	0.0821597	0.945311	-0.0689586	0.390091	0.738784
Set	56086	7.01334	0.0368756	0.627258	0.841064	0.122352	0.0823283	0.945311	-0.0854761	0.262236	0.636912
Mrps21	66292	4.22849	-0.295286	0.0388229	0.261611	-0.225975	0.0824355	0.945311	-0.0693105	0.620297	0.868424
Qars	97541	5.60715	0.011911	0.871035	0.953757	-0.118256	0.0824667	0.945311	0.130167	0.0819913	0.413563
Ahcyl2	74340	7.74466	0.159874	0.0252757	0.227065	0.111523	0.082588	0.945311	0.0483508	0.486087	0.799819
Tfdp2	211586	5.36643	0.277782	0.000225516	0.0698718	0.11109	0.0826542	0.945311	0.166692	0.0197441	0.308577
Rdh5	19682	0.859625	0.233197	0.564517	0.803724	0.652596	0.0827541	0.945311	-0.419399	0.300415	0.666058
Ptov1	84113	7.40364	-0.0861646	0.157261	0.456182	-0.097209	0.0827556	0.945311	0.0110444	0.854729	0.954491
Ifit3b	667370	2.22236	-0.301591	0.199787	0.504028	0.379657	0.0828502	0.945311	-0.681248	0.00524364	0.277846
Tgfbr3	21814	4.35876	0.368463	0.00415115	0.119701	0.195292	0.0828569	0.945311	0.173171	0.160522	0.530893
Ulk4	209012	2.55255	0.0410925	0.793685	0.923249	0.253204	0.0828816	0.945311	-0.212112	0.180533	0.553109
Tmem132b	208151	7.67236	0.181914	0.0352019	0.250911	0.135065	0.0828888	0.945311	0.046849	0.577308	0.847007
Lrrc23	16977	1.16618	0.260399	0.243785	0.552528	0.355221	0.0828983	0.945311	-0.0948223	0.668128	0.887546
Cnpy3	72029	6.07899	-0.159831	0.0277053	0.232539	-0.113974	0.082915	0.945311	-0.0458565	0.51745	0.815622
Limk2	16886	6.63997	-0.0357956	0.609715	0.829756	-0.112835	0.0829692	0.945311	0.0770389	0.275525	0.646968
Rnls	67795	1.00096	-0.388476	0.206822	0.511765	-0.493775	0.0832182	0.945311	0.105299	0.730948	0.911763
Nid2	18074	2.18709	0.357177	0.134518	0.427789	0.376292	0.0832236	0.945311	-0.0191155	0.935003	0.980238
Rpl28	19943	2.73391	-0.356441	0.0105563	0.168001	-0.216997	0.0832957	0.945311	-0.139444	0.302104	0.667878
Srfbp1	67222	3.24583	-0.0169722	0.86612	0.951333	0.162069	0.0833028	0.945311	-0.179041	0.0802508	0.41107
Emb	13723	3.87853	0.0591117	0.714002	0.884274	0.259193	0.0833528	0.945311	-0.200081	0.217361	0.594628
Eif5a	276770	8.30634	-0.00213484	0.974808	0.991036	-0.108757	0.0833842	0.945311	0.106623	0.120761	0.476101
Gas5	14455	5.36867	0.0388016	0.790833	0.922109	0.235376	0.0833899	0.945311	-0.196574	0.182194	0.554469
Cdk19	78334	5.96567	0.0226013	0.807536	0.928621	0.149065	0.0835668	0.945311	-0.126464	0.176404	0.547113
Stk4	58231	5.87574	0.133055	0.0911476	0.367357	0.12401	0.0838441	0.945311	0.00904452	0.90684	0.972145
Rsph4a	212892	2.05628	-0.182385	0.535557	0.786881	0.476247	0.083856	0.945311	-0.658632	0.0291739	0.316478
Zfp954	232853	3.09466	-0.1339	0.321305	0.630682	-0.215777	0.0838922	0.945311	0.0818766	0.543844	0.829957
Ier5l	72500	4.17453	-0.0380849	0.780678	0.915464	-0.219412	0.0838946	0.945311	0.181327	0.19071	0.563121
Zfp593	68040	1.92791	-0.0943497	0.588659	0.817262	-0.279346	0.0839978	0.945311	0.184996	0.292837	0.66021
Ssx2ip	99167	6.96719	0.182768	0.0109198	0.16826	0.11047	0.0839991	0.945311	0.0722976	0.297422	0.662903
Tmem147	69804	5.24278	-0.0408766	0.615423	0.833295	-0.130427	0.0840247	0.945311	0.0895503	0.27481	0.646445
Foxn3	71375	4.16912	0.239396	0.0835808	0.356188	0.216981	0.0840421	0.945311	0.0224148	0.868632	0.959714
Borcs8	72368	3.71052	-0.255855	0.044013	0.274992	-0.199835	0.0841081	0.945311	-0.0560198	0.652606	0.880273
Zfpl1	81909	4.16359	-0.189007	0.0885066	0.36342	-0.175484	0.084157	0.945311	-0.0135227	0.901563	0.970567
Josd1	74158	6.18862	0.0263706	0.665499	0.860428	-0.097631	0.0842449	0.945311	0.124002	0.0471876	0.35484
Ppwd1	238831	2.01467	-0.0683861	0.777482	0.914441	0.389815	0.0844111	0.945311	-0.458201	0.0630843	0.377625
Pcolce2	76477	2.34673	0.351623	0.142886	0.438876	0.376995	0.0845308	0.945311	-0.0253719	0.914354	0.97427
Hecw2	329152	4.63944	0.0464239	0.67357	0.864264	0.176269	0.0845326	0.945311	-0.129845	0.241015	0.618333
Ogfr	72075	5.34601	-0.278717	0.00162298	0.0941821	-0.134143	0.0846124	0.945311	-0.144574	0.0886172	0.425688
Etv5	104156	6.35123	-0.0681378	0.360783	0.666878	-0.118971	0.084629	0.945311	0.0508335	0.49532	0.803305
Rrs1	59014	4.50595	-0.326527	0.00231236	0.103307	-0.163293	0.0846714	0.945311	-0.163235	0.113265	0.465374
Ift20	55978	4.94468	-0.102923	0.268448	0.579528	-0.148047	0.0847554	0.945311	0.0451247	0.626317	0.870685
Gm5914	546100	0.831553	-0.544455	0.0527869	0.295236	-0.443898	0.0848956	0.945311	-0.100557	0.715172	0.906122
Vps54	245944	4.31508	-0.0894097	0.515545	0.777498	0.220133	0.0849381	0.945311	-0.309542	0.028014	0.316314
Acot7	70025	8.03614	-0.1089	0.137098	0.431233	-0.115934	0.0849605	0.945311	0.00703434	0.922657	0.976207
Plcxd1	403178	2.62025	0.307975	0.0473296	0.283147	0.240855	0.084966	0.945311	0.0671196	0.657542	0.882374
Pttg1	30939	4.09444	-0.23404	0.0515658	0.292407	-0.188768	0.0849666	0.945311	-0.0452725	0.701028	0.901056
Chchd2-ps	433806	4.17303	-0.300093	0.015449	0.186851	-0.192493	0.0849722	0.945311	-0.1076	0.371804	0.723166
Actr1b	226977	8.08269	0.0384204	0.471368	0.747079	-0.0850255	0.084976	0.945311	0.123446	0.024527	0.309354
Thap7	69009	4.34755	-0.185151	0.0536322	0.297407	-0.150571	0.0850401	0.945311	-0.0345805	0.713276	0.905304
Lin7b	22342	4.99793	-0.205876	0.0848162	0.357377	-0.188272	0.0852629	0.945311	-0.0176035	0.881112	0.964318
Myrf	225908	6.56263	0.269177	0.0798723	0.349311	0.239931	0.0852739	0.945311	0.0292465	0.845517	0.950652
Cxxc4	319478	3.92177	-0.324483	0.0507725	0.290054	0.261744	0.0853276	0.945311	-0.586226	0.000741912	0.275233
Perp	64058	1.5547	0.187139	0.485919	0.756787	0.427443	0.0853307	0.945311	-0.240304	0.370227	0.722244
H13	14950	6.27608	-0.022448	0.717593	0.886078	-0.0990992	0.0854111	0.945311	0.0766512	0.221365	0.598924
Kcnd3	56543	6.83677	0.146237	0.124926	0.414368	0.149694	0.085467	0.945311	-0.00345736	0.970576	0.992247
Tma7-ps	100041098	4.66396	-0.426831	0.00266192	0.10898	-0.216588	0.0854806	0.945311	-0.210243	0.124261	0.479081
Relch	227446	5.67393	-0.0191671	0.887163	0.960605	0.216007	0.085531	0.945311	-0.235174	0.0862608	0.4211
Clasp2	76499	8.09054	0.271136	0.00098427	0.0843984	0.122345	0.0857017	0.945311	0.148791	0.058162	0.369904
Tnfrsf14	230979	-0.0366802	-0.328017	0.479367	0.752538	0.757648	0.0858114	0.945311	-1.08567	0.0238665	0.309354
Mt3	17751	7.65703	-0.556324	0.000886609	0.0829111	-0.251141	0.0858307	0.945311	-0.305183	0.0563248	0.366587
Rpl36-ps12	100043718	4.87993	-0.333289	0.00534201	0.13198	-0.183229	0.0859679	0.945311	-0.15006	0.194281	0.568782
Ubxn4	67812	6.35439	0.122218	0.0228257	0.218023	0.0827801	0.0860482	0.945311	0.0394381	0.449626	0.778844
Mrpl34	94065	3.56908	-0.167724	0.24898	0.55821	-0.230436	0.0862374	0.945311	0.0627122	0.665203	0.886187
Bckdha	12039	4.9559	-0.264306	0.00212077	0.102574	-0.130114	0.086258	0.945311	-0.134192	0.104646	0.451401
Srxn1	76650	6.36995	0.0430811	0.511464	0.774295	-0.104118	0.0863196	0.945311	0.147199	0.0291086	0.316478
Pcdh9	211712	6.56214	0.0164592	0.890509	0.961796	0.1904	0.0864693	0.945311	-0.173941	0.149517	0.51466
Sox12	20667	4.9299	-0.0732811	0.488798	0.75835	-0.168169	0.086522	0.945311	0.0948881	0.372259	0.723322
Fermt1	241639	1.53076	0.114788	0.72204	0.887961	0.514306	0.0868199	0.945311	-0.399518	0.218015	0.594784
Ermp1	226090	6.27213	0.137101	0.0677797	0.326607	0.116676	0.0868698	0.945311	0.0204251	0.781038	0.931549
Dlx6	13396	1.71622	-0.317041	0.146302	0.442013	-0.34402	0.0869788	0.945311	0.0269793	0.900655	0.970567
Ap1ar	211556	6.48064	-0.0212599	0.751866	0.902611	-0.106807	0.0870319	0.945311	0.0855473	0.208131	0.583694
Slfn5	327978	2.67914	0.0799102	0.716882	0.885556	0.350236	0.0870415	0.945311	-0.270326	0.222237	0.599699
Nfkbid	243910	0.436112	-0.312156	0.438996	0.725367	-0.640162	0.087049	0.945311	0.328007	0.418317	0.757513
Prpf8	192159	8.17465	0.32925	0.000956536	0.0829111	0.147298	0.0870554	0.945311	0.181952	0.0556775	0.365031
Chaf1a	27221	2.86958	-0.200806	0.204645	0.509194	-0.249806	0.0870609	0.945311	0.0489998	0.755465	0.919881
Mrpl38	60441	5.39035	-0.171486	0.0625222	0.31587	-0.143735	0.0870782	0.945311	-0.0277513	0.75896	0.921426
Ccm2l	228788	1.19041	-0.281935	0.338806	0.646354	-0.467482	0.0871951	0.945311	0.185546	0.529545	0.822356
Racgap1	26934	2.40798	0.0118529	0.935208	0.976594	0.23171	0.0872778	0.945311	-0.219857	0.135977	0.496035
Tmed8	382620	6.01168	0.179465	0.0600747	0.311387	0.147832	0.0872917	0.945311	0.0316332	0.734538	0.912603
Bex2	12069	7.26547	-0.292488	0.00169718	0.0957919	-0.140165	0.0873843	0.945311	-0.152323	0.0889184	0.426016
Gpd2	14571	7.57662	0.114672	0.0997335	0.37859	0.108577	0.0873844	0.945311	0.0060951	0.929012	0.978337
Ptprm	19274	5.07228	0.0704936	0.437915	0.725227	0.143493	0.0874969	0.945311	-0.0729997	0.420988	0.758717
Grhl1	195733	5.04885	-0.0538031	0.559604	0.801181	-0.146043	0.087542	0.945311	0.0922395	0.320186	0.685363
Maff	17133	0.722215	-0.299954	0.313359	0.623721	-0.470897	0.0875913	0.945311	0.170943	0.565204	0.840803
Nat14	269854	6.16029	-0.116586	0.145034	0.441282	-0.125574	0.0875928	0.945311	0.00898819	0.909614	0.97332
Lcat	16816	4.86209	-0.171225	0.200187	0.504434	-0.210458	0.0877752	0.945311	0.0392328	0.767708	0.925827
Tecr	106529	7.89064	-0.0206744	0.737882	0.895644	-0.0979157	0.0877756	0.945311	0.0772413	0.215878	0.592688
Nlrc5	434341	0.264359	0.857725	0.0825158	0.354454	0.753773	0.0878119	0.945311	0.103952	0.829147	0.947212
Tspan3	56434	8.11521	-0.0308428	0.565388	0.804021	-0.0849164	0.0878857	0.945311	0.0540736	0.316231	0.681751
Paxip1	55982	5.61772	0.0461844	0.477358	0.750401	-0.102505	0.0879686	0.945311	0.148689	0.0261571	0.314274
Gpr25	383563	3.42352	-0.164781	0.225961	0.534683	-0.214106	0.0880178	0.945311	0.0493253	0.715589	0.906358
Cpq	54381	3.00779	0.241193	0.125727	0.415439	0.244611	0.088138	0.945311	-0.00341774	0.982395	0.995209
Pvt1	19296	2.94627	-0.033348	0.826006	0.935933	0.24061	0.0881427	0.945311	-0.273958	0.0756785	0.40324
Jak2	16452	4.67925	-0.141963	0.246832	0.556146	0.193292	0.0881593	0.945311	-0.335255	0.00809191	0.290332
Fhad1	329977	3.08387	0.362682	0.0117701	0.174538	0.217408	0.0881952	0.945311	0.145274	0.296276	0.662335
Hsf4	26386	3.68916	-0.264697	0.0441966	0.275849	-0.204126	0.0882629	0.945311	-0.0605713	0.638318	0.874807
Drp2	13497	6.04677	0.129565	0.0263234	0.228576	0.0893811	0.0882913	0.945311	0.0401843	0.478673	0.795859
Pcdhac1	353236	2.02666	0.392404	0.0961167	0.374433	0.363769	0.0883105	0.945311	0.0286354	0.901296	0.970567
Itm2c	64294	10.3058	0.010692	0.888561	0.961303	-0.12065	0.0885587	0.945311	0.131342	0.0912997	0.430446
Cfap52	71860	0.569468	0.457251	0.388075	0.689416	0.833538	0.0886148	0.945311	-0.376287	0.47472	0.794341
Kcnq1ot1	63830	0.769842	0.154722	0.688552	0.872192	0.611902	0.0886983	0.945311	-0.45718	0.238591	0.615699
Pigx	72084	2.99719	-0.211741	0.0779369	0.34538	-0.186959	0.0887083	0.945311	-0.0247822	0.833929	0.948502
Fmn1	14260	4.06888	0.118392	0.33976	0.647117	0.194448	0.0887591	0.945311	-0.0760566	0.53745	0.826729
Atxn7l3b	382423	7.88132	0.0653994	0.282067	0.595124	0.0952989	0.0887993	0.945311	-0.0298995	0.620386	0.868424
Lrpprc	72416	6.35268	0.284886	0.000635049	0.0745773	0.121995	0.0888615	0.945311	0.162891	0.0404793	0.341259
Tmem132e	270893	4.02043	0.0615825	0.637401	0.846123	0.205967	0.0889101	0.945311	-0.144385	0.270789	0.643897
Etv4	18612	2.95661	-0.162851	0.298789	0.61036	-0.246459	0.0889312	0.945311	0.0836082	0.593054	0.85424
Bcl7c	12055	2.46163	-0.351949	0.0365133	0.25451	-0.260496	0.0889829	0.945311	-0.0914531	0.578564	0.847279
Echdc2	52430	2.20101	-0.284137	0.306299	0.617432	-0.437467	0.0889889	0.945311	0.15333	0.581013	0.848873
Tgfa	21802	5.91758	0.39198	0.00180676	0.0978066	0.185371	0.0889997	0.945311	0.206609	0.085419	0.419386
Ankhd1	108857	5.35666	0.0741504	0.462211	0.741187	0.158493	0.0890593	0.945311	-0.0843428	0.402354	0.747871
Mindy4	330323	3.07219	-0.073931	0.505667	0.770484	-0.174841	0.0890849	0.945311	0.10091	0.365746	0.718272
Opcml	330908	7.65057	0.00804074	0.958785	0.985031	0.245853	0.0893493	0.945311	-0.237812	0.13043	0.488828
Micall1	27008	6.09147	0.107235	0.226586	0.535293	0.138373	0.0893723	0.945311	-0.0311383	0.722804	0.908702
Ank3	11735	7.80676	0.22772	0.0327786	0.245446	0.162972	0.0894085	0.945311	0.0647482	0.532425	0.824806
Gon4l	76022	5.83216	0.235566	0.0125911	0.175244	0.142693	0.089421	0.945311	0.0928734	0.30899	0.674894
Huwe1	59026	8.26078	0.319248	0.0071111	0.142465	0.177903	0.089425	0.945311	0.141345	0.215662	0.592438
Atg4b	66615	6.0779	0.054809	0.401589	0.702347	-0.102411	0.0895146	0.945311	0.15722	0.0195692	0.308577
Sec23ip	207352	5.99857	0.233848	0.00642793	0.138672	0.128674	0.0896156	0.945311	0.105174	0.203355	0.579275
Map1b	17755	10.0916	0.34046	0.014763	0.185179	0.2108	0.0896764	0.945311	0.129659	0.336053	0.695554
Samd4	74480	4.84819	0.0817627	0.41695	0.711891	0.157777	0.0898003	0.945311	-0.076014	0.449247	0.778621
Zfp688	69234	2.98054	-0.206555	0.143103	0.439101	-0.219947	0.089868	0.945311	0.0133918	0.923596	0.976663
Eml3	225898	3.81883	0.0377646	0.706726	0.880837	0.15779	0.089962	0.945311	-0.120025	0.234476	0.612414
Endog	13804	3.2853	-0.230763	0.159657	0.459671	-0.256117	0.0900422	0.945311	0.0253545	0.876144	0.962692
Zfp704	170753	6.17694	0.199303	0.0481718	0.285194	0.154438	0.0900567	0.945311	0.0448657	0.648432	0.878629
Tmem125	230678	2.79699	0.11713	0.539873	0.789369	0.299347	0.0904772	0.945311	-0.182217	0.34049	0.699227
Thyn1	77862	4.14447	0.106625	0.328772	0.636985	-0.169833	0.0904834	0.945311	0.276458	0.0142875	0.306624
Angptl2	26360	1.45407	0.25431	0.493461	0.761689	0.582082	0.0904877	0.945311	-0.327772	0.376166	0.727068
Ush1g	16470	0.513087	0.41943	0.169786	0.470921	0.470482	0.0905124	0.945311	-0.0510526	0.865321	0.958309
Ankrd28	105522	5.48693	0.0803689	0.449574	0.733308	0.16617	0.0905711	0.945311	-0.0858015	0.418606	0.757513
Gm13446	100042194	2.64698	0.191212	0.116724	0.402778	0.187813	0.0906197	0.945311	0.00339896	0.977382	0.994296
Smchd1	74355	4.69179	0.00617315	0.968867	0.988469	0.24871	0.0906764	0.945311	-0.242536	0.129397	0.487173
Tsta3	22122	3.90214	-0.109467	0.303431	0.614628	-0.166185	0.0906914	0.945311	0.0567182	0.593047	0.85424
Dpy19l4	381510	3.26739	-0.0854692	0.657089	0.856605	0.303222	0.0906965	0.945311	-0.388691	0.0478633	0.35484
Mon2	67074	6.77582	0.283269	0.00118898	0.0914086	0.128023	0.090715	0.945311	0.155246	0.0630576	0.377625
Nudt9	74167	5.90938	-0.149201	0.0438404	0.274605	-0.113766	0.0907293	0.945311	-0.0354355	0.624965	0.870196
Ndufb3	66495	5.37487	-0.170795	0.112197	0.395979	-0.166794	0.090749	0.945311	-0.00400088	0.969948	0.992234
Tmem170b	621976	6.31586	-0.000335184	0.998029	0.998535	0.213304	0.0907647	0.945311	-0.213639	0.119664	0.474293
Clec7a	56644	-0.12783	-0.0847246	0.872025	0.954052	0.844151	0.0908161	0.945311	-0.928875	0.085273	0.419386
Xab2	67439	5.43376	-0.100283	0.192874	0.496511	-0.119858	0.0908661	0.945311	0.0195753	0.79784	0.935391
Vstm2l	277432	6.57236	-0.219207	0.0118453	0.17461	-0.132106	0.0910278	0.945311	-0.0871009	0.303053	0.668522
Clec2l	665180	5.4257	-0.116568	0.166152	0.467016	-0.130748	0.0912171	0.945311	0.0141795	0.865032	0.958309
Hexim1	192231	6.44524	-0.075102	0.191971	0.495741	-0.0894431	0.0912485	0.945311	0.0143411	0.801672	0.93655
Srprb	20818	5.67959	0.0350298	0.598699	0.824422	-0.104025	0.0912717	0.945311	0.139055	0.0415742	0.341969
Mt1	17748	7.21583	-0.440599	0.00195683	0.101407	-0.211779	0.0912956	0.945311	-0.22882	0.0941664	0.435314
Reln	19699	5.68652	0.2296	0.123607	0.412624	0.229336	0.0913833	0.945311	0.000263346	0.998564	0.99952
Bod1	69556	5.76884	-0.0826728	0.243111	0.551771	-0.110218	0.0914253	0.945311	0.0275454	0.695811	0.899092
Elac1	114615	5.30073	0.111756	0.231176	0.539825	0.14462	0.0914946	0.945311	-0.0328642	0.722137	0.908253
Ccdc28b	66264	3.36187	-0.183105	0.200765	0.50519	-0.222581	0.0915071	0.945311	0.0394752	0.781308	0.931549
Slc24a2	76376	9.28191	0.171982	0.121527	0.410035	0.170939	0.0915892	0.945311	0.00104238	0.992379	0.997779
Mrpl24	67707	4.46868	-0.0593549	0.602914	0.82642	-0.178385	0.0916188	0.945311	0.11903	0.300417	0.666058
Mpi	110119	5.43183	-0.0116756	0.892757	0.962346	-0.135479	0.0917115	0.945311	0.123804	0.158633	0.527455
Tanc2	77097	7.30433	0.282204	0.0118055	0.174592	0.167818	0.0919072	0.945311	0.114386	0.290669	0.658629
Cntnap2	66797	6.6588	0.156546	0.0891162	0.364481	0.141135	0.0919381	0.945311	0.0154115	0.864486	0.957967
Atl3	109168	4.89268	-0.0976924	0.487892	0.758027	0.22027	0.0920567	0.945311	-0.317963	0.0275186	0.316314
Fis1	66437	6.60898	-0.155492	0.0871615	0.360479	-0.140058	0.0921447	0.945311	-0.0154338	0.863179	0.957872
Strn	268980	5.69613	0.312666	0.00115139	0.0903453	0.140043	0.0921561	0.945311	0.172623	0.0604029	0.372713
Lama4	16775	2.28126	0.0973468	0.593466	0.821253	0.284356	0.0921834	0.945311	-0.18701	0.306037	0.671966
Pkig	18769	5.73296	-0.246023	0.0237503	0.221897	-0.165704	0.0921941	0.945311	-0.0803193	0.44925	0.778621
Fyb	23880	2.18929	0.0390794	0.844094	0.943284	0.311013	0.0922311	0.945311	-0.271934	0.174797	0.546424
Mea1	17256	5.02116	-0.40687	0.000506547	0.0720478	-0.171214	0.0922324	0.945311	-0.235655	0.0351916	0.329518
Dcp2	70640	6.30855	0.102037	0.23067	0.539267	0.13161	0.0922898	0.945311	-0.0295725	0.725683	0.910041
Abca9	217262	3.0938	-0.159261	0.268749	0.57978	0.224523	0.0923108	0.945311	-0.383784	0.00978775	0.304088
Cgnl1	68178	3.99211	0.300257	0.179177	0.482285	0.343711	0.092352	0.945311	-0.0434535	0.843375	0.950439
Nedd8	18002	4.55419	-0.254897	0.0334423	0.247396	-0.183024	0.0923759	0.945311	-0.071873	0.539716	0.827241
Epb41l4aos	69749	2.01323	-0.209337	0.385323	0.686945	-0.375227	0.0927706	0.94827	0.16589	0.492356	0.802808
Mbd5	109241	5.97277	0.33643	0.000332192	0.0720478	0.134203	0.092806	0.94827	0.202227	0.0233604	0.309354
Alpk1	71481	1.92009	0.338323	0.156053	0.454126	0.365052	0.0928604	0.94827	-0.0267287	0.909324	0.97321
Tceal5	331532	5.93185	-0.328169	0.0151805	0.186076	-0.204385	0.0932253	0.950112	-0.123784	0.346402	0.703393
Paics	67054	6.29371	0.0450932	0.584841	0.815674	0.128214	0.0933175	0.950112	-0.0831211	0.314951	0.680668
Isoc2a	664994	4.10973	-0.358416	0.00857796	0.154022	-0.205021	0.093388	0.950112	-0.153394	0.245774	0.621053
Mcrip1	192173	5.75802	-0.182522	0.0270134	0.230505	-0.125239	0.0934132	0.950112	-0.0572831	0.477085	0.79516
Rnpep	215615	5.36114	-0.0234282	0.769603	0.91053	-0.124446	0.0934169	0.950112	0.101017	0.21156	0.58846
Ap4e1	108011	3.43303	0.0494622	0.678724	0.866832	0.185576	0.0934322	0.950112	-0.136114	0.256594	0.629871
Fam207a	108707	5.56696	-0.0616046	0.439991	0.726187	-0.123799	0.0935711	0.95086	0.0621945	0.436593	0.769964
Akap17b	338351	3.27031	-0.137147	0.437354	0.725	0.275061	0.0936654	0.951071	-0.412208	0.0229028	0.308738
Zeb2	24136	7.75473	0.016962	0.870311	0.953259	0.161579	0.0937225	0.951071	-0.144617	0.167469	0.53847
Ndufs5	595136	4.5872	-0.265803	0.0338961	0.248627	-0.190549	0.0938202	0.9514	-0.0752545	0.539181	0.826974
Atp6v1e1	11973	8.25779	0.00198649	0.977497	0.992145	-0.109477	0.0939125	0.951433	0.111464	0.119501	0.474281
Mrps26	99045	5.26251	-0.272806	0.00922786	0.159972	-0.15717	0.0939541	0.951433	-0.115636	0.255134	0.628853
Mdp1	67881	5.34269	-0.0369658	0.602932	0.82642	-0.110228	0.0941165	0.951775	0.0732622	0.305683	0.671465
Tbc1d32	544696	3.56107	-0.0288999	0.812133	0.931016	0.189053	0.0941187	0.951775	-0.217953	0.0778468	0.407625
Entpd6	12497	6.28668	-0.00268246	0.968595	0.988384	-0.105759	0.0942612	0.95234	0.103077	0.136149	0.496396
Tsn	22099	6.39901	0.126365	0.0270205	0.230505	0.0859285	0.0943691	0.95234	0.040436	0.467079	0.790675
Ric3	320360	6.38284	0.0688904	0.410897	0.707769	0.12935	0.0943744	0.95234	-0.0604592	0.469149	0.791629
Fam220a	67238	6.08247	0.0895177	0.164406	0.465232	-0.0985148	0.0945113	0.95234	0.188032	0.00491816	0.277846
Slc7a11	26570	4.60618	-0.0215107	0.896685	0.964438	0.257535	0.0945596	0.95234	-0.279046	0.0966822	0.43973
Pde4d	238871	5.64588	0.156039	0.158667	0.458592	0.169061	0.0947403	0.95234	-0.0130222	0.905	0.971813
Bex3	12070	6.39182	-0.258449	0.00584174	0.134176	-0.139548	0.0947702	0.95234	-0.118901	0.189865	0.562183
Cpne6	12891	8.97073	-0.0050122	0.952327	0.982277	-0.129933	0.0949603	0.95234	0.124921	0.142265	0.504895
Fam210a	108654	5.50449	-0.00895182	0.92393	0.97234	0.145304	0.0949696	0.95234	-0.154256	0.104541	0.451401
Slc2a13	239606	6.80102	0.0412528	0.652816	0.854374	0.141822	0.0949801	0.95234	-0.100569	0.274465	0.646275
Pla2g4e	329502	2.46505	0.535553	0.00637464	0.138431	0.286533	0.0949832	0.95234	0.24902	0.187273	0.559628
Bicdl1	75665	5.11501	-0.025385	0.793901	0.923249	-0.150417	0.0950449	0.95234	0.125032	0.203416	0.579334
Kctd9	105440	2.79724	0.0608209	0.70776	0.881417	0.250939	0.0950794	0.95234	-0.190118	0.243672	0.619684
Snx24	69226	3.47068	-0.156021	0.212835	0.518976	-0.192463	0.095126	0.95234	0.0364426	0.76965	0.926404
Haghl	68977	5.47373	-0.153677	0.109486	0.392209	-0.146757	0.0952741	0.95234	-0.00691968	0.941807	0.982973
Borcs5	67774	5.25796	-0.00329553	0.965714	0.987413	-0.118565	0.0953216	0.95234	0.115269	0.138582	0.500008
Mia3	338366	7.01729	0.141926	0.0125567	0.175023	0.0845348	0.0953343	0.95234	0.0573907	0.297208	0.662903
Gatd3a	28295	4.96373	-0.174136	0.0522428	0.293898	-0.136106	0.0954416	0.95234	-0.0380298	0.6656	0.886289
Pde6d	18582	4.63227	-0.204892	0.0695089	0.329811	-0.171747	0.0955918	0.95234	-0.033145	0.765264	0.924488
Nr2f1	13865	6.16199	-0.180361	0.0394053	0.262984	-0.132389	0.0957555	0.95234	-0.0479723	0.575691	0.846906
Tnfrsf25	85030	3.05518	-0.198236	0.506938	0.771466	-0.461894	0.0959438	0.95234	0.263658	0.381156	0.731856
Creb1	12912	5.31412	-0.0554886	0.618086	0.835089	0.171815	0.0961818	0.95234	-0.227304	0.0453485	0.349769
Rbm34	52202	4.04427	-0.0451025	0.688601	0.872192	0.173742	0.0962739	0.95234	-0.218845	0.0564027	0.366587
Ccdc191	212153	1.80065	0.1102	0.549882	0.795251	0.283393	0.0963391	0.95234	-0.173193	0.347794	0.704476
Tbck	271981	4.31669	0.1965	0.0768517	0.343076	0.167382	0.0963583	0.95234	0.0291177	0.789003	0.933942
Riox1	71952	4.3756	-0.101771	0.331883	0.639947	-0.161028	0.0964167	0.95234	0.0592569	0.571558	0.844205
Ssc5d	269855	0.675537	0.1554	0.663953	0.859964	0.552549	0.0964499	0.95234	-0.397149	0.268592	0.642201
Pdzd2	68070	5.83584	0.359022	0.00236239	0.103307	0.170814	0.0965007	0.95234	0.188209	0.0963002	0.438912
Rsrp1	27981	6.61307	-0.325708	0.0837581	0.356228	-0.28698	0.096508	0.95234	-0.0387282	0.834627	0.948867
Nob1	67619	4.64645	-0.064924	0.481411	0.75404	-0.141803	0.0965432	0.95234	0.0768791	0.406029	0.750784
Sumf2	67902	3.4119	-0.259444	0.0298556	0.238746	-0.179755	0.0966885	0.95234	-0.0796893	0.494648	0.803305
Gtf3c4	269252	5.97853	0.199822	0.0236415	0.22111	0.131386	0.0967505	0.95234	0.0684357	0.42495	0.761829
Zfp407	240476	4.49035	0.180115	0.117789	0.403113	0.174129	0.0967906	0.95234	0.00598549	0.957838	0.988355
Atp13a3	224088	5.74926	-0.0720034	0.641588	0.848262	0.238745	0.0967981	0.95234	-0.310748	0.0489294	0.3555
Stt3a	16430	4.48188	0.0756942	0.694153	0.874114	0.296351	0.0968455	0.95234	-0.220657	0.253403	0.627903
Adam10	11487	5.9193	-0.0514191	0.605497	0.827911	0.153251	0.0969731	0.95234	-0.20467	0.0439705	0.345958
Ahctf1	226747	5.37994	0.130503	0.165845	0.467016	0.142921	0.0970492	0.95234	-0.0124176	0.893691	0.96895
Yars2	70120	3.29665	-0.449969	0.0112062	0.169477	-0.264746	0.097168	0.95234	-0.185223	0.282226	0.651422
Pisd	320951	5.65089	-0.0168355	0.816776	0.932264	-0.111691	0.0973515	0.95234	0.0948552	0.196866	0.571411
Grcc10	14790	6.27619	-0.243054	0.0124788	0.175023	-0.144752	0.0974453	0.95234	-0.0983018	0.298417	0.663831
Tradd	71609	2.47883	-0.490124	0.00345707	0.116233	-0.246923	0.0974695	0.95234	-0.243201	0.132403	0.4918
Apc	11789	7.97219	0.194172	0.057224	0.304702	0.15306	0.0974734	0.95234	0.0411117	0.680183	0.892826
H2afx	15270	5.33247	-0.0286018	0.73008	0.891533	-0.127327	0.0974991	0.95234	0.0987256	0.238213	0.615357
A830082N09Rik	414093	4.02028	-0.171365	0.344876	0.651288	0.278982	0.0975	0.95234	-0.450347	0.0158165	0.306624
Aplf	72103	2.64266	0.178427	0.240315	0.548505	0.230729	0.0975052	0.95234	-0.0523021	0.728124	0.910608
Rnf208	68846	7.02243	-0.05459	0.367629	0.671696	-0.0927709	0.0975646	0.95234	0.0381809	0.528307	0.8217
Armt1	73419	4.44996	0.0210833	0.824713	0.935579	-0.145961	0.0975952	0.95234	0.167044	0.0852959	0.419386
Tceal3	594844	6.62708	-0.287015	0.00241496	0.103307	-0.138279	0.0976255	0.95234	-0.148736	0.102659	0.448028
Shprh	268281	4.91156	0.0476908	0.672327	0.864038	0.172916	0.0976801	0.95234	-0.125225	0.268612	0.642201
Pde5a	242202	2.9585	0.145316	0.342124	0.649297	0.233027	0.0976873	0.95234	-0.0877107	0.564136	0.840613
Trp53bp2	209456	5.29731	0.0321636	0.706977	0.880969	-0.131064	0.0978739	0.95234	0.163227	0.0620375	0.374558
Klf12	16597	4.91041	0.210933	0.11218	0.395979	0.199754	0.0981579	0.95234	0.011179	0.931687	0.978735
Nsd2	107823	5.94327	0.0756192	0.451892	0.734349	0.153473	0.0981646	0.95234	-0.0778538	0.437627	0.769999
P2ry13	74191	3.51948	-0.0124114	0.924211	0.972354	0.200344	0.0982291	0.95234	-0.212755	0.107655	0.456651
St6gal1	20440	5.09812	0.159559	0.116751	0.402778	0.153206	0.0982714	0.95234	0.00635224	0.949357	0.985554
Akr1b3	11677	0.972664	-0.425239	0.241009	0.5494	-0.555245	0.0982759	0.95234	0.130006	0.719028	0.907103
Lrig2	269473	4.88717	0.00715118	0.947261	0.980693	0.165718	0.098441	0.95234	-0.158567	0.146601	0.512049
Rpp30	54364	2.4549	-0.0325709	0.856625	0.948423	0.276937	0.0984443	0.95234	-0.309508	0.0907879	0.430216
Kcna6	16494	6.91776	0.20968	0.0655368	0.3214	0.170238	0.0985927	0.95234	0.0394419	0.723071	0.908702
Tfdp1	21781	4.79912	0.161451	0.0907015	0.366773	-0.142985	0.0986511	0.95234	0.304436	0.00222005	0.275233
Slc19a2	116914	3.89592	-0.235213	0.0678671	0.326875	-0.194138	0.0986677	0.95234	-0.0410753	0.74573	0.916399
Aldoa	11674	11.198	0.00207671	0.97561	0.991217	-0.104059	0.0986761	0.95234	0.106136	0.124133	0.479081
Rpl36al	66483	5.15709	-0.122675	0.188206	0.491773	-0.141574	0.0987409	0.95234	0.0188984	0.838113	0.949629
Aebp1	11568	4.34829	0.193284	0.472018	0.747204	0.410217	0.0987806	0.95234	-0.216933	0.417579	0.757258
Ikzf5	67143	4.91619	0.265403	0.00223398	0.103274	0.124804	0.098852	0.95234	0.140599	0.0914641	0.430446
Atp6v0c	11984	6.89264	-0.0304882	0.72589	0.88999	-0.133064	0.0989188	0.95234	0.102576	0.242777	0.619252
Slc2a10	170441	1.40814	-0.587206	0.0144955	0.18479	-0.358386	0.0990765	0.95234	-0.228821	0.326862	0.689757
Dctn6	22428	5.34969	-0.112046	0.229354	0.538686	-0.141611	0.0990858	0.95234	0.0295645	0.749744	0.917846
Syt5	53420	7.28107	-0.138617	0.0539655	0.298264	-0.107896	0.0991623	0.95234	-0.0307215	0.663328	0.885288
Zmat5	67178	6.83415	-0.0851489	0.429828	0.720945	-0.164594	0.0991998	0.95234	0.0794449	0.462453	0.787393
Rab11fip2	74998	6.00405	-0.0168048	0.881277	0.957901	0.17214	0.0992641	0.95234	-0.188945	0.0976417	0.44116
Dnaja4	58233	6.48941	0.0423349	0.443634	0.72873	-0.0840888	0.0992921	0.95234	0.126424	0.0260467	0.313983
Zfc3h1	216345	4.57977	-0.0215198	0.920131	0.970954	0.32919	0.0993939	0.95234	-0.35071	0.10688	0.455292
Ep400	75560	6.50298	0.203765	0.0373856	0.256797	0.145157	0.0994518	0.95234	0.0586082	0.538808	0.826974
1110008L16Rik	66132	2.61653	0.162841	0.30586	0.617003	0.240641	0.099467	0.95234	-0.0778	0.622187	0.868646
Spindoc	68229	4.62641	-0.0574033	0.57526	0.809522	-0.156209	0.0995893	0.95234	0.0988059	0.337694	0.69653
Heca	380629	5.11775	0.0671647	0.395567	0.697028	0.120049	0.0996256	0.95234	-0.0528838	0.502125	0.807772
Pias4	59004	4.5219	-0.214156	0.012544	0.175023	-0.12669	0.0996505	0.95234	-0.0874664	0.293915	0.661212
Plekho1	67220	4.54433	-0.355075	0.00158496	0.0941821	-0.162713	0.09969	0.95234	-0.192362	0.0750752	0.402224
Kif13b	16554	4.91884	0.257286	0.0966175	0.375079	0.231243	0.0998463	0.95234	0.0260428	0.863738	0.957872
Kirrel2	243911	3.40334	0.0779171	0.635855	0.845652	0.250663	0.0998579	0.95234	-0.172745	0.294958	0.661602
Ctr9	22083	6.38296	0.384943	2.54421e-06	0.0370487	0.107963	0.0999894	0.95234	0.27698	0.000324272	0.229502
Snhg7	72091	0.283866	-0.458198	0.248892	0.55821	-0.604221	0.100053	0.95234	0.146023	0.711876	0.904826
Pstpip2	19201	3.47656	-0.0746436	0.576263	0.810307	0.203772	0.100236	0.95234	-0.278415	0.0413148	0.341969
Ice1	218333	6.60893	0.185984	0.00529938	0.131914	0.0966524	0.100302	0.95234	0.0893317	0.164674	0.535623
Mapk7	23939	4.32746	-0.0725509	0.452565	0.734794	-0.146772	0.100307	0.95234	0.0742208	0.443292	0.775681
Med1	19014	5.76396	0.242016	0.0120148	0.17461	0.140627	0.10037	0.95234	0.101389	0.276704	0.64739
Cobl	12808	4.99235	-0.0798073	0.63624	0.845728	0.25774	0.100372	0.95234	-0.337547	0.0498688	0.356174
Nfx1	74164	6.36682	0.312375	3.74014e-05	0.0649865	0.103351	0.10038	0.95234	0.209024	0.00357025	0.277846
Smpdl3b	100340	1.4629	0.098972	0.641634	0.848262	0.323425	0.100502	0.95234	-0.224453	0.292574	0.660031
Sparc	20692	7.3576	-0.230485	0.062487	0.31584	-0.18541	0.100508	0.95234	-0.0450744	0.710936	0.904794
Arhgap1	228359	6.09267	-0.0264072	0.664802	0.860212	-0.0927346	0.100508	0.95234	0.0663274	0.280024	0.650042
4930473A02Rik	321014	0.931847	-0.104016	0.701638	0.878704	-0.412398	0.100512	0.95234	0.308383	0.261201	0.635041
Polr2h	245841	2.55105	-0.174618	0.292843	0.604843	-0.251547	0.100598	0.95234	0.076929	0.642233	0.876577
Ptprg	19270	6.67921	0.180547	0.0530796	0.295938	0.138426	0.100731	0.95234	0.0421215	0.644075	0.87719
Tln1	21894	5.7535	0.00749921	0.946279	0.980414	0.169453	0.100774	0.95234	-0.161953	0.149606	0.51466
Asb8	78541	5.57469	0.0269808	0.691565	0.873575	-0.103267	0.100779	0.95234	0.130248	0.0609299	0.373878
Nrbf2	641340	3.5767	0.0571808	0.639434	0.84711	-0.184834	0.100804	0.95234	0.242015	0.0528641	0.361572
Mrps24	64660	3.98605	-0.307564	0.0129707	0.176721	-0.182466	0.100959	0.95234	-0.125098	0.298444	0.663831
Atp5o	28080	6.98423	0.0164783	0.811304	0.930749	-0.104874	0.10103	0.95234	0.121353	0.0845918	0.418846
Zdhhc22	238331	3.08904	-0.0316574	0.866259	0.951377	0.286625	0.101078	0.95234	-0.318282	0.0950568	0.436844
Cenpo	52504	1.16438	-0.078642	0.765543	0.909681	-0.399954	0.101118	0.95234	0.321312	0.228883	0.606565
Gmpr2	105446	3.86546	-0.237961	0.0244878	0.224203	-0.156645	0.101132	0.95234	-0.0813156	0.430781	0.765706
Umad1	100036521	4.78446	-0.117627	0.160699	0.460724	-0.126202	0.101137	0.95234	0.00857494	0.917764	0.975296
Lrrc58	320184	6.70245	-0.0825356	0.273636	0.585037	0.114016	0.10115	0.95234	-0.196552	0.0113623	0.304088
Zfp317	244713	4.1312	-0.056957	0.731157	0.892241	0.252405	0.101293	0.95234	-0.309362	0.0665995	0.384037
Il1r1	16177	3.54577	0.204569	0.208202	0.513316	0.243541	0.101393	0.95234	-0.0389727	0.808244	0.939918
Trp73	22062	1.86112	-0.0223139	0.924654	0.97261	-0.357151	0.101483	0.95234	0.334837	0.162644	0.53307
Dlx5	13395	2.17099	-0.284126	0.166145	0.467016	-0.309224	0.101527	0.95234	0.0250981	0.901831	0.970618
Slc38a9	268706	4.1278	0.160415	0.211539	0.517544	0.192456	0.101532	0.95234	-0.0320407	0.800743	0.936144
Gxylt1	223827	3.88948	0.181858	0.055056	0.300302	0.140118	0.101672	0.95234	0.0417395	0.652502	0.880273
Skap1	78473	0.27718	-1.01658	0.0108024	0.16826	-0.591976	0.101693	0.95234	-0.424599	0.270053	0.643244
Cpeb3	208922	6.7024	0.24568	0.0179113	0.198799	0.15148	0.101777	0.95234	0.0942007	0.34901	0.705284
Col18a1	12822	2.6398	-0.166981	0.44654	0.731157	0.334031	0.10185	0.95234	-0.501012	0.0258589	0.313015
Dmac1	66928	3.65029	-0.411265	0.00494708	0.127503	-0.213238	0.10186	0.95234	-0.198027	0.161543	0.531558
Wdr53	68980	3.01783	-0.292687	0.0486012	0.28568	-0.220977	0.101882	0.95234	-0.0717098	0.622216	0.868646
Ino80	68142	4.81698	0.123171	0.151356	0.447693	0.12825	0.101939	0.95234	-0.00507866	0.952163	0.986525
1700025G04Rik	69399	6.98845	0.135661	0.029619	0.237702	0.0916863	0.102009	0.95234	0.0439751	0.468965	0.791629
Ncl	17975	7.95577	-0.115354	0.267245	0.577993	0.156883	0.10208	0.95234	-0.272237	0.0109755	0.304088
Ubr7	66622	5.53683	0.102312	0.111408	0.39478	0.0957119	0.102214	0.95234	0.0065998	0.916861	0.974969
Gga3	260302	6.08795	0.13742	0.0622719	0.315308	-0.108902	0.102577	0.95234	0.246322	0.00137035	0.275233
Hs6st2	50786	4.71376	-0.232273	0.0842399	0.35686	0.201206	0.102584	0.95234	-0.433479	0.00193256	0.275233
Exph5	320051	2.49077	0.41605	0.0187757	0.20289	0.256346	0.102613	0.95234	0.159704	0.351916	0.707389
Gucy1a1	60596	5.11721	-0.190384	0.0720364	0.335494	0.157813	0.102651	0.95234	-0.348197	0.00156213	0.275233
Prom1	19126	3.25273	0.355578	0.03194	0.243897	0.241688	0.102852	0.95234	0.11389	0.479827	0.795914
Kcnn3	140493	4.05864	-0.0307824	0.818195	0.9325	0.202751	0.102867	0.95234	-0.233533	0.0858193	0.420432
Slc16a2	20502	6.24569	0.203757	0.0318272	0.243533	0.13902	0.102963	0.95234	0.0647376	0.483484	0.798379
Hmgb3	15354	2.05914	-0.602453	0.0134324	0.178469	-0.358905	0.102963	0.95234	-0.243548	0.303698	0.669224
9930104L06Rik	194268	4.0362	-0.0729265	0.541623	0.790609	-0.180216	0.103038	0.95234	0.107289	0.371672	0.723166
Nbas	71169	5.95818	0.311113	0.0103092	0.165882	0.17497	0.103116	0.95234	0.136142	0.24514	0.620066
Mrpl11	66419	5.09614	-0.0720031	0.380727	0.682776	-0.123663	0.10312	0.95234	0.0516599	0.529316	0.822263
Fam135b	70363	4.6256	0.414277	0.00349121	0.116233	0.201423	0.103215	0.95234	0.212853	0.118138	0.471967
Wbp2	22378	8.82409	-0.000730789	0.988909	0.996022	-0.0794242	0.103241	0.95234	0.0786934	0.140075	0.502553
Prkd3	75292	4.09938	-0.0555179	0.637737	0.84648	0.178223	0.103242	0.95234	-0.233741	0.0518684	0.361438
Foxd1	15229	0.35286	-0.895387	0.0676514	0.326205	-0.736673	0.103345	0.95234	-0.158713	0.740809	0.915755
Ctns	83429	3.87731	0.330742	0.00608468	0.135797	0.172472	0.103474	0.95234	0.15827	0.173262	0.544499
Map9	213582	6.77862	0.127629	0.25968	0.568678	0.169219	0.103529	0.95234	-0.0415895	0.710729	0.904689
Acss3	380660	0.0196717	0.543346	0.236065	0.544946	0.680691	0.103612	0.95234	-0.137345	0.761945	0.922584
Arrdc2	70807	3.26336	-0.175065	0.191462	0.495571	-0.200605	0.103631	0.95234	0.0255396	0.847739	0.950987
Lonrf2	381338	7.52919	0.214653	0.0153779	0.18626	0.12843	0.103768	0.95234	0.0862223	0.315046	0.680668
Nfu1	56748	5.2513	-0.0441752	0.603333	0.82655	-0.128039	0.103778	0.95234	0.0838642	0.32691	0.689757
Wdr83os	414077	4.01715	-0.231194	0.0412714	0.26762	-0.16724	0.10395	0.95234	-0.0639535	0.564375	0.84076
Tdrkh	72634	4.71216	0.212183	0.0411329	0.267344	0.151979	0.103984	0.95234	0.0602044	0.552425	0.834497
Gm5784	544848	0.504736	0.692223	0.0429761	0.27278	0.493108	0.104041	0.95234	0.199116	0.549241	0.833036
Calhm5	103511	2.78724	-0.094975	0.549778	0.795179	-0.238689	0.104062	0.95234	0.143714	0.368193	0.720342
Dtymk	21915	3.88847	-0.293575	0.00571444	0.134176	-0.153648	0.104173	0.95234	-0.139927	0.173339	0.544499
Zranb1	360216	5.09298	0.0588208	0.615615	0.833295	0.176017	0.104268	0.95234	-0.117196	0.318125	0.683443
Gadd45g	23882	2.98503	-0.863276	0.000881967	0.0829111	-0.370236	0.104284	0.95234	-0.493039	0.0471389	0.35484
Kctd2	70382	6.20342	-0.0832426	0.18504	0.487967	-0.093727	0.104304	0.95234	0.0104844	0.866287	0.958649
Naa60	74763	6.41007	-0.116909	0.0541377	0.298739	-0.0896131	0.104317	0.95234	-0.027296	0.646697	0.87761
Gipc1	67903	5.61183	-0.190584	0.0339387	0.248627	-0.132186	0.104349	0.95234	-0.0583976	0.506433	0.810196
Scg5	20394	6.5546	-0.168419	0.0426341	0.271464	-0.122398	0.104464	0.95234	-0.0460212	0.57177	0.844347
Zfp786	330301	2.48805	0.255568	0.0451219	0.278057	0.186201	0.104465	0.95234	0.0693667	0.57745	0.847066
Galnt4	14426	2.28736	0.0439241	0.808836	0.929256	0.273349	0.104493	0.95234	-0.229425	0.209383	0.585564
Khdrbs2	170771	2.68077	-0.25126	0.103484	0.384749	-0.229407	0.104524	0.95234	-0.0218535	0.88589	0.965605
Wnk4	69847	2.82167	0.354008	0.044661	0.277153	0.256757	0.104567	0.95234	0.0972508	0.571489	0.84419
Arap2	212285	5.68473	-0.138849	0.346392	0.652945	0.221559	0.104669	0.95234	-0.360408	0.0173712	0.306624
Nr6a1	14536	3.22922	0.2453	0.101685	0.381319	0.220579	0.104691	0.95234	0.0247215	0.866567	0.958887
Ccdc187	329366	-0.301038	0.705375	0.193756	0.49779	0.799267	0.104691	0.95234	-0.0938918	0.861106	0.95734
Nup214	227720	5.79855	0.282041	0.00655662	0.139565	0.148338	0.104704	0.95234	0.133703	0.181381	0.553832
Tmem219	68742	3.19331	-0.232334	0.0543709	0.299346	-0.178346	0.10481	0.952709	-0.0539876	0.648725	0.878629
Cfap97	66756	4.72944	-0.0830669	0.52937	0.784313	0.198481	0.105029	0.953547	-0.281548	0.036936	0.333749
Wnk3	279561	4.58707	-0.0775668	0.660658	0.857949	0.265956	0.105276	0.953547	-0.343523	0.056396	0.366587
Ankrd26	232339	3.84751	0.0192391	0.857792	0.948889	0.161084	0.105395	0.953547	-0.141845	0.190153	0.562808
Arid5a	214855	3.827	-0.238254	0.120196	0.408473	-0.227708	0.105452	0.953547	-0.0105467	0.944508	0.984357
Snrnp200	320632	7.49518	0.333875	0.00178449	0.0975314	0.150142	0.105507	0.953547	0.183733	0.0727678	0.396425
Actr10	56444	6.77852	0.122732	0.259943	0.568875	0.16187	0.105514	0.953547	-0.0391376	0.716833	0.906547
Tubg2	103768	5.57636	-0.0494807	0.513762	0.776039	-0.113467	0.105521	0.953547	0.0639859	0.400126	0.746751
1810058I24Rik	67705	3.19948	-0.375461	0.00875491	0.155664	-0.207548	0.105613	0.953547	-0.167913	0.226699	0.604675
Tmco3	234076	5.50835	-0.05348	0.456401	0.737269	-0.107321	0.105923	0.953547	0.0538411	0.454187	0.782071
Rsf1	233532	5.56789	-0.0488277	0.64191	0.848262	0.157358	0.105942	0.953547	-0.206185	0.0539449	0.362504
Ptgis	19223	0.820022	0.159661	0.56136	0.802526	0.410902	0.106126	0.953547	-0.251241	0.360912	0.714367
Ring1	19763	3.75229	-0.289075	0.00703579	0.141708	-0.154617	0.106137	0.953547	-0.134457	0.19564	0.570753
Med31	67279	2.16351	-0.428173	0.021567	0.212921	-0.272284	0.106245	0.953547	-0.155889	0.390866	0.739481
Ptpro	19277	5.05289	0.340042	0.00204936	0.102574	0.154649	0.106262	0.953547	0.185392	0.0797155	0.410038
Baiap2l1	66898	0.3337	0.563548	0.129722	0.420012	0.542083	0.106274	0.953547	0.0214648	0.953125	0.987015
Slc30a4	22785	5.2114	-0.254541	0.165267	0.466167	0.27332	0.106358	0.953547	-0.52786	0.00547487	0.279222
Tnpo3	320938	6.53025	0.15345	0.0431999	0.273207	0.110502	0.106382	0.953547	0.0429476	0.56208	0.839918
Mrc2	17534	2.783	0.24406	0.407092	0.706059	0.43792	0.10649	0.953547	-0.193861	0.507557	0.811112
Pole3	59001	3.60961	-0.108445	0.251297	0.560912	0.140694	0.106611	0.953547	-0.249139	0.0105494	0.304088
Aldh1b1	72535	3.71708	-0.000562985	0.996062	0.997981	-0.170259	0.106612	0.953547	0.169696	0.142826	0.505515
Ermard	381062	1.8171	-0.0268498	0.90308	0.965997	0.330833	0.106624	0.953547	-0.357683	0.109464	0.460033
Adsl	11564	4.56791	-0.0553695	0.547208	0.793454	-0.137294	0.106632	0.953547	0.0819244	0.375323	0.726018
Med4	67381	3.96817	-0.062109	0.603038	0.826489	-0.178256	0.106675	0.953547	0.116147	0.333936	0.694852
Ggt1	14598	0.868993	-0.129862	0.648814	0.852326	-0.425596	0.106716	0.953547	0.295734	0.304202	0.669354
Nepro	212547	3.12835	0.183752	0.209269	0.514671	0.215761	0.106811	0.953547	-0.0320092	0.824902	0.94644
Fam91a1	210998	6.18845	0.0974155	0.240367	0.548539	0.122751	0.106848	0.953547	-0.0253358	0.75785	0.920948
Secisbp2l	70354	7.51092	0.238497	0.0010376	0.0873386	0.101343	0.106874	0.953547	0.137155	0.0487701	0.3555
Trim7	94089	4.07205	-0.260443	0.0183413	0.201821	-0.16029	0.106975	0.953547	-0.100153	0.351804	0.707389
Anapc16	52717	4.94744	-0.162758	0.110007	0.392821	-0.150222	0.107033	0.953547	-0.0125363	0.900769	0.970567
Tbc1d10a	103724	4.65518	-0.0315524	0.740972	0.897524	-0.142417	0.1071	0.953547	0.110865	0.249891	0.624648
Creg2	263764	8.05915	0.133734	0.0264386	0.22876	0.087151	0.107112	0.953547	0.0465832	0.426881	0.763098
Rnf41	67588	6.79432	0.0145008	0.862428	0.950335	-0.124888	0.107114	0.953547	0.139389	0.101859	0.447306
Cebpzos	68554	2.63353	-0.208797	0.191085	0.495473	-0.236661	0.10715	0.953547	0.0278643	0.860458	0.957145
Fbxo2	230904	6.68968	-0.271372	0.00615027	0.135831	-0.14212	0.107166	0.953547	-0.129253	0.177854	0.548794
Sbds	66711	5.61547	-0.193316	0.0157545	0.188666	-0.115831	0.107245	0.953547	-0.0774852	0.320002	0.685363
Arid3b	56380	2.4542	0.0765528	0.632818	0.843873	-0.237673	0.107328	0.953547	0.314226	0.0555142	0.365031
Prg4	96875	1.63733	0.686412	0.136258	0.430409	0.669099	0.107401	0.953547	0.0173135	0.969316	0.99213
Cox11	69802	3.48871	-0.578796	0.000435801	0.0720478	-0.230107	0.107478	0.953547	-0.348689	0.0267908	0.315893
Polr2g	67710	4.7819	-0.241768	0.02709	0.230693	-0.159152	0.107508	0.953547	-0.0826159	0.439409	0.771761
Ccdc186	213993	4.61443	0.250469	0.0116573	0.173594	0.141666	0.107576	0.953547	0.108803	0.257616	0.631113
Ndnf	68169	3.14299	-0.0334639	0.856331	0.948423	0.276209	0.107605	0.953547	-0.309672	0.098464	0.442721
Med18	67219	2.0997	-0.0899923	0.558448	0.800623	-0.228739	0.10772	0.953547	0.138746	0.36959	0.721637
Dusp5	240672	4.53681	0.101947	0.480674	0.75321	-0.213907	0.107858	0.953547	0.315854	0.0335794	0.326564
Srsf4	57317	6.02239	-0.104261	0.085587	0.358371	-0.0889084	0.108071	0.953547	-0.0153529	0.797075	0.935306
Camk4	12326	6.63707	0.0384755	0.750689	0.901941	0.180082	0.10828	0.953547	-0.141606	0.244426	0.619877
Ric1	226089	5.57728	0.285752	0.0116146	0.173468	0.161045	0.108557	0.953547	0.124707	0.254829	0.62865
Rpl36	54217	3.53484	-0.285229	0.075857	0.341357	-0.235542	0.108715	0.953547	-0.0496867	0.75344	0.918935
Mccc1	72039	4.03767	0.177515	0.170081	0.471208	0.189373	0.108803	0.953547	-0.0118579	0.925982	0.977117
Slc35f1	215085	5.33362	-0.151596	0.300631	0.611911	0.217158	0.10883	0.953547	-0.368754	0.0143481	0.306624
Dennd4c	329877	3.41189	0.0883213	0.507803	0.771629	0.197252	0.108934	0.953547	-0.108931	0.413698	0.754967
Diaph2	54004	4.19653	-0.125644	0.509748	0.773085	0.283697	0.109076	0.953547	-0.40934	0.0357493	0.331137
Sox5	20678	4.89222	-0.110133	0.277291	0.589908	0.149869	0.109091	0.953547	-0.260002	0.0126707	0.304088
Lrpap1	16976	7.66082	0.0273271	0.659853	0.857323	-0.0920342	0.109093	0.953547	0.119361	0.0599396	0.37269
Phf20	228829	7.13059	0.305108	0.000291945	0.070855	0.114689	0.109288	0.953547	0.190419	0.0176806	0.306624
Cnbd2	70873	1.40525	-0.249648	0.212812	0.518976	-0.29553	0.109363	0.953547	0.0458827	0.817768	0.943204
Pkn2	109333	4.26149	-0.0965125	0.401625	0.702347	0.170475	0.1094	0.953547	-0.266988	0.0236158	0.309354
Csnk2b	13001	6.14494	0.0146475	0.828961	0.937433	-0.100472	0.109409	0.953547	0.11512	0.095405	0.437062
Tbc1d9	71310	7.20791	0.158385	0.065048	0.32057	0.124373	0.109506	0.953547	0.0340118	0.685607	0.894989
D130020L05Rik	319760	0.560191	-0.80315	0.00715037	0.142635	-0.429839	0.109568	0.953547	-0.373311	0.195765	0.570753
Cp	12870	3.25149	-0.124208	0.659398	0.857105	0.420767	0.109569	0.953547	-0.544974	0.0579528	0.369811
Rprm	67874	4.67724	-0.380007	0.00579948	0.134176	-0.196371	0.109648	0.953547	-0.183636	0.168549	0.540142
Gm20056	100504089	3.06651	0.220744	0.172013	0.473181	0.23575	0.109653	0.953547	-0.0150061	0.924999	0.9769
Cep68	216543	5.17306	0.0231457	0.734874	0.894453	0.101174	0.109707	0.953547	-0.0780285	0.256249	0.629659
Echs1	93747	5.38989	-0.0309867	0.701601	0.878704	-0.119729	0.109794	0.953547	0.0887418	0.276415	0.64713
Adamts3	330119	4.40475	0.191162	0.0763444	0.342008	0.156028	0.110046	0.953547	0.0351339	0.739595	0.915315
Msc	17681	0.349237	-0.155015	0.714938	0.884831	-0.627078	0.110053	0.953547	0.472063	0.271782	0.644641
Mctp1	78771	5.53971	-0.103685	0.528039	0.784191	0.243656	0.110068	0.953547	-0.347342	0.0385996	0.335775
Smg1	233789	6.36618	0.0834994	0.465313	0.742978	0.168513	0.110136	0.953547	-0.0850134	0.456061	0.782849
Nr4a3	18124	6.08426	0.179529	0.147721	0.443346	-0.180481	0.110136	0.953547	0.36001	0.00521284	0.277846
Sh3gl1	20405	5.09501	-0.194791	0.0778511	0.345209	-0.161066	0.110184	0.953547	-0.033725	0.756502	0.920163
Rtl3	213436	2.09382	0.174797	0.331123	0.639243	-0.262468	0.110243	0.953547	0.437264	0.0185116	0.308577
Fgf2	14173	0.0165084	0.212649	0.579133	0.811863	0.567707	0.110317	0.953547	-0.355058	0.355809	0.710022
Usb1	101985	2.69012	-0.0397035	0.766051	0.909889	-0.197014	0.110367	0.953547	0.157311	0.243194	0.619568
Gnaq	14682	8.36853	0.134364	0.0329921	0.246085	0.0905001	0.110378	0.953547	0.0438638	0.475086	0.794464
Got1	14718	8.56664	0.00619628	0.928283	0.973894	-0.10182	0.110416	0.953547	0.108016	0.122582	0.47754
Dipk1b	56279	5.78104	-0.104967	0.20136	0.506074	-0.120551	0.110421	0.953547	0.0155844	0.848434	0.951357
Erg28	58520	4.75322	-0.195968	0.0561746	0.303418	-0.148987	0.110452	0.953547	-0.0469806	0.641027	0.876577
Ccdc190	78465	3.91709	-0.340117	0.00603115	0.135324	-0.176156	0.110474	0.953547	-0.163962	0.171522	0.543567
H2-T24	15042	2.30763	0.213549	0.253038	0.562727	0.272988	0.11049	0.953547	-0.0594392	0.747928	0.916926
Naa15	74838	5.36513	-0.27441	0.151122	0.447467	0.281219	0.110499	0.953547	-0.555629	0.00503556	0.277846
Ttc12	235330	1.15966	0.319827	0.218059	0.524429	0.377797	0.110586	0.953547	-0.0579703	0.821157	0.944301
Tasor	218850	4.45459	-0.35629	0.0861701	0.359647	0.304364	0.110627	0.953547	-0.660654	0.00224303	0.275233
Fzd7	14369	4.10845	0.125361	0.375933	0.678861	0.207759	0.1107	0.953547	-0.0823979	0.558543	0.83842
Mrps14	64659	4.17479	-0.217823	0.112368	0.396003	-0.200354	0.110759	0.953547	-0.017469	0.897433	0.970164
Fzd3	14365	5.78566	-0.110429	0.50899	0.772489	0.24742	0.110812	0.953547	-0.357849	0.0363518	0.331137
Trappc5	66682	5.32723	-0.0980259	0.1718	0.473144	-0.104962	0.110845	0.953547	0.00693603	0.92226	0.976207
Polr2i	69920	3.21293	-0.469058	0.00630083	0.137354	-0.244537	0.110883	0.953547	-0.224521	0.176954	0.547273
Sema6d	214968	6.33896	0.110363	0.229255	0.538627	0.134136	0.110909	0.953547	-0.023773	0.793562	0.934939
Idh3g	15929	6.74245	0.0185781	0.768823	0.91053	-0.0931951	0.111125	0.953547	0.111773	0.0827599	0.414471
Fam168a	319604	8.69136	0.259014	0.000521513	0.0720478	0.101934	0.111146	0.953547	0.15708	0.0276033	0.316314
Pik3r1	18708	6.65348	-0.0157229	0.84508	0.943421	0.118737	0.111331	0.953547	-0.13446	0.099397	0.444302
Snx30	209131	6.36987	0.205597	0.0348209	0.249956	0.139332	0.111356	0.953547	0.0662651	0.485026	0.799278
Gsn	227753	6.27985	0.091828	0.424019	0.716888	0.168513	0.111421	0.953547	-0.0766846	0.502718	0.807889
Nhlrc1	105193	4.27149	-0.146189	0.127354	0.417218	-0.139715	0.111551	0.953547	-0.00647489	0.945526	0.984756
Stk17b	98267	1.6286	-0.221046	0.311534	0.621786	0.322747	0.111592	0.953547	-0.543793	0.0155129	0.306624
Xrcc2	57434	2.63611	0.112764	0.383142	0.684746	-0.188575	0.111702	0.953547	0.301339	0.0235699	0.309354
Idh2	269951	5.04724	-0.204515	0.0425899	0.271301	-0.145555	0.111733	0.953547	-0.0589599	0.550796	0.833925
Tysnd1	71767	4.5308	-0.0511777	0.623069	0.838552	-0.153194	0.111824	0.953547	0.102017	0.330366	0.6922
Golga4	54214	6.70207	0.219141	0.0123771	0.175023	0.12375	0.111833	0.953547	0.0953911	0.26084	0.634433
Peak1	244895	6.30357	0.451003	0.000524436	0.0720478	0.176117	0.111878	0.953547	0.274886	0.0266363	0.315893
Elovl7	74559	3.50201	-0.103576	0.65929	0.857105	0.347605	0.111909	0.953547	-0.451181	0.0595026	0.371647
Lmo1	109594	4.73711	-0.179874	0.0459419	0.28044	-0.129995	0.111937	0.953547	-0.049879	0.572329	0.844775
Gper1	76854	1.77164	-0.363106	0.142827	0.438876	-0.362347	0.111991	0.953547	-0.000759275	0.997525	0.999245
Pds5b	100710	6.5138	0.0172421	0.897393	0.964566	0.196944	0.112032	0.953547	-0.179702	0.182312	0.554707
As3mt	57344	2.95133	-0.107318	0.497217	0.764731	-0.232195	0.112094	0.953547	0.124877	0.431316	0.765954
Mier1	71148	4.58226	-0.18061	0.243512	0.552255	0.227219	0.112163	0.953547	-0.407829	0.0105689	0.304088
Acot4	171282	1.42305	0.430717	0.0602119	0.311587	0.326457	0.112206	0.953547	0.10426	0.641256	0.876577
Ube2e2	218793	6.00865	-0.106178	0.132839	0.4247	-0.102737	0.112251	0.953547	-0.00344107	0.960697	0.989228
Med20	56771	3.71842	-0.321367	0.0205615	0.208661	-0.198809	0.112252	0.953547	-0.122558	0.365076	0.717945
Champ1	101994	5.52288	0.157516	0.0489244	0.28568	0.114577	0.112302	0.953547	0.0429391	0.582763	0.850025
Stmn4	56471	6.55701	-0.141065	0.137963	0.432699	-0.138412	0.112352	0.953547	-0.0026528	0.977505	0.994296
Tfe3	209446	5.42353	-0.0859213	0.262839	0.572837	-0.112166	0.112394	0.953547	0.0262449	0.731075	0.911763
Slc22a15	242126	3.21195	0.129317	0.254363	0.563726	-0.16459	0.112427	0.953547	0.293908	0.0121513	0.304088
Poldip2	67811	6.59026	-0.0644732	0.364335	0.669362	-0.104115	0.112459	0.953547	0.0396416	0.57656	0.846972
Siah3	380918	2.07747	0.15122	0.419247	0.713586	-0.271941	0.112561	0.953547	0.423162	0.028119	0.316314
Ebp	13595	3.69926	-0.282875	0.0167054	0.192837	-0.168724	0.112606	0.953547	-0.114151	0.321343	0.686229
Clpp	53895	5.47155	-0.138616	0.109883	0.392583	-0.125809	0.112629	0.953547	-0.0128075	0.881036	0.964318
2010204K13Rik	68355	3.60857	-0.0924475	0.44954	0.733308	-0.178959	0.112936	0.954312	0.0865118	0.48	0.7961
Usp53	99526	3.89368	0.178343	0.202703	0.507071	0.202759	0.112976	0.954312	-0.0244161	0.859877	0.956865
Rara	19401	4.45321	-0.00857348	0.936184	0.976792	-0.157032	0.113025	0.954312	0.148458	0.171393	0.543567
Tubb2b	73710	6.32522	-0.134807	0.255994	0.565251	-0.173327	0.113046	0.954312	0.0385204	0.744459	0.916399
Nrsn2	228777	6.25378	-0.079564	0.371295	0.674968	-0.130178	0.113051	0.954312	0.0506136	0.569312	0.842855
Rabggta	56187	5.20842	-0.0947213	0.169418	0.470634	-0.10015	0.113236	0.954312	0.00542849	0.936635	0.981194
Slco4c1	227394	0.264576	0.414412	0.311428	0.62169	0.593385	0.113298	0.954312	-0.178973	0.659696	0.883261
C1qtnf12	67389	2.71434	-0.233445	0.106095	0.386627	-0.209319	0.113367	0.954312	-0.0241269	0.865626	0.95844
Ppcdc	66812	3.03471	-0.144276	0.245615	0.554936	-0.180994	0.113466	0.954312	0.0367176	0.766425	0.924692
Micu1	216001	6.65718	0.0535051	0.387778	0.689364	-0.0902923	0.113526	0.954312	0.143797	0.0239573	0.309354
Grb2	14784	7.65988	0.0879008	0.149433	0.445498	-0.0880832	0.113727	0.954312	0.175984	0.00536154	0.277846
Gatad1	67210	6.30216	0.164993	0.0770809	0.343467	0.133665	0.113992	0.954312	0.0313285	0.731943	0.912313
Stk25	59041	7.9155	0.0115946	0.831913	0.938109	-0.079936	0.113992	0.954312	0.0915306	0.0996071	0.44438
Fem1b	14155	7.29987	0.109093	0.311222	0.621655	0.156451	0.113998	0.954312	-0.0473584	0.657749	0.882452
Setbp1	240427	5.41361	0.054009	0.529658	0.784313	0.12533	0.114121	0.954312	-0.0713215	0.406502	0.751107
Calu	12321	6.24472	0.0364738	0.709443	0.882039	0.14301	0.114252	0.954312	-0.106536	0.278311	0.648651
Dtx3	80904	7.07034	-0.173269	0.0554869	0.301801	-0.129919	0.114294	0.954312	-0.0433507	0.625601	0.870196
Dcaf13	223499	3.4357	0.0185522	0.899871	0.964793	0.215671	0.114295	0.954312	-0.197119	0.18492	0.557633
Kiss1r	114229	3.10412	-0.0948023	0.486808	0.757591	-0.198866	0.11442	0.954312	0.104064	0.446655	0.776536
Nrg3	18183	5.45298	0.0929449	0.250326	0.559605	0.117038	0.114481	0.954312	-0.0240929	0.763653	0.923614
Reep3	28193	5.25153	0.0171792	0.86999	0.953185	0.153332	0.114677	0.954312	-0.136152	0.197967	0.572998
2410006H16Rik	69221	3.41729	-0.403728	0.0302568	0.240515	-0.266646	0.114695	0.954312	-0.137082	0.451864	0.780552
Mir22hg	100042498	3.76816	-0.461842	0.0186593	0.202321	-0.279442	0.114856	0.954312	-0.182401	0.340402	0.699145
Rfc3	69263	1.84618	-0.212588	0.291741	0.603629	-0.293085	0.114872	0.954312	0.0804969	0.688913	0.89726
Gstp-ps	100042625	5.42522	-0.275215	0.00449935	0.121784	-0.135448	0.114922	0.954312	-0.139767	0.13581	0.496035
Dcaf11	28199	6.34098	0.0117326	0.881806	0.958059	-0.115139	0.114923	0.954312	0.126872	0.113876	0.466179
Abca8a	217258	3.98085	0.0631379	0.634865	0.845287	0.193646	0.114932	0.954312	-0.130508	0.327349	0.690162
Jmy	57748	6.01722	0.0376812	0.658326	0.856727	0.124165	0.114986	0.954312	-0.0864837	0.311557	0.677795
C130083M11Rik	414111	1.45369	0.270318	0.44026	0.726234	0.50793	0.115003	0.954312	-0.237613	0.49525	0.803305
Nr1h2	22260	5.49903	-0.198071	0.0183652	0.201821	-0.11901	0.115117	0.954312	-0.0790607	0.334084	0.694852
Vps16	80743	5.74463	0.0226586	0.721264	0.887306	-0.0925016	0.115169	0.954312	0.11516	0.07541	0.402537
Lgi2	246316	4.95004	0.216724	0.1537	0.451337	0.218017	0.115201	0.954312	-0.00129334	0.993099	0.997802
Rrp36	224823	3.59455	-0.143966	0.197278	0.501617	-0.161609	0.115211	0.954312	0.0176429	0.873496	0.961426
Ap1s1	11769	7.95915	-0.0254191	0.772	0.911379	-0.12799	0.11523	0.954312	0.102571	0.246968	0.622189
Ntsr2	18217	6.53715	-0.201316	0.0503442	0.288717	-0.147248	0.115231	0.954312	-0.0540677	0.592267	0.8541
Gm19401	100502828	0.868107	0.347214	0.143485	0.439416	0.338851	0.115375	0.954312	0.00836325	0.971425	0.992624
Cep192	70799	2.09569	-0.00569087	0.97572	0.991217	0.273115	0.115376	0.954312	-0.278806	0.140286	0.502553
Map10	74393	2.34293	-0.0105319	0.954261	0.982659	0.268245	0.115383	0.954312	-0.278777	0.133326	0.492861
Entpd2	12496	3.90881	-0.18427	0.161111	0.460724	-0.190077	0.11541	0.954312	0.00580687	0.964451	0.990269
Dmp1	13406	2.90529	-0.254942	0.115887	0.401479	-0.23388	0.11547	0.954312	-0.0210616	0.895381	0.969387
Gm9800	100041948	6.79403	-0.0831362	0.279879	0.592743	-0.111562	0.115472	0.954312	0.0284259	0.710639	0.904689
Recql4	79456	1.0706	-0.14262	0.64118	0.848189	-0.44546	0.115579	0.95435	0.302841	0.326803	0.689757
Selenbp1	20341	3.13937	-0.282377	0.0341962	0.249356	-0.19008	0.115674	0.95435	-0.092297	0.479253	0.79591
9130023H24Rik	100043133	1.48716	-0.100366	0.643705	0.849291	0.317396	0.115756	0.95435	-0.417763	0.0588609	0.371053
Pappa2	23850	0.144496	0.120795	0.791447	0.922226	0.669355	0.115759	0.95435	-0.54856	0.23365	0.611423
Spata18	73472	0.0785122	0.711439	0.171063	0.472164	0.737475	0.115813	0.95435	-0.0260362	0.959429	0.989077
Zdhhc12	66220	2.25313	0.169478	0.344418	0.651288	0.258786	0.115899	0.95435	-0.0893078	0.616093	0.866233
Galnt13	271786	3.69837	-0.4612	0.0231119	0.218969	0.289935	0.115935	0.95435	-0.751135	0.000409438	0.229502
Zfp580	68992	4.12203	-0.281601	0.00930799	0.160109	-0.152105	0.116087	0.954746	-0.129495	0.218007	0.594784
Usp36	72344	5.28019	-0.0325921	0.712118	0.882819	-0.128423	0.116114	0.954746	0.0958304	0.281841	0.651042
Pigs	276846	6.15957	0.0695757	0.364375	0.669362	-0.110829	0.116238	0.955225	0.180405	0.0222426	0.308577
Rrbp1	81910	6.0171	0.0627515	0.585605	0.815991	0.166914	0.116421	0.955823	-0.104162	0.365684	0.718248
Rnf5	54197	5.47221	-0.245927	0.00483459	0.126229	-0.12154	0.116442	0.955823	-0.124387	0.140757	0.503066
Als2cl	235633	2.94356	0.0100667	0.946678	0.980497	-0.218226	0.116518	0.955909	0.228292	0.135554	0.495945
Taf1a	21339	2.78663	-0.218924	0.255846	0.565251	-0.278506	0.116673	0.956149	0.0595825	0.756166	0.92002
Uprt	331487	2.12617	0.0468989	0.744953	0.89905	0.209256	0.116679	0.956149	-0.162358	0.262571	0.63726
Stub1	56424	5.90367	-0.0793056	0.316629	0.627471	-0.114479	0.11682	0.956263	0.0351735	0.656035	0.881696
Hsf1	15499	4.88576	-0.155693	0.114094	0.399382	-0.14136	0.116825	0.956263	-0.0143322	0.882899	0.964873
Agk	69923	3.39478	-0.0879203	0.479834	0.752703	-0.180109	0.116947	0.956263	0.0921887	0.459991	0.786195
Tnfaip6	21930	2.34421	-0.342278	0.160928	0.460724	-0.352076	0.116994	0.956263	0.00979826	0.967711	0.992032
Tmem25	71687	5.61574	0.000119837	0.998695	0.998832	-0.106246	0.117081	0.956263	0.106366	0.152198	0.518677
Trnp1	69539	7.53877	-0.157543	0.0836144	0.356188	-0.1302	0.11715	0.956263	-0.027343	0.760514	0.922121
Grwd1	101612	4.1633	-0.151173	0.13921	0.43399	-0.146693	0.117273	0.956263	-0.00448004	0.96466	0.990311
Wdr92	103784	3.01466	-0.214136	0.121049	0.409529	-0.198047	0.11729	0.956263	-0.0160886	0.906157	0.972145
Igf2bp3	140488	1.83952	0.353412	0.0795007	0.348492	0.28436	0.117296	0.956263	0.0690524	0.726406	0.91038
Gnl2	230737	5.13598	0.0570029	0.486758	0.757591	0.118363	0.117349	0.956263	-0.0613599	0.453551	0.781465
Rabep1	54189	6.88543	0.00886575	0.941772	0.97919	0.175995	0.117543	0.956808	-0.16713	0.172102	0.543567
Mettl9	59052	5.56998	0.00945733	0.893749	0.962506	0.102584	0.117584	0.956808	-0.0931268	0.192201	0.565689
Ipcef1	320495	4.95857	0.0123261	0.907723	0.967071	0.154081	0.117613	0.956808	-0.141755	0.18616	0.558594
Med12l	329650	5.00809	0.326073	0.00331818	0.115318	0.151521	0.117693	0.956872	0.174552	0.102281	0.447765
Appbp2	66884	5.29509	0.187697	0.0316506	0.243247	0.122533	0.117807	0.956872	0.0651633	0.443888	0.776071
Pum2	80913	7.41502	-0.0582692	0.531934	0.785291	0.134842	0.117961	0.956872	-0.193111	0.0423186	0.342423
Ccdc107	622404	3.91493	-0.0416499	0.74467	0.89905	-0.184735	0.118323	0.956872	0.143085	0.267655	0.642039
Nav3	260315	5.98405	0.344338	0.000506539	0.0720478	0.132036	0.118347	0.956872	0.212302	0.0248328	0.309354
Gprasp1	67298	8.87187	0.152166	0.142188	0.438136	0.147606	0.118368	0.956872	0.00456052	0.96436	0.990269
Sytl4	27359	0.665524	0.673456	0.0250925	0.226561	0.413263	0.118486	0.956872	0.260193	0.372242	0.723322
Chic2	74277	2.87459	-0.238214	0.11726	0.402879	-0.217361	0.118571	0.956872	-0.0208523	0.889615	0.967107
Tbc1d24	224617	6.76416	0.105031	0.0678882	0.326875	0.0813333	0.118574	0.956872	0.023698	0.674254	0.890231
Cpsf2	51786	5.96842	0.28901	0.0012675	0.0914265	0.120899	0.118593	0.956872	0.168111	0.050531	0.357409
Bcl10	12042	3.51135	-0.0796406	0.467908	0.744784	-0.15807	0.118614	0.956872	0.078429	0.47556	0.79471
Ctbs	74245	2.55491	-0.248871	0.137473	0.431877	-0.239769	0.118625	0.956872	-0.00910214	0.956214	0.987629
Acvr2a	11480	4.92328	-0.156846	0.409565	0.70698	0.275203	0.118635	0.956872	-0.432049	0.026675	0.315893
Slc13a4	243755	2.99067	0.586376	0.296514	0.608402	0.801822	0.118686	0.956872	-0.215447	0.696195	0.899092
Clint1	216705	6.18293	0.0467367	0.446042	0.730626	-0.0881664	0.118737	0.956872	0.134903	0.0320251	0.323875
Dip2c	208440	6.80017	0.241998	0.00271249	0.10898	0.109838	0.118869	0.956872	0.13216	0.0886631	0.425688
Lars2	102436	10.0403	0.587865	0.101441	0.381306	0.503872	0.118943	0.956872	0.0839933	0.809207	0.940135
Epor	13857	2.28419	-0.130455	0.465723	0.743299	-0.257532	0.119024	0.956872	0.127077	0.478646	0.795859
Ttc4	72354	4.93441	-0.0392949	0.670193	0.862795	-0.132963	0.119162	0.956872	0.0936678	0.31345	0.679324
Sigmar1	18391	4.62463	-0.0950835	0.214134	0.519876	-0.109501	0.119315	0.956872	0.0144173	0.849517	0.951653
Nt5c	50773	4.53895	-0.288098	0.0011164	0.0902367	-0.120206	0.119354	0.956872	-0.167893	0.0482215	0.35484
Prickle2	243548	8.46238	0.243085	0.00360418	0.116635	0.113891	0.119382	0.956872	0.129194	0.108105	0.457093
Hmga1	15361	4.9862	-0.161021	0.0523535	0.293898	-0.117335	0.1194	0.956872	-0.0436859	0.591642	0.8541
Mrpl16	94063	4.44683	-0.0984121	0.299745	0.611321	-0.136099	0.119408	0.956872	0.0376873	0.690269	0.897585
Samd9l	209086	1.2027	-0.218201	0.618938	0.835851	0.641031	0.119418	0.956872	-0.859232	0.0554209	0.364973
Flot2	14252	7.15768	0.0357483	0.610083	0.829768	-0.10083	0.119426	0.956872	0.136578	0.056653	0.366852
Ier2	15936	2.95246	-0.307134	0.113865	0.398776	-0.277241	0.11955	0.956872	-0.0298933	0.876219	0.962692
Plcxd2	433022	5.11623	-0.0569804	0.685621	0.870446	0.20306	0.119629	0.956872	-0.26004	0.0691766	0.390268
Klhl23	277396	5.99144	0.0258359	0.800757	0.926048	0.147407	0.119646	0.956872	-0.121571	0.237677	0.614923
Dnajb14	70604	5.15987	0.441743	0.000634115	0.0745773	0.171669	0.11969	0.956872	0.270074	0.0288249	0.316314
Edaradd	171211	-0.110081	1.19647	0.0400666	0.265164	0.787577	0.119745	0.956872	0.408888	0.469582	0.791807
Scn3b	235281	7.95582	0.117831	0.21997	0.52693	0.13685	0.119765	0.956872	-0.0190191	0.841304	0.950137
A730017L22Rik	613258	2.80938	0.0721668	0.55503	0.79873	-0.174929	0.119891	0.956872	0.247096	0.0484223	0.354869
Mcrs1	51812	3.80127	-0.157679	0.224584	0.532716	-0.18574	0.119944	0.956872	0.0280609	0.827878	0.947212
Actg1	11465	6.41884	0.170189	0.12775	0.417315	-0.157976	0.120018	0.956872	0.328165	0.00467408	0.277846
Alas2	11656	1.05772	1.08838	0.203891	0.507964	1.19943	0.120098	0.956872	-0.111052	0.893705	0.96895
Pknox1	18771	4.07775	0.151802	0.120251	0.408473	0.138035	0.120204	0.956872	0.013767	0.886152	0.965605
Atp11a	50770	6.21598	0.351033	0.00165572	0.0941821	0.15002	0.120246	0.956872	0.201013	0.0603834	0.372713
Uqcrfs1	66694	6.43837	-0.146118	0.0622106	0.315308	-0.110646	0.120422	0.956872	-0.0354717	0.645005	0.8774
Smarcc1	20588	6.09077	0.144469	0.0477998	0.284871	0.102204	0.120453	0.956872	0.0422646	0.553567	0.835514
Sptbn1	20742	9.76704	0.178682	0.0129138	0.176721	0.099242	0.120471	0.956872	0.0794399	0.254137	0.628196
2510039O18Rik	77034	4.65832	-0.14526	0.102229	0.382065	-0.126036	0.120575	0.956872	-0.019224	0.826455	0.947212
Mib1	225164	6.06956	0.288783	0.00738063	0.144451	0.147401	0.120647	0.956872	0.141382	0.174403	0.545965
Chmp5	76959	5.58028	-0.197548	0.0249136	0.225757	-0.123247	0.120669	0.956872	-0.0743007	0.387722	0.737085
Pygl	110095	2.62955	-0.12012	0.430615	0.72134	-0.218287	0.120748	0.956872	0.0981672	0.52007	0.817197
Marf1	223989	7.15418	0.218451	0.0273599	0.231211	0.137533	0.120766	0.956872	0.0809181	0.400867	0.747039
Mindy2	235461	6.05542	-0.185479	0.0694352	0.32969	0.144485	0.120774	0.956872	-0.329964	0.00185357	0.275233
H2-T22	15039	4.23756	-0.128055	0.246395	0.555624	-0.157714	0.120775	0.956872	0.0296593	0.787226	0.933435
Tulp4	68842	6.82724	0.204032	0.0371734	0.255943	0.136418	0.120911	0.95699	0.0676144	0.478707	0.795859
Dlg2	23859	8.47483	0.109126	0.147247	0.442974	0.106559	0.120922	0.95699	0.00256697	0.972407	0.992672
Eipr1	380752	5.47033	-0.0343153	0.658231	0.856727	-0.111226	0.121053	0.957511	0.0769104	0.324595	0.689243
Kctd15	233107	3.70024	-0.273475	0.0101427	0.164842	-0.147432	0.121163	0.957809	-0.126043	0.222514	0.599935
Bod1l	665775	5.77088	0.066256	0.525146	0.782855	0.14902	0.121268	0.957809	-0.0827638	0.426899	0.763098
Dand5	23863	2.5648	-0.399572	0.0266668	0.229777	-0.252788	0.121326	0.957809	-0.146784	0.404683	0.749744
Ssu72	68991	5.6373	-0.0814067	0.278316	0.591132	-0.10706	0.121366	0.957809	0.0256535	0.73148	0.91197
Slc26a8	224661	2.10082	0.162325	0.406636	0.705688	0.278399	0.121538	0.957809	-0.116074	0.551069	0.834048
Mmp16	17389	4.01479	0.0776358	0.588965	0.817277	0.205258	0.12163	0.957809	-0.127622	0.374671	0.7255
Prcd	100038570	0.668969	-0.264735	0.347377	0.654048	0.406267	0.12164	0.957809	-0.671002	0.0204968	0.308577
B230118H07Rik	68170	3.77247	0.112577	0.505123	0.770006	0.240878	0.12174	0.957809	-0.128301	0.446677	0.776536
Nipal4	214112	2.26248	0.365472	0.0936648	0.370638	0.304511	0.121755	0.957809	0.0609616	0.775475	0.928669
Luzp1	269593	7.1772	0.27709	0.00203146	0.102574	0.12076	0.121769	0.957809	0.15633	0.0699588	0.392095
Polr2e	66420	5.50055	-0.203891	0.0171373	0.194508	-0.118861	0.121814	0.957809	-0.0850302	0.307617	0.673613
Gstk1	76263	2.65245	-0.127912	0.496151	0.763694	-0.268569	0.121923	0.958149	0.140657	0.455935	0.782849
Cybc1	217370	4.10242	-0.155632	0.0757053	0.341307	-0.123317	0.122216	0.959467	-0.0323149	0.707782	0.90405
Runx1	12394	0.461614	-0.081776	0.803243	0.926995	0.473712	0.122274	0.959467	-0.555488	0.0960039	0.438247
Mfsd5	106073	5.57195	-0.016287	0.84299	0.942752	-0.117537	0.122361	0.959467	0.10125	0.223087	0.600434
Ly6h	23934	7.79867	-0.23111	0.0211651	0.2111	-0.139512	0.122386	0.959467	-0.0915978	0.349287	0.705428
Wdr25	212198	3.29799	0.00985262	0.944208	0.979592	-0.200803	0.122421	0.959467	0.210656	0.140777	0.503066
Rab5c	19345	7.29926	-0.0901785	0.164313	0.465149	-0.0917848	0.122573	0.959924	0.00160633	0.980042	0.99506
Plxnb2	140570	6.53808	0.107405	0.340988	0.648319	0.16004	0.122611	0.959924	-0.0526353	0.63847	0.874885
Trmt61b	68789	2.39943	-0.183189	0.317529	0.627778	-0.260797	0.122742	0.960412	0.0776079	0.671411	0.888745
Rasgrf2	19418	6.64401	0.157485	0.0626683	0.315899	0.117984	0.122805	0.960412	0.039501	0.633359	0.87321
Nadsyn1	78914	1.50432	-0.229205	0.452084	0.734492	-0.434664	0.12299	0.961228	0.205459	0.501818	0.807772
Hipk1	15257	7.07577	0.0698053	0.259874	0.568808	0.0876409	0.123116	0.961228	-0.0178356	0.771554	0.927164
Raver2	242570	5.72781	0.0851409	0.282091	0.595124	-0.111899	0.123151	0.961228	0.19704	0.0157069	0.306624
Romo1	67067	3.96688	-0.651474	0.000393951	0.0720478	-0.245602	0.123311	0.961228	-0.405872	0.0211039	0.308577
Gm15417	545539	0.748299	-0.777336	0.0163531	0.190965	-0.45205	0.123367	0.961228	-0.325287	0.301309	0.667122
Tsen54	76265	2.61061	-0.0559591	0.721199	0.887302	-0.223255	0.123381	0.961228	0.167296	0.290246	0.658029
Tor1b	30934	5.32917	0.0758325	0.343705	0.650898	-0.113295	0.123483	0.961228	0.189128	0.0216779	0.308577
Eif4g2	13690	9.04298	0.0220262	0.798039	0.925334	0.122638	0.123539	0.961228	-0.100612	0.244997	0.61992
Dbi	13167	6.12418	-0.294318	0.0306428	0.241077	-0.18965	0.123622	0.961228	-0.104668	0.431892	0.766415
Ddx39	68278	3.08308	-0.143445	0.32054	0.630124	-0.204784	0.123832	0.961228	0.0613391	0.670285	0.888642
Nfyc	18046	3.91965	-0.151398	0.213666	0.51974	-0.172159	0.123858	0.961228	0.0207612	0.863691	0.957872
Mageh1	75625	4.66007	-0.267546	0.00979071	0.163688	-0.142401	0.123902	0.961228	-0.125145	0.213623	0.589608
Cyp46a1	13116	7.25642	-0.108362	0.0952665	0.372822	-0.0911631	0.123957	0.961228	-0.0171989	0.788213	0.933677
D8Ertd738e	101966	4.81598	-0.45043	0.0021152	0.102574	-0.198676	0.123977	0.961228	-0.251755	0.0748933	0.402224
Mypop	232934	5.91644	-0.058126	0.410558	0.707526	-0.100226	0.124051	0.961228	0.0421	0.551087	0.834048
Plch1	269437	3.01765	0.0300724	0.885734	0.959892	0.298173	0.124087	0.961228	-0.268101	0.203255	0.579275
Pfn1	18643	7.14082	0.0393862	0.599205	0.824595	-0.106397	0.124098	0.961228	0.145783	0.0570352	0.367574
Cdk4	12567	4.85692	-0.239172	0.0086752	0.154814	-0.124951	0.124251	0.961324	-0.114222	0.196659	0.571264
Sec13	110379	4.64224	-0.218855	0.00786177	0.148493	-0.112737	0.124252	0.961324	-0.106119	0.184068	0.557154
Znhit1	70103	4.97307	-0.150374	0.104978	0.385356	-0.130217	0.124321	0.961324	-0.0201571	0.825684	0.947039
Scfd1	76983	3.85687	-0.265846	0.249592	0.558733	0.328562	0.124444	0.961324	-0.594407	0.0125044	0.304088
Pcdh7	54216	6.03348	-0.00129601	0.987403	0.99547	0.116738	0.12445	0.961324	-0.118034	0.154643	0.522365
Il10rb	16155	2.85666	0.0527613	0.685702	0.870447	0.185008	0.124506	0.961324	-0.132247	0.31203	0.677873
Sv2c	75209	4.37876	0.256778	0.128289	0.417968	0.234988	0.125243	0.961614	0.0217907	0.895506	0.969387
Ogn	18295	1.81979	0.067123	0.884865	0.959521	0.66278	0.125298	0.961614	-0.595657	0.202508	0.577993
Cadps2	320405	7.15015	0.216347	0.0589842	0.308663	0.158414	0.125312	0.961614	0.0579326	0.604955	0.860885
Timm10b	14356	3.67358	-0.311407	0.0351206	0.250822	-0.205266	0.125353	0.961614	-0.106141	0.463297	0.78787
Snap23	20619	2.45851	-0.733411	0.0102053	0.165043	-0.393733	0.125432	0.961614	-0.339679	0.220167	0.597174
Dusp23	68440	2.75699	-0.239437	0.0617588	0.314468	-0.178703	0.125443	0.961614	-0.0607339	0.629664	0.871807
Ifi27l2a	76933	-0.131139	-0.247907	0.63156	0.842813	0.751297	0.125445	0.961614	-0.999204	0.0603701	0.372713
Aurkaip1	66077	5.46272	-0.13757	0.0706765	0.332211	-0.106052	0.125638	0.961614	-0.0315184	0.673694	0.889898
Nf1	18015	6.34629	0.189329	0.10127	0.381011	0.160469	0.125762	0.961614	0.02886	0.799147	0.935757
Cfh	12628	3.47011	-0.195372	0.550039	0.79531	0.467104	0.125797	0.961614	-0.662477	0.0475298	0.35484
Gm8203	666634	5.89734	-0.334128	0.000489227	0.0720478	-0.12692	0.125827	0.961614	-0.207207	0.0242172	0.309354
Id4	15904	5.46621	-0.408152	0.000479652	0.0720478	-0.154896	0.125964	0.961614	-0.253256	0.0239191	0.309354
Lypla1	18777	4.18821	-0.0423128	0.710961	0.882474	0.161764	0.125965	0.961614	-0.204077	0.0785799	0.408781
Mapk6	50772	5.21372	0.0840255	0.349551	0.656755	0.126306	0.12597	0.961614	-0.0422801	0.635939	0.874398
Fam126a	84652	4.91884	0.108728	0.249509	0.558731	0.132314	0.125985	0.961614	-0.0235863	0.800926	0.936193
Cd47	16423	5.79256	0.16729	0.0983784	0.376958	0.14049	0.125997	0.961614	0.0267993	0.787458	0.933435
Ndst4	64580	4.27317	0.137614	0.3292	0.637644	0.197991	0.126039	0.961614	-0.0603764	0.666389	0.88675
Lurap1l	52829	4.67257	-0.162518	0.207063	0.511926	-0.181066	0.126071	0.961614	0.018548	0.884736	0.965222
Neu1	18010	5.78952	-0.0067717	0.903648	0.965997	-0.0791572	0.126076	0.961614	0.0723855	0.200599	0.575175
Phka2	110094	4.72442	0.225822	0.0213442	0.211705	0.133809	0.126106	0.961614	0.0920123	0.334714	0.695354
Zfp398	272347	3.92102	0.312206	0.0105373	0.167882	0.16474	0.12626	0.961614	0.147466	0.212092	0.588661
Noa1	56412	4.35045	-0.128851	0.111433	0.39478	-0.113035	0.12626	0.961614	-0.0158155	0.843067	0.950439
Acvr1c	269275	4.25268	-0.0651729	0.705286	0.880225	0.244172	0.12649	0.961614	-0.309345	0.0772333	0.407402
Itgb8	320910	4.64684	0.173503	0.21066	0.516436	0.193362	0.12673	0.961614	-0.0198584	0.884707	0.965222
Fryl	72313	6.13775	0.306455	0.00150607	0.0933248	0.127494	0.126853	0.961614	0.17896	0.053535	0.361832
Prr3	75210	4.62459	-0.010806	0.898596	0.96464	-0.119664	0.12687	0.961614	0.108858	0.204337	0.579856
Scube3	268935	1.44968	0.557511	0.0844072	0.35697	0.442337	0.126886	0.961614	0.115174	0.715194	0.906122
Bmpr1a	12166	5.43085	-0.16975	0.247557	0.557175	0.206639	0.126918	0.961614	-0.376389	0.0126536	0.304088
Cdkl5	382253	5.55198	0.348437	0.00468343	0.124008	0.164443	0.127043	0.961614	0.183994	0.121279	0.476101
Vps13a	271564	5.03643	-0.094897	0.54462	0.791893	0.221382	0.127078	0.961614	-0.316279	0.0476728	0.35484
Mob3b	214944	2.36398	-0.0107735	0.960932	0.98561	0.311141	0.127205	0.961614	-0.321915	0.147469	0.512718
Naip5	17951	-0.169068	0.681614	0.198364	0.502962	0.730073	0.127207	0.961614	-0.0484591	0.926219	0.97714
Lgals1	16852	3.289	-0.405246	0.0282686	0.234184	-0.255192	0.127229	0.961614	-0.150054	0.406151	0.75084
Zfp629	320683	5.20636	0.13372	0.104541	0.385356	0.114075	0.127346	0.961614	0.0196449	0.808346	0.939961
Slc38a1	105727	7.77941	0.217348	0.0229059	0.218236	0.130081	0.127452	0.961614	0.0872677	0.34742	0.704284
Usp34	17847	6.03654	-0.0812696	0.693358	0.873945	0.291575	0.127665	0.961614	-0.372845	0.0751984	0.402504
Hmox2	15369	5.89176	0.00539787	0.950149	0.9817	-0.121612	0.127674	0.961614	0.12701	0.147134	0.512452
4930581F22Rik	78934	0.798763	-0.302887	0.336843	0.644391	-0.443514	0.127765	0.961614	0.140627	0.655379	0.88114
Nipa2	93790	4.50625	0.00878449	0.920932	0.971165	0.124648	0.127884	0.961614	-0.115864	0.194245	0.568782
Rasa4	54153	1.72772	-0.346603	0.128206	0.417868	-0.318378	0.127911	0.961614	-0.0282252	0.900304	0.970567
Acacb	100705	3.23158	0.148528	0.493882	0.762097	0.304466	0.128048	0.961614	-0.155938	0.471191	0.793354
Srpk3	56504	0.876118	0.0253188	0.930574	0.974894	0.410743	0.128099	0.961614	-0.385424	0.188472	0.560822
Man1a2	17156	6.79987	0.109095	0.0961618	0.374433	0.0906099	0.128115	0.961614	0.0184849	0.774202	0.927939
Jmjd1c	108829	5.7123	0.0796045	0.417437	0.712315	0.13745	0.128126	0.961614	-0.0578451	0.554145	0.835866
Zfp940	233057	3.4939	0.00852309	0.940094	0.978601	0.159623	0.128239	0.961614	-0.1511	0.186662	0.559044
Lama2	16773	3.44871	0.103415	0.499302	0.765997	0.214454	0.128245	0.961614	-0.111039	0.467363	0.790893
Kras	16653	6.32269	-0.201224	0.136609	0.430562	0.188599	0.128298	0.961614	-0.389823	0.00524284	0.277846
Polr3e	26939	4.80515	-0.0659809	0.414563	0.709691	-0.113354	0.12848	0.961614	0.0473727	0.557974	0.837911
Cdk14	18647	8.2934	0.265434	0.00218265	0.103076	0.114517	0.128518	0.961614	0.150917	0.0699781	0.392095
S1pr5	94226	4.24394	0.0554109	0.711076	0.882474	0.210115	0.128548	0.961614	-0.154704	0.302589	0.668275
Bdnf	12064	5.58258	-0.0726399	0.463222	0.741991	-0.138931	0.128548	0.961614	0.0662914	0.503982	0.808387
Zic4	22774	0.123048	0.3397	0.517278	0.778862	0.736806	0.128575	0.961614	-0.397106	0.448747	0.778282
Camk2n2	73047	6.49587	-0.245624	0.0129067	0.176721	-0.134465	0.128635	0.961614	-0.111159	0.247688	0.622742
Grhpr	76238	4.82946	-0.151937	0.0796656	0.349004	-0.119976	0.128646	0.961614	-0.0319608	0.70804	0.904094
2310061I04Rik	69662	4.96112	-0.180755	0.0547633	0.299911	-0.129781	0.128753	0.961614	-0.0509745	0.581207	0.848877
Micos13	224904	4.8127	-0.324474	0.00838488	0.152056	-0.166906	0.128784	0.961614	-0.157568	0.18743	0.559868
Lcn2	16819	1.53313	-1.24264	0.145018	0.441282	1.24363	0.128794	0.961614	-2.48627	0.00647206	0.28082
Sirt5	68346	3.17807	-0.0843539	0.461636	0.74051	-0.160545	0.1288	0.961614	0.076191	0.506736	0.810444
Chac2	68044	2.34841	-0.658626	0.010025	0.164578	-0.349218	0.12882	0.961614	-0.309408	0.212916	0.58914
Cpe	12876	11.3591	-0.100409	0.0799938	0.349601	-0.0792949	0.128886	0.961614	-0.021114	0.708383	0.9043
Gm5424	432466	5.14405	-0.186608	0.0400626	0.265164	-0.124944	0.128888	0.961614	-0.0616639	0.488661	0.801454
Zfp612	234725	5.04902	0.0604676	0.538624	0.788681	0.137614	0.129032	0.961614	-0.0771459	0.432542	0.766542
Gmcl1	23885	4.28867	0.159354	0.130511	0.421771	0.145418	0.129076	0.961614	0.0139366	0.893174	0.968531
Ccdc137	67291	4.41402	-0.319846	0.00035946	0.0720478	-0.117164	0.129319	0.961614	-0.202682	0.0183192	0.308398
Pcdh19	279653	6.40227	0.0649354	0.587918	0.816708	0.167693	0.129392	0.961614	-0.102757	0.39114	0.739808
Dusp14	56405	4.45102	-0.084539	0.304729	0.615895	-0.114936	0.129438	0.961614	0.030397	0.711087	0.904817
Ypel1	106369	4.90726	-0.143225	0.0804863	0.35059	-0.113101	0.129609	0.961614	-0.0301244	0.708834	0.9043
Mtx1	17827	4.86757	-0.110087	0.220834	0.52759	-0.125171	0.129613	0.961614	0.0150844	0.865881	0.95844
Tmed10	68581	6.01352	-0.20592	0.0791005	0.347994	0.162198	0.129614	0.961614	-0.368118	0.00243999	0.275233
Adgre5	26364	3.38523	-0.194424	0.218232	0.524751	-0.220028	0.129721	0.961614	0.0256042	0.870385	0.960556
Tspan2	70747	6.30147	-0.0240415	0.88084	0.957901	0.225274	0.129767	0.961614	-0.249315	0.124435	0.479371
Gm2223	100039419	5.62089	0.13811	0.148082	0.443972	0.131785	0.129778	0.961614	0.00632409	0.946427	0.984783
Hpgds	54486	1.93125	-0.243917	0.278608	0.591489	0.31614	0.129781	0.961614	-0.560057	0.0155276	0.306624
Slc25a4	11739	9.10222	-0.184663	0.00376223	0.116635	-0.0852472	0.129808	0.961614	-0.0994159	0.106783	0.455292
Timp4	110595	5.02729	-0.238226	0.0494798	0.287008	-0.166793	0.129856	0.961614	-0.0714327	0.548417	0.832372
Yipf6	77929	5.00741	-0.203916	0.155787	0.453744	0.199942	0.129867	0.961614	-0.403858	0.00643638	0.28082
Phtf2	68770	2.9872	0.0689253	0.666721	0.861014	0.223725	0.129974	0.961614	-0.1548	0.334582	0.695354
Tnrc6a	233833	5.94703	0.243339	0.00128565	0.0914265	0.0988966	0.130124	0.961614	0.144443	0.0465936	0.353722
Fbxo4	106052	2.32946	-0.0196841	0.888786	0.961303	0.197266	0.130194	0.961614	-0.21695	0.127847	0.486035
Mttp	17777	3.7592	0.286959	0.0161788	0.190499	0.160171	0.130244	0.961614	0.126788	0.273706	0.645678
Celf2	14007	8.57666	0.122036	0.104574	0.385356	0.103373	0.130297	0.961614	0.0186632	0.800628	0.936144
Mapk1ip1l	218975	5.43492	0.117532	0.143207	0.439101	0.110621	0.130412	0.961614	0.00691074	0.930415	0.978612
Ing4	28019	4.65727	-0.105645	0.293637	0.605632	-0.139948	0.130635	0.961614	0.0343038	0.73214	0.912393
Mif	17319	5.09755	-0.294128	0.00744927	0.144828	-0.148005	0.130699	0.961614	-0.146123	0.170785	0.542933
Zfp148	22661	6.41978	0.0221462	0.827971	0.937054	0.142402	0.130749	0.961614	-0.120256	0.240653	0.617949
Lama1	16772	1.46188	0.371722	0.183292	0.486944	0.383355	0.130908	0.961614	-0.011633	0.966271	0.991113
Jmjd8	72106	4.43038	0.0347612	0.667068	0.861027	-0.112541	0.13098	0.961614	0.147302	0.0738752	0.399766
Gm6158	620499	3.76495	0.155289	0.213877	0.51974	0.172247	0.131034	0.961614	-0.0169584	0.890835	0.967575
Rttn	246102	1.19499	-0.138953	0.639798	0.847207	0.417382	0.131092	0.961614	-0.556335	0.0657135	0.382887
Trabd2b	666048	1.95939	0.125306	0.66354	0.859805	0.401968	0.131154	0.961614	-0.276663	0.337346	0.696206
Cav1	12389	3.39052	-0.107925	0.44547	0.730294	0.197552	0.131171	0.961614	-0.305477	0.0345808	0.328057
Ankrd6	140577	5.56493	0.151818	0.0870488	0.360472	0.121315	0.131279	0.961614	0.0305028	0.726134	0.910251
Xkr4	497097	4.51951	0.278896	0.0229405	0.218236	0.164752	0.131424	0.961614	0.114144	0.33839	0.697274
Rps3a1	20091	3.41138	-0.330749	0.0369745	0.255419	0.217502	0.131489	0.961614	-0.548252	0.00089347	0.275233
Tmem169	271711	3.51907	-0.12555	0.40856	0.706363	0.211913	0.131526	0.961614	-0.337463	0.0298869	0.318467
Srrm2	75956	8.63936	0.2783	0.0138285	0.180862	0.151205	0.13165	0.961614	0.127095	0.245978	0.621216
Txndc17	52700	3.76508	-0.164436	0.288756	0.600862	-0.21507	0.131824	0.961614	0.0506345	0.743106	0.916399
Ppfia2	327814	7.26927	0.126811	0.14928	0.445408	0.120764	0.13187	0.961614	0.00604675	0.944379	0.98434
Bub3	12237	6.12502	-0.0136469	0.820282	0.933637	-0.0836604	0.132004	0.961614	0.0700135	0.248092	0.622793
Spry4	24066	4.18431	0.0508499	0.619788	0.836104	-0.142164	0.132046	0.961614	0.193014	0.0651601	0.381582
Slc12a7	20499	2.99952	0.337083	0.0366542	0.254656	0.217094	0.13207	0.961614	0.119989	0.445422	0.776487
Ndor1	78797	4.95042	0.0339886	0.756821	0.904978	-0.152544	0.132108	0.961614	0.186533	0.09527	0.437033
Rev3l	19714	4.75448	0.0034875	0.985585	0.994394	0.269277	0.132305	0.961614	-0.26579	0.172294	0.543887
Igfbp2	16008	4.89056	0.0851252	0.664437	0.860124	0.272954	0.132396	0.961614	-0.187829	0.338965	0.697917
Rab5if	67388	4.37006	0.0273266	0.767394	0.91053	-0.128252	0.132405	0.961614	0.155579	0.0980499	0.441771
Sel1l	20338	7.99343	0.275999	0.000531516	0.0720478	0.102544	0.13241	0.961614	0.173455	0.0229304	0.308738
Ptges2	96979	4.95371	-0.0942443	0.23792	0.546697	-0.110338	0.132514	0.961614	0.0160939	0.839284	0.949629
Mmp19	58223	0.277512	0.0509116	0.897392	0.964566	0.553817	0.132526	0.961614	-0.502905	0.207244	0.582941
Cltc	67300	8.50655	-0.097111	0.515471	0.777498	0.207815	0.132631	0.961614	-0.304926	0.0451867	0.349372
Pla2g15	192654	4.54749	-0.0460624	0.639259	0.847041	-0.136432	0.132848	0.961614	0.0903698	0.360537	0.713992
Ryr3	20192	5.56017	0.261596	0.0214125	0.211827	0.15222	0.132871	0.961614	0.109376	0.322305	0.686973
Zfp267	241944	4.322	0.11275	0.413475	0.709011	0.190427	0.132881	0.961614	-0.0776771	0.571462	0.84419
Gm11702	100503586	0.132833	0.127002	0.718313	0.886222	0.49095	0.132882	0.961614	-0.363948	0.303527	0.668981
R74862	97423	1.78871	-0.486375	0.0170751	0.194508	-0.27616	0.132987	0.961614	-0.210215	0.290005	0.657693
Usp47	74996	6.50023	0.0715076	0.484169	0.755596	0.141438	0.133008	0.961614	-0.0699306	0.492794	0.802872
Dse	212898	2.64394	0.0816268	0.637009	0.845899	0.239792	0.133044	0.961614	-0.158165	0.361221	0.714688
Dus2	66369	3.41141	0.113478	0.290184	0.602547	-0.147312	0.133179	0.961614	0.26079	0.0182038	0.307816
Gpatch11	53951	4.50739	-0.0333521	0.69847	0.877244	-0.119399	0.133205	0.961614	0.0860471	0.320864	0.685582
Dalrd3	67789	5.39641	-0.0698978	0.359734	0.665537	-0.10555	0.133254	0.961614	0.0356525	0.639755	0.875558
1500015A07Rik	68982	1.31596	-0.0801874	0.80753	0.928621	-0.456002	0.13328	0.961614	0.375814	0.259771	0.633314
Pkd2l1	329064	-0.347109	-0.295805	0.528595	0.784191	-0.649193	0.133385	0.961614	0.353389	0.451758	0.780552
Tagap	72536	0.716836	0.296215	0.318688	0.628825	0.407363	0.133467	0.961614	-0.111148	0.705924	0.903191
Ramp1	51801	5.77883	-0.300998	0.00690851	0.141493	-0.148862	0.133484	0.961614	-0.152136	0.159484	0.528901
[truncated: 12,441 more rows]
