# Supplementary material for: Extracellular Vesicles in Young Serum Contribute to the Restoration of Age-Related Brain Transcriptomes and Cognition in Old Mice
Source: Int J Mol Sci. 2023 Aug 8;24(16):12550. doi: 10.3390/ijms241612550 (PMC10454174; doi:10.3390/ijms241612550)
Supplement: Supplementary file 1 [file ijms-24-12550-s001.zip › Suppl Table S3.xlsx]

## Sheet: Fig5-Kloth-KO Kloth-Het
gene name	ENTREZID.y_KL.Klko-KL.Wty	logCPM	logFC_KL.Het-KL.Wto	PValue_KL.Het-KL.Wto	FDR_KL.Het-KL.Wto	logFC_KL.Klko-KL.Wty	PValue_KL.Klko-KL.Wty	FDR_KL.Klko-KL.Wty
Kif21a	16564	7.58199	-0.21827	0.00531107	0.461339	-0.578337	3.30951e-07	0.00205475
Ppp1r12a	17931	5.81599	-0.237256	0.00938569	0.461339	-0.533583	8.5972e-06	0.00463288
Samd14	217125	7.006	0.386868	0.00898089	0.461339	0.854839	9.35945e-06	0.00463288
Atp2a2	11938	9.44477	-0.230746	0.0136398	0.461339	-0.528426	1.4867e-05	0.00501265
Crhbp	12919	4.22628	0.318137	0.00935827	0.461339	-0.67342	1.66747e-05	0.00501265
Ddhd2	72108	5.68456	-0.195375	0.00886435	0.461339	-0.412546	1.64171e-05	0.00501265
Phpt1	75454	5.87031	0.256838	0.010202	0.461339	0.555365	1.49771e-05	0.00501265
Rpl17-ps10	100042880	6.802	0.417116	0.00391608	0.461339	0.759032	2.14895e-05	0.00514893
Sdhaf1	68332	4.55355	0.359046	0.00297864	0.461339	0.628759	2.13029e-05	0.00514893
Tmem185a	236848	4.88477	-0.234072	0.00750168	0.461339	-0.471028	2.13283e-05	0.00514893
Zbtb38	245007	5.09395	-0.22514	0.0069114	0.461339	-0.440526	2.62627e-05	0.00573401
Thra	21833	9.80621	0.318096	0.00276141	0.461339	0.53476	3.10794e-05	0.00574161
Eif3h	68135	7.08996	0.228461	0.011886	0.461339	0.473351	3.3715e-05	0.00577178
Hsp90b1	22027	8.12891	-0.300649	0.0114426	0.461339	-0.622576	3.45522e-05	0.00584864
Atf6	226641	6.19573	-0.28299	0.00645966	0.461339	-0.53319	3.58058e-05	0.00586319
Pdia4	12304	5.60449	-0.424023	0.0104386	0.461339	-0.85663	4.21858e-05	0.00602484
Zdhhc5	228136	5.57855	-0.202514	0.0146347	0.461339	-0.432231	3.77586e-05	0.00602484
Cntn2	21367	7.22357	-0.550402	9.73007e-05	0.461339	-0.631764	4.18037e-05	0.00602484
Nr1d1	217166	8.3815	0.24147	0.00950535	0.461339	0.470485	4.45287e-05	0.00607873
Gm11478	100504632	8.7498	0.419638	0.012029	0.461339	0.841125	5.15941e-05	0.00631922
Zfp787	67109	4.43873	0.300258	0.0070004	0.461339	0.537206	6.58521e-05	0.00698635
Kcna6	16494	6.64589	-0.289652	0.0115328	0.461339	-0.563553	6.9385e-05	0.00715948
Uri1	19777	5.73215	0.222315	0.00660845	0.461339	0.390337	7.28248e-05	0.00730641
Usp33	170822	6.7612	-0.23428	0.00597841	0.461339	-0.4085	7.31422e-05	0.00730641
Mrpl41	107733	5.70712	0.242121	0.00607569	0.461339	0.41759	7.83839e-05	0.00732617
Rps27	57294	1.92638	0.717322	0.00117195	0.461339	0.965812	9.94121e-05	0.00833598
Trf	22041	8.56335	-0.564822	0.00028773	0.461339	-0.661231	0.000107732	0.0089175
Ndufb9	66218	7.28167	0.347066	0.00189918	0.461339	0.495931	0.000108361	0.00891925
Gm8942	668041	3.44902	0.418969	0.0123101	0.461339	0.775973	0.00011844	0.00919743
Ramp1	51801	6.17296	0.31754	0.00447253	0.461339	0.500169	0.000128604	0.00921047
Mrpl57	67840	5.23467	0.354434	0.00129447	0.461339	0.465072	0.000158274	0.0100607
Rps2	16898	7.26717	0.416303	0.0021417	0.461339	0.573249	0.000184694	0.0107845
Gtf2a2	235459	4.22379	0.304971	0.00356555	0.461339	0.444543	0.000196016	0.0111715
Efcab14	230648	5.71664	-0.224562	0.00794293	0.461339	-0.370018	0.000207446	0.0114429
Rps11	27207	7.75705	0.352563	0.00875541	0.461339	0.57744	0.000241147	0.0124993
Rpl32	19951	6.98516	0.39228	0.0126177	0.461339	0.680696	0.000248966	0.0125797
Inafm1	66300	5.91658	0.367493	0.00387435	0.461339	0.530724	0.000248885	0.0125797
Wdr13	73447	8.47289	0.33234	0.0075105	0.461339	0.52394	0.000276975	0.012894
Mdc1	240087	3.98099	-0.367146	0.00100331	0.461339	-0.441564	0.000308666	0.013557
Rpl13a	22121	6.55147	0.450916	0.0119097	0.461339	0.760034	0.000309624	0.0135595
Ankrd26	232339	3.75559	-0.375706	0.00921681	0.461339	-0.608753	0.000317068	0.0137065
Rps7	20115	2.37555	0.848607	0.000587484	0.461339	0.945357	0.000324148	0.0137434
Mpnd	68047	6.74081	0.250102	0.0144083	0.461339	0.431076	0.000328812	0.0137982
Gm6988	629595	5.11345	0.488988	0.00574078	0.461339	0.717193	0.00037442	0.0144821
Rps25	75617	5.35231	0.353073	0.0136927	0.461339	0.592608	0.000387212	0.014768
Nktr	18087	5.46525	-0.205229	0.012517	0.461339	-0.340729	0.000394069	0.0149162
Mical1	171580	3.92791	0.323222	0.00993852	0.461339	0.509773	0.000396757	0.0149175
Ttll5	320244	5.23155	-0.299027	0.00552459	0.461339	-0.436229	0.000410852	0.0153273
Rpl36	54217	3.93179	0.363596	0.0135383	0.461339	0.598873	0.000430218	0.0156586
Cep290	216274	3.33225	-0.410127	0.00909446	0.461339	-0.642003	0.00044401	0.0159642
Fam19a5	106014	7.53091	0.199803	0.0116978	0.461339	0.320863	0.000461112	0.0160209
Mrps26	99045	5.76531	0.308444	0.0014002	0.461339	0.366731	0.000462075	0.0160209
Pdzd4	245469	7.68256	0.329101	0.00936343	0.461339	0.507007	0.000478634	0.0162037
Romo1	67067	5.5788	0.512224	0.000600874	0.461339	0.547823	0.000485992	0.0163426
Cenpb	12616	8.67355	0.394745	0.0124065	0.461339	0.634657	0.000498001	0.0164526
Cox4i1	12857	9.39149	0.365825	0.00364391	0.461339	0.486308	0.000515479	0.0166883
Nr2f1	13865	6.47863	0.386884	0.00075527	0.461339	0.422791	0.000517112	0.0166883
Gna11	14672	7.78317	0.247104	0.00686246	0.461339	0.359363	0.000525472	0.016879
Ganab	14376	6.66075	-0.297573	0.00508337	0.461339	-0.416442	0.000528552	0.0169058
Purb	19291	9.60531	0.3723	0.00236902	0.461339	0.464541	0.000544917	0.0169925
Rps9	76846	6.15464	0.32539	0.0107676	0.461339	0.50349	0.000562549	0.0172955
Svbp	69216	3.92729	0.393007	0.00469472	0.461339	0.530438	0.000591225	0.0174643
Rpl18a	76808	6.16251	0.43838	0.00780602	0.461339	0.639589	0.000611954	0.017695
Nup205	70699	4.26593	-0.242253	0.0062567	0.461339	-0.341643	0.00063698	0.0180045
Gm14586	100041925	7.27747	0.334038	0.0136898	0.461339	0.529402	0.000663443	0.0183727
Zc3h11a	70579	5.95263	-0.242046	0.00743799	0.461339	-0.347871	0.000685315	0.0185355
Nbas	71169	5.45099	-0.29578	0.00442844	0.461339	-0.395337	0.00069172	0.0186418
Guk1	14923	6.72951	0.308998	0.0092428	0.461339	0.455183	0.000710746	0.0189177
Sass6	72776	1.97966	-0.472431	0.0141872	0.461339	-0.755726	0.000717458	0.0190291
Sowaha	237761	8.41078	0.55728	0.00396684	0.461339	0.721869	0.000730113	0.0192284
Pik3r4	75669	4.97017	-0.231599	0.0121619	0.461339	-0.356536	0.000742616	0.0192899
Kiss1r	114229	3.51934	0.426233	0.00961012	0.461339	0.621877	0.000778009	0.0196327
Flii	14248	5.95054	-0.238126	0.00294983	0.461339	-0.295446	0.000789657	0.0196631
Pex16	18633	4.80188	0.242464	0.012162	0.461339	0.365995	0.000838415	0.0201126
Drap1	66556	8.24302	0.371883	0.0093364	0.461339	0.537917	0.000846032	0.0202309
Keap1	50868	6.55509	0.232293	0.00589124	0.461339	0.31299	0.000849781	0.0202563
Rpl5-ps2	668936	1.24122	0.701487	0.0129793	0.461339	1.07125	0.00085455	0.0202934
Ly6h	23934	8.25257	0.463315	0.00464868	0.461339	0.601501	0.000861232	0.0203405
Fam120aos	68128	5.00869	0.472922	0.0137882	0.461339	0.729803	0.000865236	0.0203987
Rab3gap2	98732	6.19166	-0.194432	0.014268	0.461339	-0.301757	0.000888578	0.0205629
Gm2614	100040123	3.36808	0.870168	0.00124302	0.461339	0.937022	0.000934448	0.021233
Pdcd6ip	18571	6.24489	-0.167601	0.0136547	0.461339	-0.254943	0.00098842	0.0219288
Myo1d	338367	4.59451	-0.443667	0.00172555	0.461339	-0.504431	0.000988634	0.0219288
Myo1e	71602	4.49642	-0.455843	0.00128369	0.461339	-0.49432	0.00103772	0.0221433
Znhit3	448850	3.91948	0.328998	0.00544594	0.461339	0.427532	0.00104012	0.0221632
Gm4130	100042959	4.48919	0.387998	0.00336354	0.461339	0.470871	0.00104684	0.0221682
Fam174a	67698	6.1644	0.420034	0.00548472	0.461339	0.544734	0.00107314	0.0223608
Eva1a	232146	3.84448	0.403562	0.00963558	0.461339	0.566095	0.00109691	0.0225735
Sox4	20677	5.91222	0.368037	0.0054551	0.461339	0.471163	0.00112412	0.0227151
Smim4	66487	2.57714	0.558898	0.000879124	0.461339	0.561315	0.00115072	0.0229914
Entpd2	12496	4.51692	0.347631	0.013539	0.461339	0.513655	0.00117872	0.0233344
Endov	338371	5.85316	0.23707	0.0146203	0.461339	0.353606	0.0012509	0.0242412
Glud1	14661	8.47623	0.265883	0.00462286	0.461339	0.330345	0.00126262	0.024324
Naa38	78304	4.44739	0.347215	0.00374692	0.461339	0.417033	0.0012942	0.0245865
Timm8b	30057	5.74503	0.396461	0.0046989	0.461339	0.489066	0.0013349	0.0248275
1110065P20Rik	68920	5.4896	0.521128	0.007806	0.461339	0.693027	0.00137332	0.0250821
D430019H16Rik	268595	8.00075	0.387409	0.00470766	0.461339	0.477282	0.00137099	0.0250821
Nefm	18040	7.17401	-0.386733	0.0134278	0.461339	-0.56715	0.00137688	0.0250821
Gpc5	103978	5.86322	0.309378	0.00986038	0.461339	0.425476	0.00140469	0.0251174
Ehmt2	110147	8.32948	0.279631	0.012595	0.461339	0.396929	0.001518	0.0259304
Slc25a18	71803	6.39225	0.507502	0.0021915	0.461339	0.554859	0.001556	0.0262255
Frmd5	228564	5.05294	-0.266268	0.00816814	0.461339	-0.353131	0.0015563	0.0262255
C1d	57316	5.1084	0.272627	0.00925906	0.461339	0.362012	0.00169229	0.0278018
Ablim1	226251	6.68513	-0.221446	0.00525404	0.461339	-0.270454	0.00178341	0.0284608
Setdb1	84505	4.78746	-0.254749	0.0144934	0.461339	-0.364626	0.00179224	0.0285413
Siae	22619	3.97475	-0.340307	0.00136855	0.461339	-0.346285	0.00184467	0.0288117
Tmem121	69195	4.53124	0.309018	0.00861338	0.461339	0.401048	0.00184373	0.0288117
Actn1	109711	6.07418	-0.254587	0.0133534	0.461339	-0.358232	0.00184427	0.0288117
H1fx	243529	5.91864	0.380388	0.00676354	0.461339	0.474359	0.00188696	0.0289186
Cox6a1	12861	9.32123	0.435674	0.00382445	0.461339	0.499488	0.00193807	0.0293438
1700003M07Rik	72225	4.38484	0.308862	0.00480674	0.461339	0.365444	0.00195131	0.0294554
Hnrnpa0	77134	8.35966	0.330057	0.0131199	0.461339	0.454793	0.00203143	0.0300034
Ncoa6	56406	5.65627	-0.231022	0.00940626	0.461339	-0.302266	0.00204981	0.0300401
Ndufb3	66495	5.94799	0.197278	0.011072	0.461339	0.263844	0.00206113	0.030059
Sepw1	20364	10.0151	0.413578	0.00474217	0.461339	0.484258	0.00208686	0.0302004
Agap3	213990	9.00405	0.319239	0.00522558	0.461339	0.377908	0.0021528	0.0307995
Begain	380785	8.10677	0.472178	0.0145464	0.461339	0.657213	0.00218341	0.030872
Nbr1	17966	7.30784	-0.223874	0.00508257	0.461339	-0.264116	0.00225181	0.031094
Ppp1r9b	217124	11.4103	0.458409	0.0118573	0.461339	0.611974	0.00226665	0.0311845
Kcna1	16485	7.58633	-0.323669	0.0110502	0.461339	-0.428237	0.00237275	0.0317456
Mrpl30	107734	5.0418	0.258033	0.00954726	0.461339	0.328657	0.00249024	0.0325091
Hsbp1	68196	8.06357	0.278183	0.00168143	0.461339	0.277895	0.00249786	0.0325521
Txlna	109658	5.3096	-0.181368	0.0116006	0.461339	-0.238453	0.00256221	0.0330194
Rnf150	330812	6.27359	-0.367283	0.00117863	0.461339	-0.351317	0.00265806	0.0336784
Ndufa11	69875	6.50569	0.266618	0.0124089	0.461339	0.350672	0.00272562	0.0337899
Rpl31-ps11	668409	0.602656	1.58644	0.000524908	0.461339	1.31183	0.0026808	0.0337899
Sdsl	257635	2.47561	0.416816	0.0027767	0.461339	0.435876	0.00277975	0.0341072
Mrpl33	66845	4.63255	0.418829	0.00925743	0.461339	0.519815	0.00282254	0.0343748
Pdxp	57028	8.07213	0.341578	0.00628491	0.461339	0.399398	0.00291032	0.0349633
Hint1	15254	7.04631	0.31232	0.00310812	0.461339	0.3279	0.00309983	0.0363982
Cox8a	12868	8.88626	0.305249	0.00993469	0.461339	0.379363	0.0031526	0.036603
Ndufa6	67130	4.51899	0.450017	0.00185908	0.461339	0.439597	0.00318795	0.0368019
Ccdc74a	72315	4.95	0.433925	0.00692915	0.461339	0.503475	0.00341933	0.0382138
9330020H09Rik	100048895	0.866173	0.640384	0.00908063	0.461339	0.756135	0.00348171	0.038511
Uspl1	231915	4.73639	-0.227273	0.00713674	0.461339	-0.264824	0.00360629	0.0396401
Npc1	18145	6.30778	-0.191083	0.00969424	0.461339	-0.232576	0.00374113	0.0402573
Grik5	14809	8.74266	0.237478	0.0134491	0.461339	0.301803	0.00389791	0.0411229
Ndufs3	68349	5.85281	0.231328	0.00409172	0.461339	0.243855	0.00396632	0.041588
Rps17	20068	4.62089	0.631494	0.00532561	0.461339	0.685478	0.00407608	0.0422428
Exoc3	211446	6.40261	-0.23548	0.0118003	0.461339	-0.292262	0.00408682	0.0422566
Nxf1	53319	4.99777	-0.227863	0.0132539	0.461339	-0.287368	0.00416023	0.0426063
Aplp2	11804	9.02998	-0.287537	0.0059463	0.461339	-0.319771	0.00419823	0.0428352
Rps12-ps24	671641	-0.376214	1.84011	0.00246534	0.461339	1.65439	0.00419914	0.0428352
Nadk2	68646	5.97413	0.275806	0.00541175	0.461339	0.298606	0.00437674	0.0438985
Sox3	20675	2.81061	0.638976	0.00871059	0.461339	0.72948	0.00458034	0.0449247
Krt77	406220	3.42429	0.637538	0.0107759	0.461339	0.758974	0.00467946	0.0454947
Mrps24	64660	5.00743	0.355329	0.00379059	0.461339	0.361477	0.00468083	0.0454947
Sec24b	99683	5.58689	-0.233645	0.0120271	0.461339	-0.284803	0.0047486	0.0457695
Sf3b5	66125	5.45158	0.337777	0.00852775	0.461339	0.385753	0.00480878	0.0459999
Fjx1	14221	7.09849	0.390295	0.00578091	0.461339	0.419056	0.00490946	0.0462835
Hnrnpm	76936	6.83338	-0.183222	0.0143577	0.461339	-0.228774	0.00496422	0.0465666
Gm5451	432768	0.823006	1.12649	0.0103668	0.461339	1.30715	0.00510441	0.047291
Ddn	13199	11.9952	0.555951	0.0127342	0.461339	0.672429	0.0051105	0.047291
Gtf3a	66596	3.55674	0.337575	0.00554328	0.461339	0.357142	0.00519298	0.0477026
Mrps15	66407	4.49044	0.180295	0.0122779	0.461339	0.216368	0.0052219	0.0478224
Rbm7	67010	4.96244	0.271618	0.00997294	0.461339	0.31445	0.00523914	0.0478228
Slc38a1	105727	7.46954	-0.302494	0.011938	0.461339	-0.36094	0.00553007	0.0492962
Ktn1	16709	6.11677	-0.242517	0.00951405	0.461339	-0.277846	0.00556437	0.0494444
Crybb1	12960	2.97204	0.558504	0.0145932	0.461339	0.676111	0.00563217	0.0495901
Nrarp	67122	5.36505	0.512062	0.0109173	0.461339	0.592833	0.00569063	0.0499588
Btbd6	399566	6.24459	0.280398	0.0111416	0.461339	0.326935	0.00570422	0.050049
Dctpp1	66422	3.47896	0.386338	0.00408396	0.461339	0.383197	0.00575946	0.0503567
Smc1a	24061	6.18562	-0.340768	0.00823061	0.461339	-0.377017	0.00611004	0.0522989
Pcbd2	72562	3.63107	0.384308	0.00860994	0.461339	0.422301	0.00631613	0.0535467
Jakmip3	74004	4.7149	-0.262368	0.0135109	0.461339	-0.312389	0.00633917	0.0536514
Nudt19	110959	5.90945	0.277031	0.00728493	0.461339	0.295251	0.00655153	0.0546212
Wdr60	217935	3.65037	-0.449447	0.000164387	0.461339	-0.306556	0.00654113	0.0546212
Ucp3	22229	1.75831	0.520224	0.0125149	0.461339	0.599429	0.00667466	0.0552787
Adamtsl4	229595	3.88818	-0.589969	0.0129913	0.461339	-0.706215	0.00670576	0.0554154
Scrg1	20284	4.22775	0.47335	0.00313089	0.461339	0.442817	0.00671775	0.0554536
Agap2	216439	11.5137	0.487428	0.0138761	0.461339	0.573436	0.00681262	0.0557783
Sirt3	64384	6.24611	0.304351	0.00434594	0.461339	0.297785	0.00702959	0.0567479
Nagk	56174	5.27629	0.23133	0.0138036	0.461339	0.270218	0.00714856	0.0571923
Ept1	28042	5.60208	-0.335398	0.0117047	0.461339	-0.382659	0.00718732	0.0573805
Mrps16	66242	4.133	0.311519	0.00854467	0.461339	0.335147	0.0071931	0.0573962
Kif9	16578	2.69223	-0.485863	0.0121443	0.461339	-0.558379	0.007398	0.058443
Timm10b	14356	4.33281	0.368828	0.00221765	0.461339	0.325101	0.00759515	0.0594075
Arhgef19	213649	5.01536	0.425463	0.00116975	0.461339	-0.34739	0.00769203	0.0598175
Cox5b	12859	5.18372	0.433285	0.00580594	0.461339	0.433738	0.00770622	0.0598338
Srp14	20813	6.59302	0.299432	0.0116187	0.461339	0.335531	0.00774502	0.0599847
Lsm4	50783	5.78064	0.305301	0.0120561	0.461339	0.34277	0.00793199	0.0605229
Rn7sk	19817	0.625716	1.15369	0.00951387	0.461339	1.23098	0.00794674	0.0605229
Gpr37	14763	6.93605	-0.387022	0.00481683	0.461339	-0.377963	0.0082869	0.0620796
Rpl19	19921	2.98072	0.767023	0.0107654	0.461339	0.833337	0.00834905	0.0622665
Acot13	66834	5.62991	0.290467	0.00399924	0.461339	0.273383	0.00838952	0.0623831
Celf4	108013	9.46702	0.316244	0.00643452	0.461339	0.317223	0.00865295	0.0633414
Jph4	319984	10.0918	0.419909	0.013759	0.461339	0.46664	0.00973545	0.0677747
Rnf5	54197	6.40018	0.238631	0.0057525	0.461339	0.229558	0.0101467	0.06945
Ncs1	14299	9.24902	0.344513	0.0100771	0.461339	0.359237	0.0104944	0.0704552
Chd3	216848	10.2685	0.310217	0.00993947	0.461339	0.322716	0.0105242	0.0705594
A330023F24Rik	320977	2.75886	-0.823507	0.00957426	0.461339	-0.850809	0.0107417	0.0714681
Cox7a2	12866	3.43877	0.505484	0.00107689	0.461339	0.382937	0.0109791	0.0720721
Eid2	386655	6.08452	0.339883	0.0127624	0.461339	0.364989	0.0110849	0.0724993
Ppt2	54397	4.43181	-0.270021	0.00168502	0.461339	-0.216774	0.0116929	0.0740662
Btbd2	208198	7.02349	0.237781	0.0111419	0.461339	0.247729	0.0117251	0.0741559
Ism1	319909	5.11929	0.66966	0.0144669	0.461339	0.727899	0.0118226	0.0744286
Angptl7	654812	-0.518414	-1.92161	0.00597316	0.461339	1.82645	0.0118664	0.0746419
Atp5j	11957	7.23694	0.289993	0.00498045	0.461339	0.265236	0.0121106	0.0752699
Myeov2	66915	6.44693	0.32702	0.0092396	0.461339	0.326543	0.0124695	0.0762388
Nvl	67459	4.42027	-0.26002	0.00922438	0.461339	-0.260404	0.012483	0.0762906
Slc35b4	58246	5.72333	-0.289862	0.00317608	0.461339	-0.249722	0.0125048	0.0763336
Aprt	11821	5.00354	0.279641	0.00506682	0.461339	0.254432	0.0125983	0.0767616
Glmp	56700	5.23322	-0.244707	0.00742714	0.461339	-0.237208	0.012611	0.0767616
Sema6b	20359	8.58276	0.336106	0.0125955	0.461339	0.352108	0.0127338	0.0770796
Gm6345	622708	-0.249451	1.27325	0.00115159	0.461339	0.910815	0.0131343	0.0785193
Rpl31	114641	2.63439	0.671528	0.00869684	0.461339	0.650509	0.0132684	0.0790695
2310009B15Rik	69549	2.60687	0.414676	0.0126019	0.461339	0.432079	0.0134044	0.0795658
Hspe1	15528	5.33412	0.32408	0.012597	0.461339	0.335534	0.013561	0.0802419
Gdf7	238057	-0.113284	1.47213	0.00574099	0.461339	1.43512	0.0139495	0.081745
Usmg5	66477	4.4858	0.556338	0.00893996	0.461339	0.538462	0.0139506	0.081745
Mpc2	70456	6.39178	0.358556	0.00095779	0.461339	0.258528	0.0140923	0.0820786
Adamts16	271127	0.935455	-0.705195	0.00933582	0.461339	-0.679706	0.0142793	0.0827375
Polr2f	69833	5.66497	0.263306	0.00669119	0.461339	0.244237	0.0143808	0.0829825
Zcchc8	70650	4.60667	-0.217992	0.0138578	0.461339	-0.228085	0.0145748	0.0834867
Clcnka	12733	-0.847817	-3.46627	0.00368205	0.461339	2.44356	0.0151821	0.0855984
Jtb	23922	4.8234	0.254938	0.00366771	0.461339	0.214477	0.0151992	0.0856306
A730063M14Rik	100504703	0.453938	0.755484	0.0140908	0.461339	0.757245	0.0153548	0.0861846
Gm8692	667537	1.99153	1.16085	0.00647309	0.461339	1.03502	0.0159877	0.0882252
Hspb11	72938	2.43078	0.372668	0.0146371	0.461339	0.384297	0.0161138	0.0886592
Ndufb6	230075	6.15398	0.388747	0.00105987	0.461339	0.275323	0.0165664	0.0897686
Clcn6	26372	6.08181	-0.214581	0.00918116	0.461339	-0.204751	0.0166942	0.0900461
Trnp1	69539	8.01089	0.473453	0.0123789	0.461339	0.470063	0.0168202	0.0903345
Epn1	13854	9.37829	0.380962	0.0112755	0.461339	0.371008	0.0172881	0.0919021
Snrpd2	107686	5.31039	0.420952	0.00177222	0.461339	0.313568	0.0174073	0.0921436
Arpc5l	74192	6.1334	0.251036	0.0133291	0.461339	0.251122	0.0174488	0.0922011
Eprs	107508	6.28067	-0.281575	0.0140179	0.461339	-0.285768	0.0175162	0.0924662
Uggt2	66435	3.66717	-0.290433	0.0101597	0.461339	-0.279025	0.0175957	0.0926526
Tmem63a	208795	5.46851	-0.558927	0.00155645	0.461339	-0.411932	0.018142	0.0946361
Birc2	11797	4.60572	-0.233347	0.0125581	0.461339	-0.228944	0.0186043	0.0961817
Higd2a	67044	6.10173	0.282401	0.00213939	0.461339	0.213029	0.0188577	0.0968604
Pet100	100503890	4.24933	0.460692	0.0037113	0.461339	0.371381	0.0191346	0.097523
Nt5e	23959	2.30864	-0.631552	0.00495889	0.461339	0.533342	0.0191351	0.097523
Ctxn1	330695	9.07434	0.290524	0.0144647	0.461339	0.289486	0.0193311	0.0980391
Fads2	56473	7.67945	0.298526	0.00918977	0.461339	0.275424	0.0194177	0.0983615
Slc7a6	330836	3.60525	-0.329458	0.0112148	0.461339	-0.314613	0.019535	0.0987458
Stmn4	56471	6.67669	-0.284497	0.00910453	0.461339	-0.263095	0.0197104	0.099442
Tceb1	67923	6.0896	0.325781	0.004498	0.461339	0.269027	0.0197424	0.0994431
E130114P18Rik	319865	1.96503	0.503673	0.0081111	0.461339	0.448084	0.0203921	0.101322
Dda1	66498	6.80474	0.262646	0.00674382	0.461339	0.228748	0.0204771	0.101577
Fam58b	69109	3.93653	0.250809	0.00383805	0.461339	0.200912	0.020544	0.101707
Upb1	103149	-0.621891	-1.68049	0.00424007	0.461339	1.29944	0.0208169	0.102352
Kcnj16	16517	4.90996	0.457333	0.00123304	0.461339	0.3118	0.0220672	0.10611
Ddx17	67040	8.09129	-0.220735	0.00433037	0.461339	-0.178152	0.0225179	0.107484
Mafk	17135	3.99312	0.368326	0.00525542	0.461339	0.301867	0.0228193	0.108141
Faap20	67513	4.27735	0.282282	0.00372214	0.461339	0.219164	0.0239302	0.111509
Prkrir	72981	6.39189	0.192064	0.0106087	0.461339	0.174128	0.0242661	0.11231
Cox6c	12864	7.57422	0.303107	0.00601065	0.461339	0.250512	0.0245092	0.112984
Srp9	27058	5.85105	0.259902	0.0118549	0.461339	0.238645	0.0248148	0.114046
Acyp1	66204	4.02355	0.346421	0.00649667	0.461339	0.286622	0.025538	0.116268
Rpl37	67281	3.70721	0.650203	0.0133802	0.461339	0.599115	0.0260802	0.117775
Tmod1	21916	4.55137	-0.379067	0.000201722	0.461339	-0.207585	0.0260801	0.117775
Galnt6	207839	4.79386	-0.561805	0.00191304	0.461339	-0.397287	0.0261154	0.117864
Tmem160	69094	5.54185	0.380665	0.0130197	0.461339	0.349881	0.0263459	0.118513
Atp5h	71679	4.50337	0.472174	0.0118814	0.461339	0.424636	0.0269131	0.120239
Atpif1	11983	7.00589	0.293152	0.00318816	0.461339	0.216733	0.02732	0.121393
Map7	17761	6.43051	-0.216459	0.00857437	0.461339	-0.185396	0.0278209	0.12258
Ndufa8	68375	3.8473	0.429164	0.00221452	0.461339	0.297591	0.0288021	0.125369
Fam160b1	226252	5.102	-0.222146	0.00802646	0.461339	-0.185816	0.029393	0.126733
Lhx5	16873	-0.390698	-1.46012	0.00415135	0.461339	1.12294	0.029538	0.127125
Lrrc58	320184	7.17271	0.23312	0.00561447	0.461339	0.181819	0.0310861	0.131205
Ypel1	106369	4.9695	0.393896	0.00252514	0.461339	0.27119	0.032616	0.135291
Ddit4	74747	6.65783	0.479212	0.00612333	0.461339	0.371701	0.0330369	0.135979
Sytl2	83671	5.12611	-0.452858	0.0101499	0.461339	-0.381419	0.0336453	0.137396
Rcn2	26611	6.96416	0.214264	0.00998545	0.461339	0.179073	0.0341018	0.138587
2700049A03Rik	76967	2.56145	-0.408284	0.00976579	0.461339	-0.338982	0.0361117	0.143497
Ntn3	18209	4.43268	0.341741	0.00789067	0.461339	0.271078	0.0363416	0.143773
Rnf187	108660	9.36071	0.26658	0.0115658	0.461339	0.224957	0.0363901	0.143866
Nedd8	18002	5.26658	0.202077	0.01422	0.461339	0.176298	0.0366193	0.144378
Pld1	18805	3.23885	-0.360187	0.00944013	0.461339	-0.294024	0.0367688	0.144627
Gm5637	434782	2.79909	0.419003	0.010478	0.461339	0.337729	0.0374908	0.146283
Gabrr2	14409	-0.054635	-1.25394	0.00925273	0.461339	1.05089	0.0377758	0.146988
Cops6	26893	6.73929	0.199289	0.00445894	0.461339	0.142141	0.0402962	0.15272
Polr3a	218832	4.4932	-0.323392	0.0135981	0.461339	-0.274467	0.0403616	0.152744
4930579K19Rik	75881	-0.341204	1.12389	0.00994695	0.461339	0.824277	0.0405485	0.153329
Mplkip	66308	3.47003	0.435614	0.0078712	0.461339	0.333689	0.0415444	0.15565
Pigz	239827	3.50967	-0.462927	0.00905552	0.461339	-0.367678	0.0416797	0.155908
1500009L16Rik	69784	3.42792	0.358872	0.00135965	0.461339	0.216022	0.0422677	0.157109
Fam162a	70186	4.89858	0.291449	0.00155979	0.461339	0.178258	0.0429237	0.158414
Tmem214	68796	5.27995	-0.219544	0.0133838	0.461339	-0.182853	0.0437012	0.160107
Akap8l	54194	5.68147	-0.300429	0.00578941	0.461339	0.217402	0.0452279	0.163067
Ccp110	101565	6.11692	-0.295428	0.00927838	0.461339	-0.228851	0.0460663	0.164686
Parp4	328417	2.94195	-0.413235	0.0120216	0.461339	-0.334987	0.0466715	0.166219
Chd2	244059	5.6068	-0.331243	0.00101787	0.461339	-0.19019	0.0468684	0.166684
Gas5	14455	5.48422	0.659353	0.0142882	0.461339	0.534753	0.0478246	0.169022
Zfyve27	319740	6.21946	-0.198708	0.0108913	0.461339	-0.15443	0.0506245	0.174801
Pcdhga7	93715	3.56699	-0.392201	0.0101492	0.461339	-0.299396	0.0530418	0.179608
Ttc7b	104718	7.78499	0.273831	0.00811582	0.461339	0.199052	0.0537941	0.181137
Cfap45	71870	2.20199	-0.557181	0.0119929	0.461339	-0.430558	0.0564294	0.186346
Yaf2	67057	6.65762	0.353548	0.0060548	0.461339	0.241541	0.0573516	0.187866
Atp1a1	11928	9.6499	-0.288792	0.00628834	0.461339	-0.19988	0.0576172	0.188262
Atp6v1f	66144	6.28165	0.230307	0.00846528	0.461339	0.164962	0.0586152	0.190188
Eif3m	98221	4.75069	0.242215	0.00307563	0.461339	0.149028	0.0595373	0.191898
2010204K13Rik	68355	4.14548	0.453793	0.00346743	0.461339	0.283044	0.0595634	0.191941
Psma3	19167	3.89152	0.264592	0.00428989	0.461339	0.169322	0.0603396	0.193408
Hpcal4	170638	10.1695	0.403731	0.0104328	0.461339	0.29359	0.0623363	0.197497
Slc16a6	104681	2.85053	-0.599884	0.0131306	0.461339	-0.456001	0.0628788	0.198464
Map2	17756	9.28154	0.397942	0.00522855	0.461339	0.25962	0.062921	0.198556
C1rl	232371	-0.180355	-0.955497	0.00693599	0.461339	-0.651517	0.0643011	0.201266
Arl16	70317	4.59166	0.212154	0.00997363	0.461339	0.1517	0.0651753	0.203201
Cyc1	66445	7.41972	0.197039	0.00693461	0.461339	0.131387	0.068543	0.20958
Abcg1	11307	6.59167	-0.270477	0.00372752	0.461339	-0.165804	0.0687596	0.209944
Basp1	70350	9.69949	0.439342	0.00647557	0.461339	0.284786	0.0721622	0.216558
Snhg12	100039864	3.90111	0.365713	0.00514336	0.461339	0.227957	0.0740495	0.220068
Gpx3	14778	3.83152	-0.940467	0.00578214	0.461339	0.590326	0.0747777	0.221199
Zbtb41	226470	4.77015	0.222883	0.0085783	0.461339	-0.149938	0.0747803	0.221199
Mcur1	76137	5.19279	0.25753	0.00522331	0.461339	0.16004	0.0756865	0.222326
Nme1	18102	5.81587	0.303117	0.00445098	0.461339	0.183637	0.0759957	0.222999
Lgr4	107515	5.2792	0.281724	0.0137133	0.461339	-0.203183	0.076784	0.224667
Gm12816	433745	0.392401	0.8764	0.00973783	0.461339	0.596147	0.0769248	0.224678
Fbxo41	330369	7.84971	0.271667	0.00688578	0.461339	0.174665	0.0774992	0.22573
Gipc1	67903	6.30094	0.291459	0.0132853	0.461339	0.204971	0.0813358	0.232333
Pak2	224105	5.60603	-0.173221	0.0065398	0.461339	-0.109405	0.0813904	0.232372
Cib2	56506	4.26358	0.296943	0.0115192	0.461339	0.203388	0.0831857	0.235474
Etv4	18612	3.54856	0.453229	0.0133053	0.461339	0.306821	0.0890175	0.24503
Mvk	17855	5.08283	0.263775	0.0112686	0.461339	0.174554	0.0909754	0.247926
Atp5f1	11950	7.07317	0.171525	0.00729547	0.461339	0.105248	0.0937766	0.251949
Nfkbia	18035	4.82693	0.628931	0.0037342	0.461339	0.346858	0.093901	0.251949
Inafm2	100043272	6.63868	0.450128	0.0145893	0.461339	0.305174	0.0963221	0.255834
Tomm5	68512	4.50957	0.34499	0.00381665	0.461339	0.189831	0.0978236	0.257703
Txn1	22166	5.43578	0.216187	0.0144569	0.461339	0.145326	0.0992696	0.25968
Ndufa12	66414	2.69135	0.497441	0.00216214	0.461339	0.250702	0.100078	0.260885
Patj	12695	3.53243	-0.808615	0.0068221	0.461339	0.484577	0.100555	0.261588
Eef1e1	66143	4.67786	0.339116	3.46171e-05	0.461339	0.110592	0.103382	0.266122
Nnmt	18113	-0.131471	1.13425	0.00414656	0.461339	-0.587738	0.103323	0.266122
Fnbp1	14269	7.1534	-0.260515	0.00812244	0.461339	-0.157989	0.104264	0.267588
Rpl9	20005	1.04108	0.616503	0.010137	0.461339	0.380989	0.106047	0.270322
Fam193a	231128	5.33699	-0.228679	0.0103582	0.461339	-0.142366	0.107715	0.272727
Zfp40	22700	3.16696	0.312023	0.0145239	0.461339	-0.202674	0.108757	0.274433
Nipal2	223473	1.9834	-0.583816	0.0115598	0.461339	-0.371186	0.110059	0.276663
Nfatc2ip	18020	2.74591	0.384126	0.00119965	0.461339	0.17305	0.112425	0.280457
Ttyh2	117160	6.1687	-0.406469	0.00320617	0.461339	-0.209762	0.113221	0.281649
Uchl3	50933	3.83108	0.348283	0.00168082	0.461339	0.16272	0.114826	0.284001
Grk6	26385	6.47086	0.185303	0.00535499	0.461339	0.10004	0.120199	0.292137
Prkcq	18761	4.33838	-0.48377	0.00373143	0.461339	-0.246084	0.124078	0.298158
Prpf4	70052	4.25806	-0.228405	0.00498286	0.461339	-0.121118	0.12415	0.298158
Rgcc	66214	4.14239	0.683162	0.0133054	0.461339	0.414023	0.12546	0.29977
Abhd14b	76491	3.69161	-0.341532	0.011839	0.461339	0.205559	0.126089	0.300843
Rps29	20090	0.908894	0.807667	0.00952844	0.461339	0.462019	0.126486	0.301504
Bc1	100568459	9.25385	1.37082	0.00871632	0.461339	0.751466	0.127272	0.302707
Dok6	623279	4.70111	0.331162	0.00324047	0.461339	0.162431	0.129145	0.305523
Lman1	70361	5.26339	-0.196445	0.0139478	0.461339	-0.120216	0.131571	0.309415
Sash1	70097	7.2959	0.229386	0.00665843	0.461339	0.123	0.134048	0.312799
Neurl1b	240055	6.75513	0.540285	0.0137603	0.461339	0.31811	0.139241	0.320493
AI413582	106672	5.60621	0.476904	0.00532683	0.461339	0.239855	0.142495	0.325008
Rnf43	207742	2.30828	-0.619011	0.000788414	0.461339	-0.246419	0.144652	0.3276
Rnf11	29864	7.86455	0.268892	0.0129252	0.461339	0.154864	0.146728	0.330234
Fam53c	66306	6.18083	0.237131	0.00873707	0.461339	0.127273	0.149172	0.333325
Pgp	67078	6.64048	0.432337	0.00784012	0.461339	0.222423	0.157524	0.344676
Fzd9	14371	3.5852	0.586819	0.00318802	0.461339	0.263177	0.160223	0.348106
P2ry12	70839	4.84721	0.270388	0.0118646	0.461339	0.147784	0.16102	0.349058
Rab27b	80718	4.89805	0.28447	0.0015635	0.461339	-0.116011	0.163319	0.351687
Dynlrb1	67068	7.00473	0.212679	0.010241	0.461339	0.111849	0.167245	0.357381
Slc25a13	50799	2.0322	-0.565604	0.00601751	0.461339	-0.274453	0.171818	0.363793
Adgrd1	243277	1.11914	-1.29861	0.00369677	0.461339	-0.576543	0.174144	0.366767
Syn3	27204	5.11873	-0.406851	0.00817413	0.461339	-0.19799	0.185506	0.382674
Snora7a	100217451	-0.119102	0.946305	0.00263445	0.461339	0.376674	0.193396	0.392446
Tctn2	67978	4.92553	-0.347723	0.00732754	0.461339	-0.161773	0.198383	0.398166
Eps8l2	98845	3.20777	-0.636201	0.0142962	0.461339	-0.330983	0.200403	0.400566
Nudt10	102954	4.72236	0.287873	0.00606889	0.461339	0.128021	0.202619	0.403578
Arsg	74008	5.37213	-0.613702	0.00214163	0.461339	-0.236806	0.205748	0.406824
Was	22376	0.713532	0.840042	0.00582488	0.461339	0.359721	0.206864	0.40812
BC055324	381306	-0.297606	-0.857531	0.0135247	0.461339	-0.407339	0.220951	0.424678
Cdh23	22295	1.54179	0.609271	0.0106583	0.461339	-0.289091	0.221363	0.425144
Pih1d1	68845	4.82638	0.335075	0.00177832	0.461339	0.120146	0.22398	0.428109
Lrrc55	241528	3.51061	-0.691881	0.00263032	0.461339	-0.261816	0.225129	0.42953
Amot	27494	4.87221	0.28332	0.0107328	0.461339	0.130041	0.227534	0.432217
Trub1	72133	3.99113	-0.247354	0.0110877	0.461339	0.114511	0.229032	0.4339
Rprml	104582	6.15409	0.322918	0.0115864	0.461339	0.148822	0.231548	0.437291
Srp19	66384	4.95747	0.257044	0.00944645	0.461339	0.113341	0.236135	0.44158
Vbp1	22327	5.58731	0.236062	0.0108165	0.461339	0.106004	0.238457	0.443994
Bloc1s2-ps	625631	3.69958	0.453144	0.000490182	0.461339	0.134962	0.23875	0.444393
Ids	15931	8.86994	0.239408	0.0139051	0.461339	0.107017	0.260209	0.466784
Npas1	18142	4.39877	0.366061	0.013024	0.461339	0.159591	0.263763	0.470204
Shtn1	71653	5.16249	-0.298957	0.00363713	0.461339	-0.108695	0.264226	0.470794
Spg20	229285	5.72277	-0.238922	0.00472647	0.461339	-0.0877475	0.276047	0.48289
Ccdc24	381546	0.940159	-0.728361	0.0141268	0.461339	-0.317772	0.277591	0.48441
Ccna2	12428	0.252714	-0.884642	0.0110535	0.461339	-0.333016	0.27787	0.484672
Epb41	269587	4.722	-0.467098	0.00155057	0.461339	0.146828	0.278427	0.485026
Rheb	19744	6.75087	0.232312	0.00821596	0.461339	0.0913307	0.279469	0.485829
Syt9	60510	3.73337	-0.598685	0.0129058	0.461339	0.25072	0.286946	0.494377
Dynll1	56455	7.98656	0.285855	0.0101914	0.461339	-0.11421	0.287824	0.495437
Aldob	230163	1.09167	-1.61289	0.000859858	0.461339	0.445789	0.292119	0.499406
Slc7a2	11988	5.07912	0.282007	0.0126693	0.461339	0.114892	0.294354	0.501482
Itga9	104099	3.12457	-0.463779	0.00927953	0.461339	-0.179358	0.295468	0.502681
Mif	17319	5.70711	0.262799	0.00740555	0.461339	0.0974285	0.298759	0.504971
D7Ertd443e	71007	2.26139	-0.515291	0.010791	0.461339	-0.200372	0.30542	0.510986
Scn9a	20274	1.42884	-0.769572	0.0094431	0.461339	0.296361	0.30669	0.512738
Lhx2	16870	7.10041	0.566962	0.0142646	0.461339	0.225767	0.310721	0.516865
Gpatch8	237943	5.75956	-0.274795	0.010195	0.461339	-0.104848	0.311924	0.517873
Cercam	99151	2.83034	-0.49883	0.00318176	0.461339	0.15822	0.313824	0.519362
Eno4	226265	1.98019	-0.690687	0.00638078	0.461339	-0.238521	0.324513	0.52995
Dbx2	223843	4.83978	0.465197	0.00925726	0.461339	0.167644	0.326278	0.531565
Lgr6	329252	2.3122	-0.975684	0.0066939	0.461339	0.326584	0.346911	0.551241
Sap30	60406	2.8279	0.449834	0.0102275	0.461339	0.156318	0.351934	0.555695
Apoo-ps	621156	4.71872	0.228763	0.0114462	0.461339	0.0806066	0.355741	0.559362
Psd3	234353	9.2655	0.250196	0.00954971	0.461339	-0.082148	0.375173	0.577676
Cep152	99100	1.80885	-0.50234	0.00868409	0.461339	-0.160836	0.384392	0.585652
C330018D20Rik	77422	3.10656	0.394039	0.0019191	0.461339	-0.0982778	0.395464	0.594043
Srrm2	75956	7.91942	-0.260821	0.00511158	0.461339	-0.0743284	0.399697	0.597779
Zfand2a	100494	6.24821	0.244309	0.000683231	0.461339	0.0535136	0.401153	0.599266
Ttc39a	230603	1.05461	-0.591997	0.0116588	0.461339	0.187683	0.410221	0.607011
Apc	11789	8.50882	0.249323	0.0111139	0.461339	0.0776297	0.410805	0.607398
Enkur	71233	1.72177	-0.667146	0.0055658	0.461339	-0.184662	0.415697	0.61163
Rrp15	67223	2.80992	0.350251	0.00559762	0.461339	-0.0962473	0.417288	0.613116
Gm9349	668773	4.60709	0.30541	0.00933852	0.461339	0.0866144	0.440689	0.634398
Crocc2	381284	1.70553	-0.700581	0.0142939	0.461339	-0.206223	0.45336	0.64451
Zfp697	242109	4.70007	0.409669	0.0024681	0.461339	0.092871	0.454266	0.645311
Efcab12	212516	2.16105	-0.498465	0.0118698	0.461339	-0.141134	0.461229	0.65121
E2f2	242705	0.972922	-0.735067	0.0125644	0.461339	0.204882	0.462333	0.652055
Pglyrp1	21946	2.07771	0.644423	0.00205435	0.461339	-0.138461	0.462773	0.652345
Trak2	70827	7.91914	0.331535	0.00508806	0.461339	0.0811918	0.46407	0.653518
Spata6	67946	2.45561	-0.503554	0.0119476	0.461339	-0.141253	0.467162	0.655838
Msrb1	27361	4.44229	0.243734	0.00369373	0.461339	0.0564593	0.468405	0.65702
Lxn	17035	4.95051	0.349551	0.0106939	0.461339	0.094796	0.468835	0.657513
Pigo	56703	4.79268	-0.217544	0.0130242	0.461339	-0.06072	0.472584	0.660924
Apba1	319924	8.39079	0.341049	0.0141333	0.461339	0.0948649	0.479065	0.666277
D930048N14Rik	97775	1.23383	-0.684994	0.0056078	0.461339	-0.162994	0.483808	0.67009
Cfap53	74453	0.489067	-1.10882	0.00901024	0.461339	-0.283715	0.486407	0.672331
Nova2	384569	7.24734	0.192234	0.0144763	0.461339	0.0521442	0.49248	0.677244
Tmem126a	66271	4.07026	0.265244	0.0146379	0.461339	0.0715122	0.495174	0.679585
Srrm1	51796	6.33997	-0.228964	0.012958	0.461339	0.0596688	0.503296	0.685486
Coq4	227683	3.90059	0.278727	0.00726106	0.461339	-0.0648775	0.507987	0.688879
Fcrls	80891	4.51452	0.641437	0.00885003	0.461339	-0.150806	0.509912	0.690129
Ankdd1b	271144	2.28502	-0.373188	0.0139308	0.461339	-0.0969604	0.512112	0.691863
Chrna3	110834	0.104238	-1.77672	0.00143685	0.461339	0.341712	0.52288	0.70007
Xylb	102448	2.75843	-0.364514	0.0139701	0.461339	-0.0868753	0.544668	0.718011
B230206H07Rik	320871	0.528607	-1.06671	0.00225884	0.461339	0.196455	0.545911	0.718831
Homer2	26557	6.7463	0.45714	0.00537066	0.461339	-0.0882345	0.564936	0.733762
Rnf152	320311	3.5713	-0.761573	0.0054226	0.461339	0.143645	0.575525	0.741557
Nmral1	67824	4.0205	-0.287158	0.0140614	0.461339	0.0622373	0.58299	0.746959
Dusp11	72102	4.71876	-0.297189	0.0101706	0.461339	-0.0606164	0.58388	0.747336
Mthfr	17769	4.64223	-0.265906	0.00885203	0.461339	0.0523392	0.58996	0.752052
0610009B22Rik	66050	3.98376	0.309051	0.00778299	0.461339	0.0577778	0.598725	0.759352
Supt4b	100041294	4.97694	0.258692	0.0111705	0.461339	0.0508464	0.601909	0.761152
Pard3	93742	4.9997	-0.219963	0.010681	0.461339	-0.0427288	0.605116	0.763019
Ccdc40	207607	2.37873	-0.557982	0.00553939	0.461339	-0.0945117	0.616774	0.770799
Zeb2os	433424	1.51161	0.481935	0.0090868	0.461339	0.0825885	0.634847	0.782777
Akap8	56399	5.24119	-0.280707	0.000364848	0.461339	-0.0323366	0.636317	0.783819
Bmp2	12156	1.67002	-0.762874	0.00385699	0.461339	-0.10946	0.648232	0.791635
Cyp4b1	13120	0.0210418	-1.52752	0.00906563	0.461339	0.23936	0.649627	0.792569
Ccdc108	241116	3.079	-0.657509	0.0123484	0.461339	-0.1138	0.652607	0.794317
Cript	56724	4.99132	0.281154	0.00872695	0.461339	0.0443889	0.661982	0.799567
Egf	13645	0.323018	-1.20217	0.00053156	0.461339	-0.125307	0.667723	0.803447
Eef1akmt1	68043	4.0387	0.289891	0.0137005	0.461339	-0.0445991	0.692622	0.821215
Tmem11	216821	5.17225	0.1948	0.00894656	0.461339	0.0276907	0.695636	0.823363
Rbm33	381626	5.60601	-0.220494	0.0133611	0.461339	-0.0322948	0.706602	0.829082
Gja1	14609	8.06152	0.199394	0.0139435	0.461339	0.028689	0.712734	0.83332
Phactr4	100169	3.74231	-0.369024	0.00346484	0.461339	-0.0403141	0.729899	0.845044
Lix1	66643	5.46699	0.310291	0.0120919	0.461339	-0.0405261	0.731416	0.846167
Hlcs	110948	4.02081	-0.268626	0.0128457	0.461339	-0.0346824	0.738551	0.851033
Cln3	12752	3.73259	-0.309383	0.00138757	0.461339	0.0287007	0.742563	0.853612
Zscan2	22691	3.14018	0.306773	0.0131983	0.461339	-0.0383401	0.7456	0.8557
Adamts13	279028	0.507618	1.13772	0.0102107	0.461339	-0.118454	0.770183	0.871081
Txndc12	66073	4.21366	-0.235328	0.0115036	0.461339	0.0249941	0.77906	0.877024
Chrnb4	108015	0.399019	-1.93223	0.00294307	0.461339	-0.173107	0.780622	0.877952
Fbrs	14123	5.26322	-0.20569	0.0132708	0.461339	0.0216706	0.786005	0.881564
Dnaic2	432611	2.47828	-0.539175	0.0109766	0.461339	-0.0512359	0.799785	0.889667
Sbk1	104175	7.44137	0.533934	0.00294856	0.461339	0.0344663	0.832948	0.910489
Slc17a8	216227	2.28975	-0.669984	0.0118899	0.461339	-0.0410666	0.870498	0.93047
Slc34a1	20505	0.74349	-2.25603	0.0090228	0.461339	0.101862	0.89143	0.941884
Cd1d1	12479	-0.372924	-0.856035	0.0142727	0.461339	0.0409896	0.898108	0.946352
Med11	66172	2.98741	0.308589	0.0143442	0.461339	-0.0147252	0.903213	0.948878
Snrnp70	20637	6.82205	-0.236878	0.0139256	0.461339	0.0112256	0.903703	0.949194
Ube2d-ps	76508	3.24963	0.316572	0.00519791	0.461339	0.0122923	0.907106	0.950912
Pask	269224	1.16016	-0.596937	0.00959887	0.461339	0.0187422	0.931122	0.96408
Plk1	18817	0.357138	-0.706386	0.0109694	0.461339	-0.0209331	0.934639	0.966061
Stat6	20852	3.52148	-0.399851	0.00494303	0.461339	-0.00952829	0.943099	0.969947
Zc2hc1c	72350	2.09451	-0.452726	0.0140492	0.461339	-0.00881587	0.960455	0.979838
Fbxo44	230903	6.58088	0.401335	0.000460204	0.461339	-0.00460169	0.962982	0.981173
Gm13031	100126227	0.465397	0.747833	0.0125053	0.461339	0.0130262	0.963719	0.981373
Pck1	18534	-0.482436	-2.44301	0.00568924	0.461339	0.0297879	0.965962	0.983044
Ankzf1	52231	3.62092	-0.297486	0.00867994	0.461339	-0.00199216	0.985183	0.992209
Safb2	224902	5.79977	-0.31616	0.00126967	0.461339	0.000698339	0.993684	0.996188
Ube2a	22209	4.882	0.242012	0.0085493	0.461339	-0.00031007	0.997152	0.998079
Endod1	71946	6.80382	-0.233386	0.0147057	0.461707	-0.262576	0.010164	0.0695052
Stoml2	66592	5.68155	0.186058	0.0147722	0.461707	0.207962	0.0102025	0.0696691
Sgcz	244431	0.311395	-0.980688	0.0147718	0.461707	0.489616	0.210509	0.412609
2810039B14Rik	72665	0.32798	0.603704	0.0147321	0.461707	0.16315	0.487232	0.6731
Coa3	52469	6.11165	0.303692	0.014826	0.462169	0.252951	0.0463431	0.16544
Emc4	68032	6.15261	0.195326	0.0149097	0.462169	0.0561743	0.469408	0.65801
Eps8	13860	5.63929	0.276146	0.014861	0.462169	-0.0656968	0.547816	0.720026
Erich3	209601	1.94358	-0.51772	0.0148866	0.462169	0.0970345	0.636597	0.783944
Tmem134	66990	5.5035	0.338359	0.0149836	0.462557	0.525796	0.000898003	0.0206733
Fam45a	67894	4.73363	0.297839	0.0149621	0.462557	0.186285	0.125718	0.300188
Deaf1	54006	6.2008	0.214469	0.0150657	0.462683	0.506134	1.1592e-05	0.00501265
Ano4	320091	3.96075	-0.348674	0.0151105	0.462683	-0.701849	7.7581e-05	0.00732617
Ube2m	22192	7.41043	0.286242	0.015088	0.462683	0.337053	0.0075065	0.0589601
Cox6b1	110323	7.24912	0.225487	0.0150367	0.462683	0.193855	0.040931	0.154311
Zfas1	68949	4.84756	0.369158	0.0164407	0.462942	1.13244	5.18861e-07	0.00205475
Rps5	20103	6.31053	0.356388	0.0163186	0.462942	0.683806	0.00014242	0.00966466
Gng10	14700	5.61858	0.295653	0.0152914	0.462942	0.53641	0.000218714	0.0117676
Lrig1	16206	5.7719	0.240085	0.0165295	0.462942	0.439428	0.000230215	0.0120951
Rpl23a	268449	2.27671	0.392184	0.0165882	0.462942	0.681616	0.000370833	0.0144731
Psmb6	19175	6.72403	0.17468	0.016166	0.462942	0.287347	0.000617989	0.0177333
Apoa1bp	246703	6.2282	0.213337	0.0163341	0.462942	0.343866	0.000756518	0.0194487
Ssbp4	76900	8.05506	0.458155	0.0158009	0.462942	0.727624	0.000838301	0.0201126
Gm15421	100042049	5.83202	0.404257	0.0155178	0.462942	0.635755	0.000881458	0.0205418
Tusc1	69136	3.88271	0.45295	0.0158364	0.462942	0.700648	0.000994148	0.0219358
Ccnt2	72949	4.72275	-0.255102	0.015737	0.462942	-0.392809	0.00112392	0.0227151
St6galnac6	50935	7.79465	0.368435	0.0164493	0.462942	0.540132	0.0017064	0.027912
Alkbh6	233065	5.08563	0.347217	0.0160779	0.462942	0.49466	0.00206711	0.0300879
Bbc3	170770	4.44649	0.548534	0.0155088	0.462942	0.773194	0.00211229	0.0304014
Rnr2	17725	11.9265	0.536889	0.0151847	0.462942	0.716833	0.00315372	0.036603
Oaz1	18245	6.12655	0.371912	0.0163456	0.462942	0.49227	0.00367976	0.0398817
Abca2	11305	8.44197	-0.266774	0.0161878	0.462942	-0.353428	0.0038296	0.0406756
Rps19	20085	3.27586	0.697727	0.0161045	0.462942	0.887067	0.00471607	0.0456311
Bmyc	107771	6.41258	0.300778	0.0158609	0.462942	0.379825	0.00498808	0.0466452
Atp11a	50770	6.00453	-0.335382	0.0161302	0.462942	-0.421757	0.00559585	0.0495018
Dbi	13167	7.11133	0.284763	0.0159664	0.462942	0.323472	0.0100243	0.0688374
Cpe	12876	11.8079	0.244662	0.0159689	0.462942	0.273105	0.0112477	0.0730053
Tmcc2	68875	9.25568	0.430572	0.0159367	0.462942	0.448221	0.016599	0.0897871
Bax	12028	5.6448	0.248315	0.015468	0.462942	0.256465	0.0168361	0.0903584
Lor	16939	5.42751	0.568359	0.0161387	0.462942	0.570421	0.0201787	0.100626
Mrpl54	66047	4.12718	0.286042	0.0161944	0.462942	0.277099	0.0246037	0.113316
Myrf	225908	6.60177	-0.444012	0.0165661	0.462942	-0.435109	0.024891	0.114345
Nsmf	56876	10.3634	0.541474	0.0157551	0.462942	0.509235	0.0275421	0.121893
Rac3	170758	4.15497	0.308462	0.0160557	0.462942	0.286777	0.0294462	0.126846
Rps27a	78294	1.34443	0.690525	0.0158748	0.462942	0.619404	0.0334776	0.136995
Baz2a	116848	5.74762	-0.18789	0.0163819	0.462942	-0.137112	0.0834164	0.235861
Edf1	59022	6.74045	0.240123	0.016379	0.462942	0.161859	0.105939	0.270092
Grpel1	17713	5.46603	0.222029	0.0165657	0.462942	0.147713	0.110432	0.277462
Irs4	16370	1.52162	-2.57715	0.0153025	0.462942	1.60642	0.116146	0.286514
Hgh1	59053	3.36885	0.287082	0.0154676	0.462942	0.179941	0.125164	0.29957
Wwtr1	97064	4.86993	0.416955	0.0153099	0.462942	0.177641	0.287912	0.495475
Slc29a1	63959	4.25852	-0.320061	0.0160203	0.462942	0.12332	0.341777	0.547
Ttc29	73301	0.0198466	-1.06409	0.0152869	0.462942	-0.40757	0.346397	0.551006
Bloc1s4	117197	4.5784	0.309047	0.0162768	0.462942	0.117225	0.349218	0.553311
Lmcd1	30937	3.08989	0.415824	0.0166247	0.462942	0.149102	0.375945	0.57851
Fto	26383	7.67135	-0.19527	0.0157321	0.462942	0.0593953	0.451217	0.642909
Glrx2	69367	5.71321	0.182216	0.0157162	0.462942	0.0519733	0.476491	0.664518
Zfp119a	104349	1.25366	0.533176	0.0162694	0.462942	0.131468	0.5315	0.707648
Sspo	243369	2.07885	-1.02089	0.0157204	0.462942	0.24553	0.541506	0.715471
Mien1	103742	5.53819	0.267263	0.0156273	0.462942	0.0542099	0.61085	0.766995
Kif13a	16553	5.60651	-0.220831	0.0166197	0.462942	-0.0449918	0.616396	0.77064
Mrpl18	67681	5.14183	0.192954	0.0155771	0.462942	0.037332	0.62742	0.777888
Rassf9	237504	1.20738	-0.613429	0.0161034	0.462942	-0.0965726	0.695541	0.823314
Mob4	19070	5.85024	0.210817	0.015327	0.462942	-0.0312406	0.709187	0.831199
Wdr4	57773	4.59144	0.208149	0.0166586	0.463028	0.0916589	0.281847	0.488386
Hes6	55927	4.44567	0.218716	0.0167877	0.463097	0.498376	2.22295e-05	0.00515212
Ndufb8	67264	7.12296	0.272318	0.0168882	0.463097	0.399417	0.00176839	0.0284321
Neurl1a	18011	9.20894	0.560632	0.0168997	0.463097	0.696207	0.00604989	0.0519325
Cnst	226744	5.84025	-0.29619	0.016907	0.463097	-0.34161	0.0102251	0.0697015
Naa30	70646	5.73266	0.210089	0.0168741	0.463097	0.149445	0.0908948	0.247926
Trim59	66949	4.32173	-0.424201	0.0167816	0.463097	-0.212612	0.226632	0.431192
Gm5857	545572	-0.280806	-0.894797	0.0167806	0.463097	0.298681	0.37696	0.579273
Fbxw10	213980	0.0216737	-0.784572	0.016716	0.463097	0.182128	0.565682	0.734358
Yeats4	64050	4.89936	0.214792	0.0169785	0.464212	0.0191745	0.824829	0.905293
Slc25a34	384071	2.89355	0.892218	0.0170683	0.465823	0.349099	0.332688	0.538513
2310022B05Rik	69551	7.33108	0.216622	0.0246398	0.467257	0.745664	2.9665e-07	0.00205475
Uggt1	320011	5.45746	-0.235692	0.0230658	0.467257	-0.661383	3.95555e-06	0.00397269
Ppp1r14b	18938	4.1647	0.261995	0.0179372	0.467257	0.620198	1.58089e-05	0.00501265
Ssr4	20832	5.2786	0.173492	0.0247635	0.467257	0.411764	3.21486e-05	0.00574161
Vps8	209018	5.17794	-0.190893	0.0222213	0.467257	-0.437333	4.02932e-05	0.00602484
Ppp1r1a	58200	7.10071	0.279637	0.0182047	0.467257	0.614424	4.08293e-05	0.00602484
4930413G21Rik	73951	5.60048	0.368065	0.0173987	0.467257	0.76905	6.57803e-05	0.00698635
Eif3f	66085	7.08817	0.238019	0.0189138	0.467257	0.494837	8.04117e-05	0.00734183
Znhit2	29805	5.87995	0.263461	0.0252876	0.467257	0.573945	8.88898e-05	0.00792382
Zfp445	235682	6.44718	-0.176816	0.0216242	0.467257	-0.373282	9.3928e-05	0.00802258
Pink1	68943	9.2061	0.260719	0.0293644	0.467257	0.572414	0.000113952	0.00899985
Selm	114679	6.46139	0.216572	0.025638	0.467257	0.455179	0.000133487	0.0093723
Pfkp	56421	7.64958	-0.209616	0.0193325	0.467257	-0.413232	0.000155454	0.0100567
Gnai2	14678	8.17311	0.209485	0.0222815	0.467257	0.407457	0.000222329	0.0118308
Mrps34	79044	5.52767	0.224912	0.0266449	0.467257	0.445004	0.000259853	0.0126905
Fam213a	70564	7.42235	0.196582	0.0300772	0.467257	0.398316	0.000270342	0.012894
Sec24c	218811	6.4832	-0.16303	0.0299245	0.467257	-0.329739	0.000282091	0.012917
Zfp423	94187	5.36853	0.296756	0.0295587	0.467257	0.598419	0.000279805	0.012917
Apoe	11816	11.6773	0.301472	0.0270754	0.467257	0.594819	0.000283855	0.0129568
Thada	240174	3.48963	-0.290576	0.0218278	0.467257	-0.551451	0.000293964	0.0131803
Tgoln1	22134	7.52784	-0.192938	0.0233391	0.467257	-0.367004	0.000318564	0.0137065
Zfp580	68992	4.14298	0.300667	0.0272081	0.467257	0.581981	0.000315351	0.0137065
Kifc2	16581	9.51147	0.376211	0.019421	0.467257	0.68698	0.000320263	0.0137065
Kpna6	16650	6.453	-0.186496	0.0256682	0.467257	-0.359416	0.0003332	0.0139049
Zdhhc9	208884	5.70303	-0.338725	0.0255522	0.467257	-0.649356	0.00034999	0.0141737
Fbxl16	214931	10.6062	0.357039	0.0272403	0.467257	0.688477	0.00035916	0.0143521
Tbca	21371	5.62936	0.183503	0.0299828	0.467257	0.355012	0.000413155	0.0153305
Pabpc1	18458	7.57362	0.182195	0.0267781	0.467257	0.343884	0.000422045	0.0155455
Vsig10l	75690	1.93806	0.384739	0.0185561	0.467257	0.668237	0.000437241	0.0157962
Ppdpf	66496	5.38283	0.239478	0.0220004	0.467257	0.426552	0.000491862	0.0163636
Fopnl	66086	5.08812	0.255375	0.0181415	0.467257	0.435873	0.000526708	0.0168827
Axl	26362	6.39806	0.23853	0.0243843	0.467257	0.425249	0.000603377	0.0175575
Rps3	27050	8.68837	0.293101	0.0294506	0.467257	0.540121	0.000633377	0.0180034
Rplp1	56040	8.12474	0.366594	0.0270596	0.467257	0.663901	0.000641838	0.0180397
Sft2d3	67158	3.19166	0.239248	0.0265993	0.467257	0.427076	0.000661319	0.0183477
Scrn3	74616	4.84981	-0.206312	0.0285685	0.467257	-0.379028	0.000664899	0.0183793
Aqr	11834	5.00002	-0.27203	0.0181102	0.467257	-0.450748	0.000731355	0.0192284
Ptpmt1	66461	5.14912	0.296313	0.0234199	0.467257	0.511962	0.00073604	0.0192842
Ggact	223267	4.44807	0.228116	0.025562	0.467257	0.398701	0.000796487	0.0197678
Ift140	106633	4.71734	-0.241765	0.0218334	0.467257	-0.406957	0.00085538	0.0202934
Nrd1	230598	6.76932	-0.146562	0.0269982	0.467257	-0.256937	0.000868489	0.0204434
S100a16	67860	6.47321	0.238798	0.0213217	0.467257	0.396653	0.00088748	0.0205629
Rack1	14694	6.59045	0.248516	0.0237188	0.467257	0.414777	0.001022	0.0220263
Uba52	22186	4.59943	0.351526	0.0191521	0.467257	0.558535	0.00106373	0.0222879
Cebpzos	68554	3.14286	0.245703	0.029423	0.467257	0.422064	0.00109497	0.022566
Tsen34	66078	6.41263	0.185169	0.0235697	0.467257	0.301562	0.00125562	0.0242824
Ybx1	22608	7.11901	0.18362	0.0266485	0.467257	0.305995	0.00126821	0.0244005
Ndufa7	66416	6.09694	0.278776	0.0288468	0.467257	0.471413	0.00128165	0.0245056
Pfdn5	56612	6.58868	0.362141	0.0291689	0.467257	0.613194	0.00132345	0.0248275
Particl	78108	4.32617	0.285218	0.0247881	0.467257	0.465391	0.00133084	0.0248275
Ndufb11	104130	6.67105	0.150118	0.0253473	0.467257	0.245237	0.00138194	0.0250821
Gm13375	433408	4.75166	0.407718	0.0241434	0.467257	0.660787	0.00139431	0.0250958
Naprt	223646	3.46712	0.402017	0.0206904	0.467257	0.626065	0.00145471	0.0254236
Mcm3ap	54387	5.56351	-0.186238	0.0176368	0.467257	-0.282979	0.00146038	0.02545
Dmwd	13401	8.03121	0.255943	0.0203235	0.467257	0.394178	0.00157285	0.0263631
Zfp622	52521	6.17812	0.230826	0.0281076	0.467257	0.378769	0.00157664	0.0263911
4930526I15Rik	75135	3.97239	0.365672	0.0276949	0.467257	0.595726	0.00159236	0.0265098
Ddah2	51793	4.20938	0.2603	0.024706	0.467257	0.410848	0.00159252	0.0265098
H2-Q4	15015	2.53324	0.471964	0.024279	0.467257	0.744148	0.00179442	0.0285435
Rps20	67427	5.40033	0.46013	0.0294184	0.467257	0.752963	0.00180179	0.028588
Nenf	66208	3.9316	0.343152	0.0190632	0.467257	0.511184	0.00181179	0.0286408
Mrpl52	68836	4.37094	0.283829	0.0265437	0.467257	0.449221	0.00186672	0.0288339
Ubxn6	66530	6.83872	0.225218	0.019031	0.467257	0.335318	0.00186994	0.0288339
R74862	97423	2.35829	0.386746	0.0276216	0.467257	0.61579	0.00190707	0.0290789
Eci2	23986	5.15351	0.186571	0.0224172	0.467257	0.285741	0.00191708	0.0291362
Cbx6	494448	9.50091	0.243103	0.0228173	0.467257	0.37204	0.00198128	0.0296699
Prr7	432763	6.74828	0.414717	0.0298786	0.467257	0.67164	0.00199558	0.02971
Ddx10	77591	3.96433	-0.215836	0.0291173	0.467257	-0.346517	0.00205636	0.0300401
Gm266	212539	2.88191	0.478396	0.0298836	0.467257	0.76	0.0021393	0.0306762
Tnfaip2	21928	2.09296	0.478923	0.0273943	0.467257	0.754603	0.00221453	0.0310329
Ndufa4	17992	7.69437	0.246214	0.0176339	0.467257	0.353361	0.00223865	0.031037
Gigyf1	57330	5.97369	-0.173007	0.0298632	0.467257	0.276381	0.00224757	0.0310815
Mcat	223722	4.45587	0.198875	0.0292346	0.467257	0.312647	0.00230666	0.0313667
Ctnnbip1	67087	6.03116	0.220467	0.0222106	0.467257	0.328372	0.00230454	0.0313667
Sap30l	50724	5.91497	0.383455	0.0289673	0.467257	0.601034	0.00242351	0.0321456
Slc27a1	26457	7.23872	0.230135	0.0237804	0.467257	0.345318	0.00245945	0.0323313
Ankhd1	108857	5.32947	-0.214387	0.028505	0.467257	-0.335212	0.0024705	0.0323635
Selo	223776	4.17889	0.241199	0.0196315	0.467257	0.34597	0.00254796	0.0329581
Serp2	72661	6.50045	0.338104	0.0205566	0.467257	0.488614	0.0026306	0.0334995
Dtnbp1	94245	5.84686	0.235504	0.0183711	0.467257	0.331724	0.00272289	0.0337899
Chd6	71389	5.82766	-0.255209	0.0183865	0.467257	-0.362184	0.00271297	0.0337899
Rpl41	67945	8.47013	0.436556	0.0286748	0.467257	0.673006	0.00272114	0.0337899
Alad	17025	5.0671	0.353066	0.0204064	0.467257	0.506738	0.00277725	0.0341072
Tox3	244579	3.73116	0.381429	0.024266	0.467257	0.562077	0.00278427	0.0341072
Commd3	12238	5.35381	0.182905	0.0173557	0.467257	0.254185	0.00278924	0.0341348
Chmp6	208092	3.83941	0.187124	0.0281364	0.467257	0.28338	0.0028696	0.0347617
Arhgap9	216445	0.16437	0.681092	0.0253189	0.467257	0.993014	0.00291782	0.0350255
Ech1	51798	5.55381	0.217397	0.0192336	0.467257	0.305517	0.0029533	0.0353388
Uqcr10	66152	6.62826	0.308899	0.0219232	0.467257	0.444517	0.0029824	0.0356007
Clcn7	26373	5.7365	-0.15639	0.026802	0.467257	-0.235166	0.00299643	0.0356905
Apbb2	11787	5.42824	-0.239212	0.0253396	0.467257	-0.352738	0.00321637	0.0369384
Akt1	11651	8.29306	0.234613	0.0284784	0.467257	0.352593	0.00321694	0.0369384
Eif3i	54709	6.38604	0.171779	0.029487	0.467257	0.259053	0.00330214	0.0375447
Rpn1	103963	6.972	-0.21748	0.0225317	0.467257	-0.312197	0.00330914	0.0375676
Gm15455	433287	3.03666	-0.25369	0.0239408	0.467257	-0.365616	0.00353005	0.0389045
Atic	108147	4.82474	-0.168044	0.0280352	0.467257	-0.247658	0.00371889	0.0401901
Rhbdl1	214951	6.22563	0.296307	0.0200454	0.467257	0.404167	0.003878	0.040998
Fam195b	192173	6.25977	0.267223	0.0265143	0.467257	0.384129	0.00394321	0.0413968
Psd	73728	10.2619	0.421176	0.0249532	0.467257	0.596023	0.00409235	0.0422733
Vps37d	194309	5.41806	0.286464	0.0227524	0.467257	0.395665	0.00424559	0.0431869
Adamtsl1	77739	3.65968	-0.33851	0.0261637	0.467257	-0.487763	0.00426541	0.0432425
Nup133	234865	4.83536	-0.223266	0.0293621	0.467257	-0.325574	0.00429118	0.0433717
Ttc27	74196	3.78041	-0.246773	0.0268914	0.467257	-0.351907	0.00441005	0.0440566
Rab12	19328	6.60356	0.159891	0.0233353	0.467257	0.22004	0.00455765	0.0448504
Aldoc	11676	10.235	0.328187	0.0213308	0.467257	0.443265	0.00457436	0.0449236
Slc23a2	54338	6.99926	-0.266038	0.019795	0.467257	-0.354159	0.00481372	0.0459999
Tbc1d9b	76795	8.59776	0.345512	0.0281736	0.467257	0.487374	0.00498237	0.0466208
Marcks	17118	8.0629	0.293093	0.0281377	0.467257	0.411513	0.00509016	0.0472438
Gt(ROSA)26Sor	14910	2.8471	0.389661	0.0280261	0.467257	0.545744	0.00510292	0.047291
Scn1a	20265	6.28444	-0.391041	0.0180052	0.467257	-0.508403	0.00511561	0.0473092
AI314180	230249	6.19477	-0.225636	0.0269853	0.467257	-0.314914	0.00523808	0.0478228
Sec31a	69162	6.64295	-0.197575	0.0182182	0.467257	-0.255413	0.00523457	0.0478228
Dgcr6	13353	5.86629	0.265726	0.022537	0.467257	0.354612	0.00532259	0.0482459
Snx19	102607	6.37953	-0.203922	0.0232825	0.467257	-0.273649	0.00560327	0.0495173
Adra2c	11553	6.24611	0.468961	0.0216055	0.467257	0.614315	0.00579151	0.0504621
Gtpbp6	107999	4.00945	0.359202	0.0237778	0.467257	0.476007	0.005868	0.0509994
Ncoa2	17978	6.56687	-0.201156	0.0198383	0.467257	-0.260185	0.00587076	0.0509994
Timm17b	21855	4.51109	0.198239	0.0194676	0.467257	0.249073	0.00669967	0.0554154
Kcnd3os	78635	0.567576	0.509506	0.0263359	0.467257	0.666334	0.00679681	0.0556791
Cox11	69802	4.45488	0.237058	0.0201507	0.467257	0.297539	0.00685204	0.0559282
COX3	17710	7.27393	0.550881	0.0230871	0.467257	0.708197	0.00713097	0.0571122
Phactr3	74189	7.69769	0.277011	0.0230278	0.467257	0.35422	0.00733554	0.0581325
Enho	69638	6.32735	0.455453	0.0269165	0.467257	0.600863	0.0073604	0.0582376
Slc35f3	210027	5.12547	-0.217037	0.0263669	0.467257	-0.284815	0.00769508	0.0598175
Fam172a	68675	5.71349	0.18051	0.028404	0.467257	0.238657	0.00776841	0.0599847
Rab1b	76308	7.57188	0.197437	0.0241666	0.467257	0.25195	0.00795101	0.0605229
Arhgef2	16800	7.07646	-0.200429	0.0192298	0.467257	-0.245791	0.00798114	0.0605722
Mlxip	208104	4.71914	-0.191514	0.0287632	0.467257	-0.252646	0.00827784	0.0620426
Usp48	170707	5.91086	-0.208232	0.0225102	0.467257	-0.260598	0.00844758	0.0624681
AU023762	102688	0.350198	0.810624	0.0258688	0.467257	1.01009	0.0084638	0.0624681
Chchd1	66121	4.15052	0.355241	0.0258529	0.467257	0.453612	0.00844363	0.0624681
Tmem256	69186	5.21617	0.335362	0.018281	0.467257	0.399843	0.00851913	0.0627583
Zcchc3	67917	4.22589	0.269831	0.0277209	0.467257	0.348558	0.00857814	0.0629197
Nim1k	245269	4.95757	0.162612	0.0224321	0.467257	0.201756	0.00866569	0.0633423
Timm13	30055	6.45527	0.298435	0.0183108	0.467257	0.355629	0.0086882	0.0633532
Edil3	13612	6.86354	-0.239735	0.0196434	0.467257	-0.291388	0.00874778	0.0634401
B3gat3	72727	7.93838	0.381741	0.0191777	0.467257	0.456224	0.00902149	0.064842
Usp19	71472	7.11755	-0.208316	0.0199941	0.467257	-0.251018	0.00934388	0.0662426
Ptpn23	104831	5.88556	-0.172598	0.0290706	0.467257	-0.222958	0.00950417	0.0668442
Eef1b2	55949	6.88585	0.224661	0.0208671	0.467257	0.27023	0.0096075	0.0673822
Cyb561	13056	6.21493	-0.269701	0.0221483	0.467257	-0.32876	0.00982839	0.0682326
AW047730	99870	6.22999	0.592761	0.0216409	0.467257	0.715344	0.00987728	0.0683527
C330021F23Rik	546049	1.74163	0.613326	0.0227616	0.467257	0.736706	0.0101753	0.0695512
Abca7	27403	4.63469	-0.260881	0.0230108	0.467257	-0.318925	0.01021	0.0696691
Xrcc3	74335	3.12702	-0.338909	0.0276814	0.467257	0.425179	0.0102528	0.069755
Dlg4	13385	10.3329	0.231469	0.0261604	0.467257	0.286648	0.0105847	0.0708078
Bcl7c	12055	3.82279	0.533915	0.0197207	0.467257	0.616949	0.0111008	0.0725117
Mbd3	17192	7.66952	0.291139	0.0300087	0.467257	0.367501	0.0111401	0.0726519
Bambi-ps1	81913	0.794893	0.597299	0.0300284	0.467257	0.756419	0.0112121	0.0729317
1500011K16Rik	67885	4.76289	0.360007	0.0177503	0.467257	0.408668	0.0113214	0.0731688
Gpam	14732	5.98411	0.198752	0.0194935	0.467257	0.229233	0.0114073	0.0733463
Fuca2	66848	5.29378	-0.182311	0.021206	0.467257	-0.214063	0.0116475	0.0739756
Wsb2	59043	8.72046	0.318702	0.0242751	0.467257	0.38173	0.0117618	0.0742943
Brd2	14312	8.43652	0.211804	0.0266351	0.467257	0.258188	0.011899	0.0747385
Mrpl14	68463	4.46162	0.317455	0.0214686	0.467257	0.367595	0.0122775	0.0756998
Gtf3c3	98488	3.98982	-0.263041	0.030106	0.467257	-0.326746	0.0123263	0.075794
Pmm1	29858	7.58986	0.208774	0.023932	0.467257	0.247296	0.0124387	0.0761124
Rec8	56739	2.15962	-0.698856	0.0288357	0.467257	0.851318	0.0131308	0.0785193
Pth1r	19228	3.28261	0.379841	0.0297465	0.467257	0.46069	0.0134153	0.0795676
Dohh	102115	6.69511	0.363705	0.0228795	0.467257	0.419569	0.0136677	0.0806289
Polr2e	66420	6.10965	0.188487	0.028152	0.467257	0.226788	0.0137509	0.0809842
Hadha	97212	6.32963	-0.170982	0.0298334	0.467257	-0.208277	0.0140092	0.0817831
Sec23b	27054	5.38956	-0.19732	0.0184519	0.467257	-0.218243	0.0140665	0.0820092
Tceb2	67673	6.05777	0.236828	0.0188522	0.467257	0.259137	0.0150017	0.0849308
Fbxo31	76454	8.15953	0.28097	0.0217931	0.467257	0.313852	0.0156266	0.0871336
Rftn2	74013	5.74813	0.219118	0.0200255	0.467257	0.240108	0.0158401	0.0877965
Sema6d	214968	6.50516	-0.211211	0.0182209	0.467257	-0.225346	0.0173289	0.0919725
Nr2f6	13864	6.78563	0.513513	0.0217514	0.467257	0.56043	0.0176039	0.0926634
Fgd1	14163	4.4282	0.248913	0.0300248	0.467257	0.288314	0.0181103	0.09462
0610010K14Rik	104457	4.80925	0.196975	0.0215219	0.467257	0.212963	0.018307	0.0951673
2900076A07Rik	100504421	1.83387	0.511662	0.0279392	0.467257	0.57796	0.0185817	0.0960979
Gng13	64337	4.38634	0.72353	0.0227489	0.467257	0.779275	0.0190219	0.0972394
Unc5b	107449	6.00642	-0.427283	0.0222174	0.467257	-0.460127	0.0203102	0.101081
Slc25a23	66972	9.04495	0.253407	0.0207723	0.467257	0.266766	0.0205714	0.101709
Ehbp1	216565	5.44782	-0.221882	0.0195125	0.467257	-0.228988	0.0217953	0.105358
Abhd17a	216169	8.15157	0.550128	0.0261559	0.467257	0.596146	0.022005	0.105879
Sox11	20666	4.96589	0.347555	0.0181535	0.467257	0.347341	0.0220594	0.106106
Zfp612	234725	5.06941	-0.256161	0.026772	0.467257	-0.280461	0.0222153	0.106623
U2af1l4	233073	5.13466	0.209259	0.0295123	0.467257	0.232433	0.0223195	0.106982
Hmgn3	94353	5.21529	0.207611	0.0215481	0.467257	0.215015	0.0228666	0.108276
Smim12	80284	5.4525	0.215867	0.0192693	0.467257	0.21918	0.0230162	0.108526
Eva1b	230752	1.62305	0.515216	0.0280216	0.467257	0.553298	0.0236752	0.11087
Tekt1	21689	2.37557	-0.654339	0.0298579	0.467257	-0.725297	0.0242314	0.112218
Capn6	12338	1.0028	-0.991455	0.0179861	0.467257	-0.98358	0.0246456	0.113439
Nubp2	26426	5.26599	0.221292	0.0226855	0.467257	0.226549	0.0259537	0.117545
Smox	228608	6.00236	0.338629	0.0260419	0.467257	0.354213	0.026241	0.118183
Sox2ot	320478	5.04105	-0.282994	0.022406	0.467257	-0.288884	0.0269482	0.120289
Trem2	83433	3.85929	0.338542	0.0294645	0.467257	0.361468	0.0273068	0.121393
Casc3	192160	5.98459	-0.20274	0.0256556	0.467257	-0.210549	0.027691	0.122264
Rrp1b	72462	3.28064	-0.288654	0.0184569	0.467257	0.279491	0.0284243	0.124191
Slc9a3r1	26941	6.6687	0.342569	0.0267934	0.467257	0.354395	0.0286798	0.124909
Rundc3a	51799	8.85685	0.344958	0.0256156	0.467257	0.353726	0.0287114	0.125011
Trim67	330863	3.96023	0.505446	0.0186601	0.467257	0.480787	0.0290524	0.125986
Six3os1	100043902	1.79399	-1.37189	0.026999	0.467257	1.39512	0.0292598	0.126484
Enpp5	83965	7.18361	-0.236888	0.0269627	0.467257	-0.245884	0.0294141	0.126788
Cnot3	232791	4.68721	-0.19112	0.0226159	0.467257	-0.189486	0.0306243	0.129886
Kcnh1	16510	6.1202	-0.327043	0.0178433	0.467257	-0.309722	0.0312218	0.131605
Rrbp1	81910	6.19464	-0.234035	0.0294122	0.467257	-0.243337	0.0315153	0.132287
Atr	245000	2.76082	-0.317357	0.017594	0.467257	-0.295517	0.0326313	0.135291
Nanos1	332397	5.5723	0.467888	0.0279887	0.467257	0.47345	0.0329376	0.135879
Las1l	76130	5.28389	-0.180108	0.0295401	0.467257	-0.185786	0.0330502	0.135979
Fgfr3	14184	7.49358	0.394663	0.0202586	0.467257	0.37434	0.0332948	0.13656
Mocs3	69372	4.69354	0.403798	0.0261742	0.467257	0.399133	0.0347999	0.140064
Frmpd3	245643	2.35342	0.498519	0.0297127	0.467257	-0.502491	0.0356848	0.142371
Tbcb	66411	6.24237	0.213776	0.0207887	0.467257	0.200838	0.0357966	0.142741
Dpf2	19708	5.60332	-0.162211	0.0198389	0.467257	-0.150352	0.0373549	0.145998
Gadd45g	23882	4.76263	0.349026	0.0224823	0.467257	0.325277	0.0391773	0.149968
Lrrc73	224813	5.58558	0.220865	0.0237042	0.467257	0.206097	0.0409166	0.154311
Garem2	242915	4.91505	0.356755	0.0258092	0.467257	0.337759	0.0414226	0.155386
Eps15l1	13859	5.21841	-0.210582	0.0177732	0.467257	-0.186085	0.0420194	0.156443
Rbm6	19654	4.85742	-0.264023	0.0230873	0.467257	-0.244279	0.0428319	0.158192
Pomt2	217734	4.52264	-0.203004	0.0218375	0.467257	-0.18515	0.0429968	0.158464
Rbm19	74111	3.86492	-0.253424	0.0212295	0.467257	-0.228748	0.0442697	0.161131
Tpt1	22070	4.68147	0.41103	0.0191832	0.467257	0.360291	0.0447705	0.162015
Csnk1g2	103236	8.3527	0.425405	0.0283014	0.467257	0.399878	0.0462493	0.165223
Kri1	215194	4.26511	-0.241518	0.0284461	0.467257	-0.226735	0.048206	0.169916
Slc43a2	215113	6.256	-0.364144	0.0178198	0.467257	-0.310582	0.0493185	0.172199
Tbc1d5	72238	5.34149	-0.167148	0.0293277	0.467257	-0.156825	0.0495211	0.172614
Wdr45b	66840	5.80068	0.206633	0.0182162	0.467257	0.175392	0.0499508	0.173509
D430042O09Rik	233865	4.88621	-0.245388	0.0217266	0.467257	-0.216643	0.0500523	0.173661
Atp5e	67126	6.93084	0.387437	0.0243375	0.467257	0.346252	0.0502527	0.173996
Tsen15	66637	3.10961	0.385542	0.022849	0.467257	0.338828	0.0506517	0.174811
Gid4	66771	6.72169	0.264516	0.0260007	0.467257	0.239551	0.0507165	0.174919
Mmd2	75104	7.91169	0.238525	0.0175601	0.467257	0.200162	0.0510137	0.175182
Mex3d	237400	5.54985	0.443909	0.0242332	0.467257	0.392421	0.0519221	0.177331
Nme3	79059	4.93058	0.26828	0.027236	0.467257	0.244095	0.0519438	0.177365
Sh3bgrl	56726	6.6015	0.224668	0.0172782	0.467257	0.186238	0.0530575	0.179621
Nt5c	50773	5.04062	0.209534	0.0235177	0.467257	0.183276	0.0535053	0.18065
Peg13	353342	8.0448	-0.257703	0.0206538	0.467257	-0.221638	0.053624	0.180807
Ctnna1	12385	6.22419	-0.206361	0.0179317	0.467257	-0.172042	0.0543211	0.182226
Mpp5	56217	5.52195	-0.175147	0.0294071	0.467257	-0.16029	0.0551465	0.183879
Pml	18854	3.81227	-0.242106	0.0229006	0.467257	-0.209659	0.0563038	0.186094
Mtss1l	244654	8.8618	0.351108	0.0265462	0.467257	0.310686	0.056382	0.186243
Plekha6	240753	5.92403	-0.296411	0.0189129	0.467257	-0.244599	0.0590888	0.191065
Mfap3l	71306	6.15868	0.341566	0.0260222	0.467257	0.296167	0.0602106	0.193158
H2afj	232440	6.46781	0.3789	0.021301	0.467257	0.314098	0.0607187	0.194251
Gm12191	666899	6.68246	0.327891	0.0205568	0.467257	0.267994	0.0631966	0.199092
Lage3	66192	3.76066	0.259478	0.0231222	0.467257	0.215928	0.0633483	0.199297
Gpm6b	14758	9.97313	0.181813	0.0257897	0.467257	0.155392	0.0636069	0.199883
Ret	19713	2.87495	-0.557652	0.0224977	0.467257	-0.463766	0.0643897	0.201495
Gm17750	553095	1.79158	0.599464	0.0280156	0.467257	0.494855	0.0678968	0.208408
Rpl37a	19981	2.90683	0.40475	0.0300498	0.467257	0.348639	0.0684607	0.209413
Snw1	66354	6.29819	-0.178986	0.0204352	0.467257	-0.143703	0.0688183	0.210063
Ube2d3	66105	7.03142	0.190416	0.0252026	0.467257	0.157144	0.0710458	0.214877
Tbc1d9	71310	7.4975	-0.345657	0.0269779	0.467257	-0.290334	0.0716423	0.215924
Cnih2	12794	9.23692	0.454673	0.0272861	0.467257	0.377326	0.0725971	0.217517
Nxt2	237082	5.03354	0.221681	0.028154	0.467257	0.184875	0.0740888	0.220068
Gm9840	100043674	5.13142	0.220323	0.0301309	0.467257	0.185809	0.0742214	0.220317
Kat6b	54169	5.61332	-0.189129	0.0298573	0.467257	-0.159091	0.0762083	0.223448
Mrps7	50529	5.61482	0.172234	0.0285998	0.467257	0.142836	0.0762894	0.223599
Mthfsl	100039707	2.13154	0.430451	0.0221718	0.467257	0.332236	0.0785634	0.227607
Rpl27	19942	1.89193	0.408874	0.0222012	0.467257	0.313537	0.0810004	0.231627
Gm6265	621837	4.37334	0.283397	0.019746	0.467257	0.213528	0.0821152	0.233338
Scamp2	24044	4.46542	-0.167662	0.026278	0.467257	-0.134111	0.0823017	0.233586
Cdhr1	170677	3.75959	-0.407432	0.0209867	0.467257	0.310304	0.082858	0.234767
Rps3a1	20091	4.88437	0.724453	0.0206284	0.467257	0.538871	0.0846397	0.238158
Camk2a	12322	12.3597	0.385176	0.0296661	0.467257	0.310857	0.0854886	0.239428
Fam213b	66469	6.20878	0.372545	0.0254705	0.467257	0.291028	0.0855457	0.239482
Psma2	19166	5.59559	0.184592	0.0183614	0.467257	0.134271	0.0889907	0.24503
Otud7a	170711	6.29213	0.207195	0.0209328	0.467257	0.154444	0.0889173	0.24503
Tm9sf1	74140	5.28441	-0.245042	0.0183424	0.467257	-0.178042	0.0902513	0.247162
Sec14l5	665119	3.10423	-0.511744	0.0240081	0.467257	-0.393373	0.0913753	0.248627
Utp15	105372	4.51724	-0.233775	0.0220061	0.467257	-0.173731	0.0934813	0.251481
Nucb1	18220	6.44244	-0.22223	0.026575	0.467257	-0.171634	0.0940733	0.252129
Znrf2	387524	4.78351	0.389851	0.0241204	0.467257	0.289734	0.0968998	0.256555
Gns	75612	6.98066	-0.218273	0.0220012	0.467257	-0.160793	0.0971487	0.256888
Zfp771	244216	5.90368	0.479419	0.028657	0.467257	0.365412	0.0991781	0.259572
Mzt1	76789	6.24853	0.228256	0.0291104	0.467257	0.175622	0.0993771	0.259826
Gm19565	100503122	1.15109	0.460196	0.0264972	0.467257	0.339986	0.101211	0.262796
Gm7866	665964	1.25945	1.07831	0.0206537	0.467257	0.755496	0.101396	0.26314
Usp54	78787	5.77608	-0.203284	0.0272877	0.467257	-0.15269	0.104398	0.26784
Grik3	14807	6.22123	-0.359194	0.0250101	0.467257	-0.26425	0.10511	0.268797
Nexn	68810	2.09826	-1.78275	0.0294107	0.467257	1.31395	0.106987	0.271803
Btbd1	83962	6.77155	0.248247	0.0240722	0.467257	0.178195	0.109078	0.274977
Mcam	84004	4.9303	-0.491812	0.0281817	0.467257	-0.35899	0.112233	0.280211
Fcgr3	14131	3.3294	0.45397	0.0198127	0.467257	0.30596	0.116195	0.286542
Plekhg3	263406	4.86248	-0.390032	0.019244	0.467257	-0.263412	0.116403	0.286598
Ptprv	13924	-0.041805	-3.8807	0.0177493	0.467257	2.10056	0.116497	0.286628
Mxd4	17122	5.71245	0.2436	0.0301706	0.467257	0.178588	0.117311	0.287297
Tomm22	223696	5.44787	0.215831	0.0219696	0.467257	0.147355	0.119775	0.291739
Bmper	73230	2.85242	-0.45812	0.0187016	0.467257	-0.301357	0.120601	0.292667
Rps15a-ps5	100042335	2.19836	0.511287	0.018614	0.467257	0.330907	0.123835	0.297871
Nhp2	52530	5.21331	0.248568	0.0282807	0.467257	0.175664	0.124731	0.298885
Snrpb2	20639	4.3738	0.280042	0.028896	0.467257	0.19441	0.132309	0.310461
Angptl4	57875	1.46482	0.604696	0.0272321	0.467257	0.403071	0.134358	0.313232
0610012G03Rik	106264	5.94706	0.253748	0.0209023	0.467257	0.162849	0.138209	0.318988
Lrch3	70144	4.36044	-0.265959	0.0220085	0.467257	-0.172928	0.139724	0.321224
St3gal2	20444	7.77328	0.220724	0.0286096	0.467257	0.149444	0.142154	0.324429
Ncapd2	68298	4.17567	-0.258803	0.0238988	0.467257	-0.168939	0.142397	0.324884
Tjap1	74094	4.28907	-0.257922	0.0207731	0.467257	-0.163806	0.143792	0.326693
Lrrc17	74511	3.15304	1.17149	0.022158	0.467257	0.718699	0.144276	0.327163
Fbxl15	68431	4.64349	0.32418	0.0291466	0.467257	0.217647	0.146143	0.329574
Sri	109552	6.04312	0.194688	0.0244617	0.467257	0.124325	0.152365	0.337407
Leo1	235497	4.75817	-0.264184	0.0259694	0.467257	-0.171116	0.152558	0.337586
Fam184a	75906	4.20624	-0.252514	0.0261212	0.467257	0.16181	0.157355	0.344458
Xpnpep3	321003	2.93008	-0.248566	0.0261265	0.467257	-0.157943	0.160697	0.348631
Cav2	12390	4.9242	0.330517	0.0281277	0.467257	0.211044	0.161654	0.349766
Zfp938	237411	3.73735	0.291639	0.0186664	0.467257	0.172277	0.162066	0.35024
Acsl1	14081	5.60629	-0.204957	0.0236429	0.467257	-0.12632	0.164561	0.353161
Ccdc85b	240514	7.2865	0.355724	0.0250171	0.467257	0.217138	0.170888	0.362591
Alox5ap	11690	1.40765	0.465981	0.0269214	0.467257	0.289402	0.170988	0.362705
Top2a	21973	1.40001	-0.868503	0.0177551	0.467257	-0.458864	0.179228	0.374023
2410004B18Rik	66421	4.69881	0.248286	0.0181235	0.467257	0.139591	0.179438	0.374059
Ica1l	70375	4.94398	0.160765	0.0279344	0.467257	-0.0961772	0.189127	0.387015
Grk3	320129	6.79006	0.231252	0.0207296	0.467257	0.127454	0.199305	0.399253
Banf1	23825	5.7372	0.175744	0.0297173	0.467257	0.102684	0.205028	0.406113
Tril	66873	6.95788	0.297602	0.0232984	0.467257	0.165112	0.205498	0.406616
Tmem183a	57439	6.09347	0.157825	0.02387	0.467257	-0.0873828	0.2091	0.410703
Chrm2	243764	1.92396	-0.787855	0.0247883	0.467257	-0.44045	0.210792	0.413045
Stox2	71069	7.43093	0.213529	0.0213707	0.467257	0.115026	0.21172	0.414226
Slc15a2	57738	4.66069	0.253111	0.0234751	0.467257	0.137851	0.214269	0.417003
Gm1821	218963	8.69446	0.149173	0.0260525	0.467257	0.0829835	0.215131	0.417917
Tmcc3	319880	6.46542	-0.227567	0.0289232	0.467257	-0.128608	0.219826	0.423169
C1qtnf2	69183	0.373174	0.895494	0.0253891	0.467257	0.467122	0.222384	0.426322
Prune2	353211	6.03126	-0.256963	0.0260698	0.467257	-0.140831	0.223902	0.428109
Kti12	100087	4.16878	0.170568	0.0277719	0.467257	0.0926471	0.231564	0.437291
Ftl1-ps2	434624	-0.609843	1.2118	0.0253215	0.467257	0.644362	0.234236	0.439893
Igflr1	101883	1.41715	-0.604444	0.0217653	0.467257	0.308443	0.237086	0.442535
Cort	12854	2.37269	0.517049	0.0222352	0.467257	-0.260332	0.244689	0.449871
Actn3	11474	0.513669	0.726659	0.0247506	0.467257	0.362927	0.252435	0.458861
Lrrc38	242735	1.27696	-0.751624	0.0202907	0.467257	-0.367677	0.252535	0.458863
1700030K09Rik	72254	2.8139	-0.341254	0.0283584	0.467257	-0.174976	0.259222	0.466011
Pts	19286	3.94738	0.299126	0.0253707	0.467257	0.148897	0.260111	0.466719
Sepn1	74777	4.65222	-0.281475	0.0172337	0.467257	-0.130297	0.264379	0.470861
Gtpbp3	70359	4.94658	0.319119	0.0184437	0.467257	0.147894	0.26714	0.473467
Ifrd1	15982	4.7204	0.27821	0.0207104	0.467257	-0.131273	0.267984	0.474312
Pnisr	66625	6.14556	-0.246749	0.0190097	0.467257	0.112531	0.278725	0.485256
Stk36	269209	2.41888	-0.444806	0.018672	0.467257	-0.193969	0.295757	0.502888
Cass4	320664	0.0770024	-0.76951	0.0288954	0.467257	0.364182	0.298044	0.504786
Pcdhgb6	93703	3.91075	-0.276261	0.0211174	0.467257	-0.120929	0.307931	0.513843
Qsox2	227638	4.38409	-0.217201	0.0204645	0.467257	-0.0930399	0.314472	0.51992
Tst	22117	4.97939	0.369978	0.0256915	0.467257	0.163365	0.317062	0.522597
A430005L14Rik	97159	3.96794	0.280261	0.0201631	0.467257	0.117962	0.320194	0.525937
Emx2	13797	4.49396	0.49249	0.0289862	0.467257	0.220022	0.321827	0.527565
Bod1	69556	6.30492	0.180284	0.026725	0.467257	0.0766144	0.34136	0.546734
Sypl	19027	5.29769	-0.221595	0.0239932	0.467257	-0.0916819	0.345424	0.550144
Ankrd42	73845	3.46191	-0.297718	0.0176675	0.467257	-0.114225	0.352682	0.556445
Polr3k	67005	5.21756	0.168866	0.0212467	0.467257	0.0665332	0.354974	0.558573
Scrn1	69938	6.54092	-0.295519	0.0262589	0.467257	-0.121969	0.355249	0.558879
Aamdc	66273	4.51714	0.207103	0.0300633	0.467257	-0.0859855	0.362251	0.565407
Gm19461	100502933	0.363434	-0.874007	0.0278796	0.467257	0.358869	0.371698	0.574931
E430018J23Rik	101604	2.531	-0.340133	0.0208817	0.467257	0.128239	0.374992	0.577648
Ttc16	338348	0.556801	-0.677617	0.0193175	0.467257	-0.250524	0.376651	0.579124
Odf2	18286	5.58111	-0.219326	0.0269742	0.467257	0.0852376	0.384971	0.586232
Clcn5	12728	2.39335	-0.529879	0.02846	0.467257	-0.205466	0.385266	0.586352
Klhl5	71778	6.21157	0.184682	0.0275168	0.467257	0.0706891	0.392166	0.591744
Hspb6	243912	3.02341	-0.386266	0.0253985	0.467257	0.145218	0.394407	0.59334
Exosc3	66362	3.43285	0.256984	0.0284406	0.467257	0.0976831	0.398339	0.596638
Sh3rf2	269016	1.89977	-2.31873	0.0277963	0.467257	0.817467	0.3994	0.597514
Sv2c	75209	4.47087	-0.756809	0.0251579	0.467257	0.272604	0.409523	0.606395
Clec11a	20256	2.62117	0.460034	0.0196929	0.467257	0.158106	0.409578	0.606417
Mpp7	75739	2.39447	-0.642501	0.0261376	0.467257	-0.232835	0.415195	0.61113
Sprtn	244666	3.01901	-0.27176	0.0202063	0.467257	0.0923597	0.418353	0.614039
Mpped1	223726	8.15216	0.389243	0.0230012	0.467257	-0.133955	0.42335	0.61854
Pdf	68023	5.15704	0.20511	0.0191873	0.467257	0.0681568	0.425975	0.62057
Ccdc180	381522	1.14293	-0.800189	0.0197422	0.467257	-0.268422	0.426289	0.620805
Rsph4a	212892	3.19826	-0.422155	0.0285726	0.467257	-0.149277	0.433876	0.627649
Vat1l	270097	6.16828	-0.686739	0.0227069	0.467257	0.224019	0.446743	0.639023
Cnot10	78893	5.36804	-0.190474	0.0264439	0.467257	-0.0622784	0.461763	0.651651
Lysmd3	80289	2.80198	0.348968	0.0236323	0.467257	0.111115	0.46217	0.65205
Sub1	20024	7.57516	0.225387	0.0299217	0.467257	0.0740976	0.46913	0.657847
Ankrd13c	433667	6.45213	0.259306	0.019389	0.467257	0.0768626	0.476822	0.664757
Nipsnap3b	66536	3.67379	0.281931	0.0263604	0.467257	0.0878097	0.479703	0.666559
Sart1	20227	6.04531	-0.204355	0.0190087	0.467257	-0.0587796	0.490171	0.675502
Tmem106c	380967	4.75288	-0.170377	0.0295505	0.467257	0.0517809	0.504007	0.685878
Fam212a	68176	2.04856	0.555207	0.0185034	0.467257	0.15248	0.506954	0.688041
Armc3	70882	1.53648	-0.584879	0.0300394	0.467257	-0.175901	0.513085	0.692494
Lpar6	67168	1.41501	-0.46873	0.0288241	0.467257	0.133907	0.522324	0.699648
Strip2	320609	5.51	-0.597789	0.019319	0.467257	-0.156481	0.528596	0.704904
Plekha5	109135	5.11315	-0.182632	0.0240374	0.467257	0.0497588	0.530361	0.706656
Nrm	106582	1.03797	-0.502676	0.0258672	0.467257	-0.132556	0.537703	0.712027
Foxg1	15228	7.80874	0.30563	0.0226297	0.467257	0.080472	0.538362	0.712628
Pole	18973	0.651346	-0.655728	0.0172757	0.467257	0.157388	0.543579	0.717107
Tgfa	21802	5.81087	-0.330174	0.0227219	0.467257	0.0793724	0.576201	0.741993
Glb1l	74577	2.75962	-0.440632	0.0226135	0.467257	0.102924	0.587032	0.749969
Them4	75778	4.08499	0.338822	0.018401	0.467257	0.0749716	0.589907	0.752052
Spa17	20686	1.91779	-0.401087	0.0204021	0.467257	-0.0908813	0.590345	0.752299
Ctsk	13038	1.76874	-0.529107	0.027443	0.467257	0.121756	0.599044	0.759352
Wdr44	72404	4.03293	0.222106	0.0275379	0.467257	0.0503729	0.609054	0.765829
Ercc4	50505	4.77656	-0.184717	0.0275087	0.467257	0.0413356	0.616227	0.770604
Itpr2	16439	4.31968	0.301061	0.0229391	0.467257	0.060983	0.634013	0.78226
Hint3	66847	3.36117	0.268142	0.0255414	0.467257	-0.0551472	0.63736	0.784271
Zfhx4	80892	3.29221	-0.381772	0.0190003	0.467257	-0.0742733	0.643654	0.788409
Cldn34c1	73061	-0.146754	0.856984	0.0203884	0.467257	0.158171	0.645456	0.789571
Draxin	70433	1.44241	-0.714466	0.0299163	0.467257	0.132818	0.645765	0.789582
Ppfia1	233977	5.38625	-0.195409	0.0199231	0.467257	0.0368942	0.651875	0.793904
Atp1a4	27222	0.910825	0.791299	0.0230593	0.467257	-0.148301	0.656521	0.797106
Ube2b	22210	6.83569	0.192047	0.0299047	0.467257	-0.0386294	0.65646	0.797106
Prss56	69453	-0.29691	-3.48949	0.0197456	0.467257	0.535247	0.660133	0.798852
Rdh14	105014	4.76119	0.165193	0.0258511	0.467257	0.0316203	0.661998	0.799567
Htra1	56213	7.66277	0.27728	0.020768	0.467257	0.0497547	0.66902	0.804511
Htatsf1	72459	6.34266	-0.198893	0.023531	0.467257	-0.0362905	0.673014	0.806354
Snhg4	100503380	2.79285	0.403769	0.0217467	0.467257	0.0721339	0.673077	0.806354
Tmc4	353499	0.392798	-0.688758	0.0254578	0.467257	0.120454	0.682045	0.81322
Arhgef26	622434	5.71245	0.299285	0.0287199	0.467257	-0.0514681	0.700677	0.826019
Rbm18	67889	5.27207	0.178034	0.0284622	0.467257	-0.0291735	0.713947	0.833962
Haus6	230376	2.13324	-0.428214	0.0204014	0.467257	0.0639262	0.720322	0.838781
Zkscan7	382118	1.12188	-0.521775	0.018953	0.467257	-0.0760933	0.724788	0.841147
Entpd3	215446	3.03944	-0.59322	0.0219589	0.467257	-0.081299	0.746701	0.856304
Ryk	20187	5.3739	0.184546	0.0238618	0.467257	0.0235034	0.767736	0.86962
Mfge8	17304	7.87912	0.372356	0.0264555	0.467257	-0.0416502	0.79857	0.888972
Slc1a2	20511	11.7921	0.225027	0.0255436	0.467257	0.0248538	0.800401	0.889945
Lysmd1	217779	2.0193	-0.399801	0.0193193	0.467257	0.0408433	0.804909	0.892631
Erich2	66748	0.866351	-0.761922	0.0219721	0.467257	0.0679531	0.8314	0.909589
Klhl34	245683	5.89199	0.318463	0.0225929	0.467257	0.0285325	0.833525	0.910855
Nov	18133	6.57626	0.56069	0.0301786	0.467257	0.0517123	0.83559	0.911459
Tmem70	70397	5.24928	0.229116	0.0185133	0.467257	-0.0179287	0.848752	0.919343
Nynrin	277154	4.38584	-0.331532	0.0294294	0.467257	-0.0251607	0.866156	0.928182
Coro6	216961	3.02357	-0.762823	0.028357	0.467257	-0.0556333	0.869829	0.930086
1700028P14Rik	67483	1.13264	-0.666201	0.0265316	0.467257	-0.0477776	0.870934	0.930672
Rab22a	19334	5.26627	0.2018	0.0291889	0.467257	-0.0146528	0.871379	0.93068
Samhd1	56045	3.86892	-0.223402	0.0185268	0.467257	0.0136331	0.882013	0.936929
Egfl6	54156	1.97911	0.461231	0.019745	0.467257	0.0221474	0.908766	0.951946
Cep89	72140	3.45939	-0.24286	0.0180537	0.467257	0.0109065	0.912564	0.953881
Agpat5	52123	5.72271	0.186799	0.0267157	0.467257	-0.00885236	0.91416	0.954514
Msantd3	66665	4.05041	0.268974	0.0203689	0.467257	-0.0115748	0.917538	0.95573
Serf1	20365	2.99373	0.43756	0.0270577	0.467257	0.012137	0.949053	0.973266
Adipor2	68465	5.80247	-0.228172	0.0223327	0.467257	-0.00622486	0.949104	0.973266
Ang	11727	-0.0337669	0.592477	0.0237571	0.467257	0.0118454	0.96301	0.981173
Cep85l	100038725	3.13691	-0.241594	0.0302811	0.467302	-0.377135	0.00285617	0.0346471
Gm6402	623169	0.77149	0.551293	0.0302566	0.467302	0.722402	0.00833739	0.0622648
Ndufs7	75406	7.10049	0.221447	0.0303204	0.467302	0.280708	0.0110435	0.0724292
Cep162	382090	3.09255	-0.374802	0.0303367	0.467302	-0.461151	0.0140975	0.0820786
Atp5s	68055	3.40101	0.204778	0.0302769	0.467302	0.112468	0.233198	0.438757
Kbtbd4	67136	4.94891	-0.190833	0.0303897	0.467641	-0.171634	0.0600671	0.192821
Gm9385	668829	7.25293	0.247117	0.0306045	0.467659	0.482309	0.000399565	0.0149737
Kctd13	233877	7.89188	0.196873	0.0306774	0.467659	0.331022	0.00151055	0.0258891
Ptov1	84113	7.50898	0.19824	0.0305536	0.467659	0.242393	0.0137922	0.0811953
Chmp1a	234852	7.06746	0.195884	0.0308039	0.467659	0.224916	0.0197515	0.0994431
Ndufb2	68198	6.16158	0.258741	0.0306729	0.467659	0.230707	0.0615842	0.195914
Dnlz	52838	5.8995	0.303605	0.0307237	0.467659	0.253704	0.077994	0.226611
Smpd4	77626	4.68582	-0.249968	0.0305155	0.467659	0.176874	0.131234	0.308767
Nxt1	56488	2.95221	0.305905	0.0308254	0.467659	0.204391	0.151638	0.33633
Cdv3	321022	5.97416	-0.155658	0.0307354	0.467659	-0.0881456	0.223227	0.427227
Gal	14419	0.163569	-1.5169	0.0306413	0.467659	0.769148	0.267514	0.473962
Syt2	20980	4.12655	-0.884006	0.0308111	0.467659	-0.422284	0.300582	0.50653
Cgn	70737	2.4223	-0.71243	0.0307985	0.467659	-0.286756	0.379911	0.581726
Serpina9	71907	1.15201	-4.09665	0.0305939	0.467659	1.00309	0.50179	0.684548
Zbtb46	72147	2.34955	-0.351312	0.030719	0.467659	0.102016	0.52588	0.702401
Ephx1	13849	5.29077	-0.388271	0.0309276	0.468266	-0.322116	0.0829257	0.234876
Apoa2	11807	0.319534	-1.46793	0.0309122	0.468266	-0.542991	0.443208	0.636261
Kctd2	70382	6.69382	0.253962	0.030993	0.468784	0.216923	0.0730998	0.218328
Ift172	67661	5.75545	-0.151716	0.0313677	0.468805	-0.455804	3.58363e-06	0.00397269
Vwa3a	233813	3.44585	-0.346138	0.0312331	0.468805	-0.398106	0.0210286	0.103023
Sv2a	64051	8.68948	-0.317314	0.0313463	0.468805	-0.336806	0.030884	0.130583
Emc6	66048	5.25056	0.223645	0.0312845	0.468805	0.186545	0.0792425	0.228762
Epb41l3	13823	7.19994	-0.291581	0.0312942	0.468805	-0.244433	0.0802764	0.230531
Gm5453	432798	0.00555147	1.06292	0.0310892	0.468805	0.684184	0.15929	0.346899
Shh	20423	1.2577	-0.681417	0.0312605	0.468805	0.441938	0.161571	0.349766
Imp3	102462	4.82524	0.204773	0.0312457	0.468805	0.129445	0.176046	0.369275
Zfp689	71131	2.64161	-0.291885	0.031312	0.468805	0.158887	0.241447	0.4468
Cd4	12504	1.77597	-3.81551	0.0312586	0.468805	1.21264	0.41036	0.607097
Ccdc170	100504234	0.694845	-0.853863	0.0310437	0.468805	-0.254483	0.51427	0.693225
Spata18	73472	2.00658	-0.703641	0.0311059	0.468805	-0.172364	0.594025	0.755252
Gigyf2	227331	5.90859	-0.202017	0.0315779	0.468897	-0.544828	1.41328e-05	0.00501265
Rps26	27370	5.00149	0.305397	0.0315481	0.468897	0.533149	0.00112936	0.0227151
Prr5	109270	3.16824	0.358395	0.0315421	0.468897	0.572439	0.0022415	0.031037
Smim10l2a	320237	4.89052	0.218652	0.0315395	0.468897	0.274376	0.0120571	0.0751819
Zc3h18	76014	5.77119	-0.120763	0.0315048	0.468897	-0.115696	0.0482458	0.169977
Vps16	80743	5.51107	-0.188032	0.0315227	0.468897	-0.143249	0.108979	0.274866
Plcg1	18803	5.90797	-0.166232	0.0316147	0.468897	-0.109649	0.161394	0.34954
Pomc	18976	2.43843	-1.18188	0.0316229	0.468897	0.586915	0.297596	0.504605
Hspa4	15525	7.77301	-0.187572	0.0321651	0.46924	-0.540778	6.60801e-06	0.00463288
Cpd	12874	6.61947	-0.168228	0.0323001	0.46924	-0.423501	3.32965e-05	0.00576565
Ahctf1	226747	5.15755	-0.249117	0.0318858	0.46924	-0.431333	0.00133883	0.0248538
Rpsa	16785	6.41235	0.379304	0.0317709	0.46924	0.632708	0.00173908	0.0282319
Bola2	66162	5.30778	0.340248	0.032042	0.46924	0.533762	0.00277072	0.0341021
Lama2	16773	3.76467	-0.217789	0.0323134	0.46924	-0.325368	0.00432749	0.0436078
Asrgl1	66514	7.74319	0.201217	0.0323313	0.46924	0.293421	0.00485064	0.0461908
Nyap1	243300	7.25264	0.274642	0.0319868	0.46924	0.349505	0.0115086	0.0736231
Map3k10	269881	9.07324	0.525605	0.0321459	0.46924	0.526119	0.0394082	0.150508
Mcoln1	94178	5.65707	-0.15435	0.0317592	0.46924	-0.154712	0.0398773	0.151553
Cep135	381644	2.65762	-0.306068	0.0320518	0.46924	-0.306143	0.0409222	0.154311
Six3	20473	3.44937	-1.63585	0.0322288	0.46924	1.52174	0.0524595	0.178358
Ndufab1	70316	2.58372	0.577779	0.0321897	0.46924	0.484723	0.0771614	0.225148
Coq2	71883	6.35362	0.284585	0.0321267	0.46924	0.241172	0.0772619	0.225311
Plekhf1	72287	2.53555	0.640358	0.0322858	0.46924	0.536724	0.0783711	0.227313
Zswim7	69747	2.76482	0.377654	0.031952	0.46924	0.259571	0.141343	0.323128
Zfp110	65020	3.88683	-0.221047	0.0320187	0.46924	-0.114754	0.266887	0.473351
Tob2	57259	5.69309	0.320158	0.0318767	0.46924	0.164874	0.267905	0.474296
Zfp931	353208	1.97222	0.399735	0.0317584	0.46924	-0.193828	0.297753	0.504609
Cdkal1	68916	3.46409	-0.254979	0.0317831	0.46924	-0.0701516	0.549984	0.721358
Nme4	56520	1.37355	0.409072	0.0323045	0.46924	0.0813765	0.661986	0.799567
Apod	11815	6.0127	-0.321624	0.0318981	0.46924	-0.0183583	0.90124	0.947843
Zfp853	330230	3.12847	0.365147	0.0323749	0.469421	0.437232	0.0153485	0.0861846
Gpr27	14761	6.52771	0.65656	0.0324269	0.469722	0.685579	0.0327418	0.135517
Mia3	338366	6.58983	-0.236569	0.0324898	0.470182	-0.334087	0.00627328	0.0532316
Flrt2	399558	5.18012	-0.222689	0.0325637	0.470798	-0.357823	0.00245865	0.0323313
Wwp2	66894	5.51269	-0.155086	0.0326147	0.471084	0.126609	0.0899782	0.24667
Fbll1	237730	5.54246	0.171814	0.0327514	0.472605	0.30633	0.00101591	0.0219927
Egln2	112406	7.13321	0.308239	0.0328462	0.473066	0.322681	0.0333247	0.136646
Slc9a8	77031	5.00669	-0.178208	0.0328433	0.473066	-0.0377962	0.646959	0.790594
Taf10	24075	4.25838	0.34996	0.0328788	0.473084	0.362102	0.0346825	0.139891
Thoc7	66231	4.82974	0.22953	0.0332111	0.473611	0.580142	3.09704e-05	0.00574161
Dip2b	239667	6.08655	-0.156588	0.0349052	0.473611	-0.397915	3.54054e-05	0.00586319
Use1	67023	6.14246	0.267211	0.0334314	0.473611	0.639985	6.00654e-05	0.00672416
Rps4l	66184	4.72812	0.23679	0.0347335	0.473611	0.5539	8.35163e-05	0.00757935
Smg7	226517	6.41183	-0.218334	0.034979	0.473611	-0.492377	0.000133736	0.0093723
Pdia3	14827	7.61173	-0.221013	0.0348269	0.473611	-0.469352	0.000244191	0.0125797
Hdlbp	110611	7.50195	-0.193582	0.0347216	0.473611	-0.401624	0.000303019	0.0134237
Ccdc106	232821	5.62323	0.202485	0.0337248	0.473611	0.409147	0.000343965	0.0140429
Creb3l2	208647	3.45681	-0.300023	0.0348051	0.473611	-0.581742	0.000583068	0.0173939
C2cd2	207781	3.48161	-0.247889	0.0345683	0.473611	-0.477822	0.000590186	0.0174643
Syvn1	74126	5.57239	-0.206116	0.0349903	0.473611	-0.366892	0.0012153	0.0237071
Gpx4	625249	4.65913	0.314237	0.0340501	0.473611	0.546853	0.0013302	0.0248275
Rfc1	19687	5.17236	-0.181891	0.0338245	0.473611	-0.306433	0.00183671	0.0288117
Gm8430	667035	2.26765	0.525632	0.0329685	0.473611	0.846172	0.00232644	0.0314612
Safb	224903	6.85036	-0.189701	0.0337188	0.473611	-0.304608	0.00264804	0.033608
Pdcd11	18572	4.81797	-0.203594	0.0345893	0.473611	-0.320605	0.00319706	0.0368773
Dido1	23856	6.00278	-0.155363	0.0334874	0.473611	-0.23014	0.00471131	0.0456311
Fkbp8	14232	8.83299	0.20212	0.0347511	0.473611	0.293086	0.0056192	0.0495561
Usf2	22282	6.52341	0.254388	0.0349038	0.473611	0.361022	0.00649832	0.0544671
Cers4	67260	5.17074	-0.234703	0.0339511	0.473611	-0.331167	0.00674951	0.0555397
P4ha2	18452	3.10572	-0.433946	0.0349331	0.473611	-0.589966	0.00950271	0.0668442
Dlec1	320256	2.29284	-0.45367	0.0334158	0.473611	-0.572467	0.0140114	0.0817831
Tpgs1	110012	6.27563	0.323306	0.0337368	0.473611	0.393345	0.0158513	0.0878264
Serinc2	230779	3.27539	-0.682612	0.0346783	0.473611	-0.843907	0.0164144	0.0894564
Peg3	18616	6.92825	-0.375257	0.0343312	0.473611	-0.432426	0.0228023	0.108141
Numa1	101706	6.77381	-0.207187	0.0338342	0.473611	-0.235906	0.0235333	0.11046
Vldlr	22359	6.11282	-0.228257	0.0346672	0.473611	-0.259093	0.02445	0.112918
B9d2	232987	3.72676	0.234551	0.034454	0.473611	0.263675	0.0244761	0.112935
Cebpa	12606	5.44112	0.478625	0.034356	0.473611	0.521572	0.0291956	0.126316
Cox14	66379	6.15455	0.224523	0.0333304	0.473611	0.238141	0.0318713	0.133188
Cfap20	14894	4.85214	0.194898	0.0349547	0.473611	0.205735	0.0339009	0.138106
Ankfy1	11736	5.61621	-0.130556	0.0342879	0.473611	-0.137953	0.0340702	0.138587
Itgb4	192897	4.63598	-0.387423	0.034529	0.473611	-0.402594	0.0384873	0.148555
Rtn2	20167	7.21809	0.426831	0.0336037	0.473611	0.433815	0.0385786	0.148793
Itpka	228550	8.1566	0.369922	0.0347092	0.473611	0.37767	0.0392808	0.150194
Ftx	78878	2.48763	-0.337999	0.034227	0.473611	0.33913	0.0427743	0.158123
Slc5a7	63993	1.76088	-2.16638	0.0340774	0.473611	2.08677	0.0441116	0.160816
Sestd1	228071	5.18435	-0.208863	0.0346654	0.473611	-0.202939	0.0488691	0.171332
Iqsec3	243621	8.57407	0.303543	0.0348763	0.473611	0.287963	0.0539208	0.181361
Hars2	70791	3.97372	-0.240992	0.0342002	0.473611	-0.205017	0.0805316	0.231001
Snph	241727	9.10309	0.3278	0.0341471	0.473611	0.24643	0.117489	0.287521
Brd7	26992	5.33975	-0.195283	0.0342158	0.473611	-0.141058	0.13275	0.310879
Rere	68703	7.46668	-0.211768	0.0335254	0.473611	-0.146597	0.148486	0.332383
Pnn	18949	5.84063	-0.224532	0.0346087	0.473611	-0.153019	0.157009	0.3439
Fdx1l	68165	5.3743	0.281581	0.0345138	0.473611	0.187865	0.162392	0.350643
Stx16	228960	6.10901	-0.157052	0.0344945	0.473611	0.0984359	0.190327	0.388644
Prdx2	21672	7.59154	0.15244	0.0344829	0.473611	0.0942156	0.194873	0.394168
Zfp444	72667	5.72483	0.250141	0.0344799	0.473611	0.142072	0.230879	0.436521
Gm16702	100504601	1.69253	0.712815	0.0330447	0.473611	0.382963	0.245986	0.451593
Cngb1	333329	0.329935	-0.663978	0.0333216	0.473611	0.371881	0.249004	0.455249
Gas1	14451	4.82308	0.423272	0.0349442	0.473611	0.216758	0.275922	0.482728
Bnip1	224630	3.87975	0.223293	0.0339927	0.473611	0.114268	0.276843	0.483665
Atxn2l	233871	6.8596	-0.195784	0.0331136	0.473611	-0.0985014	0.284943	0.491996
Rab38	72433	0.012751	0.766075	0.0332886	0.473611	-0.361531	0.314177	0.519775
Arpc4	68089	6.85602	0.211996	0.0348294	0.473611	0.0650716	0.512396	0.691998
Fam43b	625638	5.24652	0.258405	0.0344836	0.473611	-0.0691897	0.566187	0.734538
Pitpnc1	71795	6.52293	-0.159273	0.0346222	0.473611	-0.032286	0.665059	0.801849
Fam96b	68523	4.88445	0.314408	0.0332835	0.473611	0.0485447	0.737688	0.850483
Nxph2	18232	0.587641	0.763666	0.0338108	0.473611	0.0869541	0.793339	0.885653
Ube2e2	218793	6.0699	0.207839	0.0330811	0.473611	0.0218418	0.819782	0.902779
Gpr151	240239	0.309185	-1.19137	0.0340313	0.473611	-0.116243	0.84289	0.916275
Tspan12	269831	4.47063	0.221684	0.0345214	0.473611	0.0176004	0.864047	0.927259
Crls1	66586	5.31435	0.273662	0.0347534	0.473611	0.0127579	0.920266	0.957313
Spata13	219140	5.17681	-0.368648	0.0338635	0.473611	-0.0137105	0.936038	0.967137
Ak7	78801	2.95396	-0.635267	0.0346051	0.473611	0.0137253	0.963094	0.981173
Inf2	70435	7.44461	-0.420131	0.0337181	0.473611	-0.00543012	0.977755	0.987654
Pgrmc1	53328	8.40015	0.190028	0.0352045	0.474538	0.33339	0.00135396	0.0249356
Gm6252	621699	1.79616	0.544552	0.0353423	0.474538	0.854603	0.00324976	0.0372301
S100a1	20193	5.79333	0.351715	0.0351283	0.474538	0.540116	0.00383118	0.0406756
Gm4342	100043296	3.13388	0.550565	0.035246	0.474538	0.667428	0.0167727	0.0902753
Mrpl13	68537	4.86981	0.206738	0.0353018	0.474538	0.132824	0.180291	0.375306
Abcc5	27416	6.30931	-0.202635	0.0353064	0.474538	-0.110732	0.252997	0.459161
Pcdhga8	93716	3.62685	-0.299415	0.0351617	0.474538	-0.141865	0.322795	0.528335
Usp30	100756	5.66902	-0.180832	0.0352426	0.474538	0.0621085	0.467084	0.655789
Ripk4	72388	0.782469	-0.774634	0.0353168	0.474538	-0.0749126	0.838183	0.913163
Sel1l3	231238	5.34138	-0.273773	0.0375785	0.474742	-0.791736	9.82075e-06	0.00463288
C030006K11Rik	223665	4.55808	0.24632	0.0365451	0.474742	0.697004	1.06848e-05	0.00487778
Hspa5	14828	8.04988	-0.374826	0.0377392	0.474742	-0.895777	9.96001e-05	0.00833598
Rpl6	19988	5.55427	0.242926	0.0384981	0.474742	0.543729	0.000170523	0.0104005
Gm6745	627317	3.01802	0.44919	0.0356554	0.474742	0.911846	0.000363266	0.0143638
Kl	16591	6.57618	-1.33342	0.0359871	0.474742	-2.96754	0.000454557	0.0160201
Psma7	26444	6.53368	0.152056	0.0381711	0.474742	0.306458	0.000462523	0.0160209
Zw10	26951	3.50734	-0.223976	0.0368405	0.474742	-0.449349	0.000477895	0.0162037
1110037F02Rik	66185	5.17829	-0.199811	0.0373151	0.474742	-0.399932	0.000493734	0.0163636
Rpl8	26961	8.53805	0.267464	0.0378642	0.474742	0.498931	0.00092138	0.0210312
Sbsn	282619	1.98255	-0.467742	0.0366542	0.474742	0.821853	0.00131644	0.0248213
Gstm1	14862	7.48642	0.223169	0.0356734	0.474742	0.393645	0.0013281	0.0248275
Mapkapk5	17165	5.19136	0.216901	0.0372878	0.474742	0.358415	0.00239347	0.0318598
Kif26a	668303	4.34158	0.34065	0.0367147	0.474742	0.547502	0.00269287	0.0337899
Pusl1	433813	4.00437	0.266109	0.0372749	0.474742	0.419093	0.00340267	0.0381408
Fau	14109	3.42764	0.456047	0.0380939	0.474742	0.708241	0.00391671	0.0412624
2700094K13Rik	72657	3.9166	0.276324	0.038182	0.474742	0.425149	0.00406218	0.0422134
Mical3	194401	4.20546	-0.230717	0.0355773	0.474742	-0.352	0.00415952	0.0426063
2900079G21Rik	620760	3.77593	0.29351	0.0364956	0.474742	0.444021	0.00433279	0.0436321
C230013L11Rik	100504186	2.62421	0.375105	0.0385403	0.474742	0.573226	0.00437282	0.0438985
Rps11-ps1	621119	2.72861	0.444269	0.0381996	0.474742	0.670784	0.00479813	0.0459999
Scand1	19018	6.02869	0.39943	0.0370982	0.474742	0.589986	0.00548105	0.04915
Tada2b	231151	5.56921	0.169068	0.0369713	0.474742	0.24235	0.00666245	0.0552089
ATP6	17705	7.20831	0.547841	0.0380778	0.474742	0.781859	0.00727265	0.0578471
Mycbpap	104601	2.32875	-0.540765	0.0385347	0.474742	-0.778601	0.00759895	0.0594075
Oaz1-ps	100041965	8.62421	0.282919	0.0371523	0.474742	0.396367	0.00775928	0.0599847
Gm9320	668724	1.75325	0.457685	0.036261	0.474742	0.632424	0.00806676	0.0610682
Atp13a2	74772	8.0959	0.230631	0.0375473	0.474742	0.307523	0.0107405	0.0714681
Plekhh1	211945	5.61477	-0.405076	0.0368548	0.474742	-0.542389	0.0108402	0.0718152
Rad50	19360	4.02947	-0.269878	0.0374163	0.474742	-0.357625	0.0114843	0.0735279
Exoc1	69940	5.17761	-0.16211	0.0370709	0.474742	-0.211385	0.0124338	0.0761124
Gm3244	100041273	2.96961	0.326496	0.0379137	0.474742	0.423711	0.012531	0.0764152
Samd1	666704	5.85049	0.527842	0.0363053	0.474742	0.679479	0.0127096	0.0770502
Gp1bb	14724	4.46234	0.566489	0.036063	0.474742	0.719016	0.0129333	0.0777803
Fam96a	68250	4.22973	0.194102	0.0371323	0.474742	0.240727	0.0162626	0.0890699
Elovl2	54326	4.13051	0.282174	0.038026	0.474742	0.345705	0.0171721	0.0914774
Serinc3	26943	7.52422	-0.183127	0.0355465	0.474742	-0.223056	0.0173965	0.0921436
Ctsb	13030	9.16058	-0.164394	0.0364936	0.474742	-0.200694	0.017741	0.0931249
Ndufs8	225887	6.14172	0.146905	0.0362924	0.474742	0.165237	0.0263665	0.118571
Shank3	58234	9.47253	0.475019	0.0356757	0.474742	0.526993	0.0273491	0.121405
Mtrf1	211253	2.66944	0.266141	0.0368621	0.474742	0.29594	0.0280707	0.123334
C230062I16Rik	625421	6.45678	0.198261	0.0382556	0.474742	0.221891	0.028542	0.124453
Gm2695	100040297	5.21987	0.250394	0.037478	0.474742	0.276086	0.0296902	0.127395
Lfng	16848	4.54323	0.362773	0.0373164	0.474742	0.397598	0.0298899	0.127997
Rpl24	68193	2.27265	0.508899	0.0379204	0.474742	0.537669	0.0360756	0.143398
Igfbp3	16009	4.03983	0.448501	0.0384801	0.474742	0.450585	0.0449094	0.162283
Szrd1	213491	5.91208	0.183753	0.036036	0.474742	0.183563	0.0451059	0.162798
Dact3	629378	9.38087	0.714961	0.0385364	0.474742	0.718433	0.0455332	0.163479
H2afz	51788	2.17216	0.452821	0.0364326	0.474742	0.425353	0.0558008	0.18504
4933427D14Rik	74477	4.01122	-0.243097	0.0370543	0.474742	-0.222678	0.0665894	0.206244
Cinp	67236	5.19015	0.212331	0.0370103	0.474742	0.190697	0.0690174	0.210539
Fam89b	17826	5.23761	0.260063	0.0383769	0.474742	0.233675	0.0717197	0.215924
Pop5	117109	5.48133	0.251055	0.0360102	0.474742	0.217617	0.0774776	0.22573
Mrps11	67994	4.39384	0.160878	0.0355715	0.474742	0.137462	0.0802671	0.230531
Nt5m	103850	5.26657	0.163411	0.0362635	0.474742	0.139738	0.0818492	0.232854
E130308A19Rik	230259	3.32446	-0.275526	0.0360293	0.474742	-0.234237	0.0836001	0.236026
Actl6b	83766	6.40791	0.164616	0.0376437	0.474742	0.140148	0.0855355	0.239482
Sap18b	100041953	6.03973	0.139743	0.0373074	0.474742	0.115797	0.0930704	0.250956
Snrnp200	320632	6.81449	-0.216955	0.0364751	0.474742	-0.178997	0.0942165	0.252318
Fam57a	116972	2.65443	-0.402202	0.0375245	0.474742	-0.31795	0.105906	0.270054
Krt1	16678	3.04441	0.406411	0.0360708	0.474742	0.307706	0.117138	0.287044
Tnfaip8l2	69769	1.45609	0.599897	0.0380033	0.474742	0.452347	0.123452	0.297223
Slc6a9	14664	5.82545	-0.302002	0.0381601	0.474742	-0.222501	0.135729	0.315733
Serpinb1b	282663	1.47326	-0.718552	0.0354769	0.474742	-0.522425	0.135899	0.315873
Zfp105	22646	2.08386	-0.374584	0.0380617	0.474742	0.272722	0.137797	0.318342
Eif5b	226982	6.73862	-0.209303	0.0376907	0.474742	-0.151732	0.140373	0.321924
H2-K2	630499	0.420549	-0.744299	0.0369836	0.474742	0.542019	0.14276	0.325467
C030048H21Rik	77481	1.30134	-0.723084	0.0380148	0.474742	0.520853	0.143366	0.326303
Aga	11593	2.59986	-0.383971	0.0378032	0.474742	-0.275818	0.143819	0.326693
Rnf13	24017	6.83755	-0.17061	0.0372852	0.474742	-0.122068	0.144496	0.327442
Gpr158	241263	6.70487	-0.320819	0.0356766	0.474742	-0.224177	0.149807	0.334249
Gnaz	14687	6.23587	0.156159	0.0384458	0.474742	-0.106334	0.164524	0.353161
Gm19500	100503007	1.91483	-0.622574	0.0370781	0.474742	-0.429394	0.167957	0.358379
Mat2a	232087	6.52785	-0.173341	0.0359149	0.474742	-0.115112	0.170036	0.361347
Cep170b	217882	8.85795	0.284094	0.0384339	0.474742	0.189983	0.17134	0.363095
Trim8	93679	7.63243	0.349485	0.037503	0.474742	0.223787	0.186194	0.383566
Hs3st4	628779	7.38522	0.379552	0.0382593	0.474742	0.243133	0.187593	0.385057
Hspbp1	66245	6.63669	0.222318	0.0369918	0.474742	0.137746	0.199851	0.399866
Nudt11	58242	5.05092	0.173703	0.0379555	0.474742	0.104505	0.214393	0.417045
Mageh1	75625	5.33684	0.151141	0.0363308	0.474742	0.0819495	0.257007	0.463801
Per3	18628	4.88963	-0.260823	0.0374776	0.474742	-0.137257	0.277738	0.48461
Cfap43	100048534	2.2425	-0.482656	0.0361784	0.474742	-0.243386	0.293701	0.500953
Foxo6	329934	6.31526	0.523201	0.035683	0.474742	0.250642	0.309414	0.515348
Rnaseh2a	69724	3.99553	-0.215191	0.0382173	0.474742	0.0930044	0.37021	0.57367
Chst2	54371	8.8876	0.352299	0.035401	0.474742	0.148466	0.371429	0.574672
Armc10	67211	4.13445	0.216619	0.0374018	0.474742	0.0891092	0.389557	0.589403
Srf	20807	6.96929	0.344011	0.0379284	0.474742	0.125901	0.443123	0.636217
Arid5a	214855	3.82518	0.349026	0.0358764	0.474742	-0.108483	0.510109	0.690252
4930579G18Rik	75913	0.858752	-0.570828	0.0378598	0.474742	-0.154373	0.566078	0.734538
Idnk	75731	3.98527	0.275494	0.0385385	0.474742	-0.0756933	0.566137	0.734538
Ufl1	67490	4.71569	-0.182891	0.0366252	0.474742	0.0494443	0.568428	0.735807
Thsd7a	330267	5.56393	-0.280982	0.037903	0.474742	0.0703837	0.601385	0.760885
Fermt2	218952	6.44236	0.178783	0.0359318	0.474742	0.0434869	0.605368	0.763233
Slc11a2	18174	5.19566	-0.177135	0.0370631	0.474742	-0.0420552	0.616872	0.770834
Itga5	16402	1.98845	-0.819161	0.0384987	0.474742	0.177959	0.645678	0.789582
Smim15	75616	5.43703	0.204413	0.0368699	0.474742	0.0429077	0.657204	0.797614
Kcnj2	16518	3.77373	-0.558529	0.0370583	0.474742	0.0742566	0.776411	0.875381
Nppc	18159	1.57156	0.627119	0.0362217	0.474742	0.0639942	0.824244	0.904785
Gdpd5	233552	4.89615	-0.368948	0.038006	0.474742	0.027706	0.874368	0.932266
Syce2	71846	1.9509	0.463043	0.0371785	0.474742	0.0145581	0.946184	0.97186
Dnal1	105000	6.92454	0.160877	0.0360608	0.474742	0.000662327	0.993004	0.99578
Gm5148	381438	8.20142	0.298607	0.0387448	0.474931	0.655017	0.00021342	0.0116492
Prickle1	106042	6.73092	-0.179368	0.0386253	0.474931	-0.372534	0.00037283	0.014476
Cdc7	12545	2.40804	-0.412813	0.0385945	0.474931	-0.659339	0.0033946	0.0381404
Pole4	66979	4.89111	0.258581	0.0387275	0.474931	0.261433	0.0455844	0.163624
Sapcd2	72080	1.57146	0.51947	0.0387098	0.474931	0.364688	0.144286	0.327163
Gpr34	23890	3.10182	0.382577	0.0386886	0.474931	0.172877	0.349421	0.553361
Ssrp1	20833	6.40861	-0.180628	0.0390359	0.476715	-0.10577	0.232012	0.437892
Calr3	73316	0.951919	-0.608424	0.0390305	0.476715	0.325259	0.270648	0.477139
Apbb3	225372	4.94213	-0.191651	0.0389502	0.476715	0.0597498	0.517231	0.695722
Ica1	15893	5.0299	-0.246499	0.0390133	0.476715	-0.0183343	0.876544	0.93382
ND4L	17720	3.5783	0.487464	0.0390936	0.476879	0.449113	0.0644922	0.201674
Zxdb	668166	3.84394	0.495381	0.0391734	0.477466	0.364872	0.133216	0.311588
Wdr35	74682	5.33374	-0.190761	0.0394054	0.478359	-0.404293	0.000320239	0.0137065
Kbtbd6	432879	0.0706912	0.580799	0.0393773	0.478359	-0.496027	0.0868826	0.241822
Rab26	328778	5.16369	0.248428	0.0393805	0.478359	0.201327	0.102689	0.265308
Pou3f1	18991	7.03186	0.393791	0.0394011	0.478359	0.285038	0.141777	0.323723
Lgi3	213469	7.09667	-0.298558	0.0393127	0.478359	-0.192027	0.191871	0.390718
Hsp90aa1	15519	8.36384	-0.173345	0.0395849	0.47851	-0.583439	1.6437e-06	0.00309529
Epg5	100502841	5.45693	-0.152085	0.0395524	0.47851	-0.289412	0.000872971	0.0204504
2700060E02Rik	68045	4.44157	0.211071	0.0396218	0.47851	0.266703	0.0156561	0.0872389
Mustn1	66175	0.0289082	0.625594	0.0396959	0.47851	0.538188	0.0796652	0.229388
Ckap2l	70466	-0.234926	-0.760858	0.0397328	0.47851	-0.589442	0.0967342	0.256286
Cpsf7	269061	5.95912	-0.129332	0.0395275	0.47851	-0.0385433	0.537514	0.712027
Prkrip1	66801	4.13918	0.210765	0.0397355	0.47851	-0.0544643	0.591832	0.753609
Psmb5	19173	4.94471	0.163311	0.0396488	0.47851	0.0389847	0.618956	0.772541
Scube3	268935	3.09241	-0.840403	0.0395031	0.47851	-0.128294	0.750016	0.85818
Sf3b2	319322	7.90079	-0.145727	0.0396142	0.47851	0.00500203	0.943163	0.969947
Clec2l	665180	5.67956	0.26566	0.0397682	0.478521	0.34614	0.0129557	0.0777912
Sptssa	104725	4.65925	0.228026	0.0398213	0.478594	0.413059	0.00127783	0.0245056
Mboat1	218121	1.64181	-0.532367	0.0398379	0.478594	0.00390383	0.988061	0.993601
Exoc4	20336	5.93877	-0.213125	0.0399257	0.478961	-0.33107	0.00446728	0.0443636
Cep63	28135	4.34116	-0.197295	0.039932	0.478961	0.0513932	0.59038	0.752299
Hyou1	12282	6.78869	-0.238916	0.0414714	0.479274	-0.571127	0.000108947	0.00891925
Lipa	16889	4.2806	-0.278194	0.0418033	0.479274	-0.594999	0.000351712	0.0142052
Klf16	118445	6.68729	0.241917	0.041665	0.479274	0.490331	0.000530905	0.0169093
Stat2	20847	4.48634	-0.217056	0.0402162	0.479274	-0.438498	0.000536015	0.0169854
Palm2	242481	5.4698	-0.23978	0.0407807	0.479274	-0.481647	0.000573917	0.0173031
Mast4	328329	5.82241	-0.180176	0.0402353	0.479274	-0.340409	0.000976106	0.0219288
Evl	14026	6.47404	0.257307	0.0417936	0.479274	0.470794	0.00129638	0.0245969
Stard3	59045	5.27627	-0.174875	0.0407111	0.479274	-0.317385	0.00139326	0.0250958
Sssca1	56390	4.80266	0.177607	0.0416498	0.479274	0.293517	0.00289282	0.0348931
Rnf20	109331	5.9414	-0.123484	0.0410914	0.479274	-0.202959	0.003053	0.0361016
Ino80b	70020	4.98339	0.288189	0.0414572	0.479274	0.468089	0.00327525	0.0374083
Smim8	66291	3.25391	0.258646	0.0415866	0.479274	0.417662	0.00329857	0.0375325
Rps16	20055	2.4075	0.576783	0.0413915	0.479274	0.89129	0.00466562	0.0454054
Prpf4b	19134	5.63565	-0.201352	0.0408025	0.479274	-0.306351	0.00533086	0.0482629
Rnd2	11858	6.51873	0.351872	0.0411037	0.479274	0.530937	0.00544947	0.0489696
Rasl10b	276952	9.45824	0.452342	0.0406651	0.479274	0.680218	0.00564017	0.0496026
Arhgef40	268739	4.91821	0.210632	0.04093	0.479274	0.307419	0.00678378	0.0556661
Snrnp25	78372	3.91402	0.249353	0.040933	0.479274	0.342602	0.0100619	0.069027
Pak6	214230	7.0161	0.33413	0.040716	0.479274	0.455807	0.0104188	0.0702596
Atp5o	28080	7.25794	0.177027	0.040842	0.479274	0.21564	0.020063	0.100425
Cmbl	69574	3.21667	0.400957	0.0415772	0.479274	0.481599	0.0216726	0.104949
Nrxn1	18189	8.46439	0.151495	0.0416048	0.479274	-0.181849	0.022217	0.106623
Ctu1	233189	3.87374	0.172284	0.0417395	0.479274	0.194717	0.0296596	0.127336
Polr2d	69241	4.23228	0.202691	0.041675	0.479274	0.218326	0.0365775	0.144329
Tbc1d12	209478	4.44487	0.241519	0.0404075	0.479274	0.25448	0.0394598	0.150598
Zxda	668171	2.0459	0.438692	0.0409678	0.479274	0.456549	0.0418946	0.156219
Poldip2	67811	6.74598	0.148217	0.0417976	0.479274	0.154085	0.0439443	0.16049
Gdap1l1	228858	6.16271	0.153916	0.0410807	0.479274	0.146878	0.0608208	0.194342
St3gal5	20454	6.80428	-0.172841	0.0412879	0.479274	-0.149527	0.0882885	0.244049
Pdcl3	68833	4.44623	0.173331	0.0416114	0.479274	0.142335	0.102621	0.265223
Tm2d1	94043	3.65176	0.28215	0.0412995	0.479274	0.220816	0.117963	0.288399
Ssr1	107513	6.73257	-0.204145	0.0402767	0.479274	-0.145418	0.152883	0.338107
Leng8	232798	6.69015	-0.460641	0.0406862	0.479274	0.321833	0.160802	0.348759
Adora2a	11540	4.79374	-2.81807	0.0410609	0.479274	1.84805	0.161596	0.349766
Marveld3	73608	0.393883	-0.895183	0.0414463	0.479274	-0.571872	0.202778	0.403707
Myadml2	68515	2.52101	-0.432765	0.0403868	0.479274	0.240683	0.257952	0.464727
Mfap2	17150	2.18119	0.42446	0.0409203	0.479274	0.21624	0.289419	0.496499
Gm19905	100503805	1.54014	-0.399432	0.0411758	0.479274	-0.203821	0.297875	0.504609
Mmd	67468	8.34605	0.267345	0.0410409	0.479274	-0.133565	0.308151	0.51404
9330102E08Rik	330427	4.55763	0.285369	0.0409829	0.479274	-0.141762	0.310444	0.516566
Tmem88b	320587	6.85917	-0.412337	0.0412649	0.479274	-0.205931	0.310816	0.516876
Ccdc28a	215814	3.95539	0.26029	0.0404539	0.479274	-0.113185	0.371251	0.574532
Ube2d1	216080	5.3111	-0.148217	0.04169	0.479274	-0.064765	0.374673	0.577458
Tbc1d10a	103724	4.85232	0.244346	0.0415576	0.479274	0.10178	0.394412	0.59334
Kif5c	16574	10.1313	0.168374	0.0415504	0.479274	0.0652614	0.428285	0.62243
Rps15a-ps4	664903	1.28202	0.592542	0.0405139	0.479274	-0.186035	0.512767	0.6922
Styx	56291	0.766441	0.588206	0.040834	0.479274	0.175893	0.527766	0.704296
Brd8	78656	5.46734	-0.227258	0.0415638	0.479274	-0.0656036	0.554294	0.725243
Notch4	18132	3.41803	0.32508	0.0408468	0.479274	-0.0917992	0.559352	0.729011
Plxnc1	54712	5.71639	0.204135	0.0401613	0.479274	-0.0572555	0.56108	0.73063
Sptbn2	20743	10.7793	0.294815	0.0415288	0.479274	0.0607405	0.670989	0.805069
Ccdc57	71276	2.32133	-0.415899	0.0411285	0.479274	0.0594821	0.767502	0.86942
Zfp953	629016	0.380086	0.539345	0.0407666	0.479274	-0.0766971	0.768121	0.869794
Myc	17869	2.67863	0.349942	0.0417946	0.479274	0.0459366	0.785001	0.881028
Adsl	11564	4.57082	-0.178845	0.0404887	0.479274	-0.0213904	0.804487	0.892394
Itga10	213119	1.51954	-0.520581	0.0406849	0.479274	0.054362	0.828252	0.907265
Ptprz1	19283	7.31359	0.167386	0.041748	0.479274	0.0128207	0.874563	0.932302
Spopl	76857	3.31135	-0.230413	0.0418892	0.479894	0.0289861	0.796417	0.887559
Itch	16396	5.85631	-0.18545	0.042076	0.480037	-0.489932	3.7907e-05	0.00602484
Rpl37rt	100502825	7.74085	0.338311	0.0419407	0.480037	0.659571	0.000782882	0.0196344
Golga4	54214	6.4747	-0.18223	0.0421247	0.480037	-0.332109	0.00143228	0.0253275
Syne2	319565	4.52968	-0.235953	0.0420614	0.480037	-0.370477	0.00451743	0.0446296
Sgpp2	433323	3.60525	-0.629844	0.0421112	0.480037	-0.706049	0.0341608	0.138752
Pde10a	23984	6.77059	-1.21168	0.0419836	0.480037	0.561985	0.343078	0.547894
Osmr	18414	1.86519	0.579182	0.0420155	0.480037	0.0193665	0.944734	0.971047
Heatr5b	320473	5.24172	-0.203661	0.0459772	0.480406	-0.58684	1.74915e-05	0.00501265
Rpl7	19989	6.60582	0.174953	0.0436118	0.480406	0.458765	4.23919e-05	0.00602484
Tpp1	12751	5.99804	-0.14964	0.0454406	0.480406	-0.389466	5.35912e-05	0.00641108
Map3k13	71751	4.34716	-0.24734	0.047068	0.480406	-0.591098	0.000150847	0.0100111
Tmem242	70544	5.78426	0.175232	0.0422442	0.480406	0.352896	0.000571413	0.0173031
Zfp316	54201	6.19346	0.226479	0.0457829	0.480406	0.450117	0.000775351	0.0195984
Gm10420	639606	0.722377	0.689584	0.0463654	0.480406	1.33283	0.00103359	0.0221179
Fyco1	17281	5.79769	0.216684	0.0441594	0.480406	0.412231	0.00105395	0.0221756
Rtkn2	170799	1.55216	-0.501262	0.0468519	0.480406	-0.954738	0.0011777	0.0233344
Klf15	66277	4.94937	0.258509	0.0428457	0.480406	0.480223	0.00121444	0.0237071
Zfp385b	241494	4.98608	-0.2407	0.0460685	0.480406	-0.455047	0.00125915	0.0242945
Glb1	12091	4.29177	-0.239592	0.0463834	0.480406	-0.444603	0.00145007	0.0254212
Arfgef2	99371	6.39183	-0.183025	0.0450611	0.480406	-0.337758	0.0014861	0.0257284
Pls1	102502	3.91007	-0.324529	0.0461409	0.480406	-0.603031	0.00161077	0.026713
Hes5	15208	4.52319	0.487988	0.0439487	0.480406	0.874805	0.00172586	0.0281179
D130020L05Rik	319760	1.58459	0.413894	0.0430801	0.480406	0.700454	0.00234228	0.0315651
Tpst2	22022	5.12766	0.188297	0.0459109	0.480406	0.323039	0.00260475	0.0332547
Ctnnd1	12388	6.0456	-0.160087	0.0428519	0.480406	-0.26128	0.00344227	0.0383281
Pikfyve	18711	5.36163	-0.194978	0.0466152	0.480406	-0.317102	0.00411359	0.042359
Stard13	243362	4.54083	-0.379852	0.0442225	0.480406	-0.604263	0.00486337	0.0461909
Ranbp1	19385	5.84075	0.159351	0.0428986	0.480406	0.244153	0.00531651	0.0482459
Rab40c	224624	5.56365	0.15355	0.0463496	0.480406	0.23809	0.00551733	0.0492409
Med16	216154	6.72521	0.219123	0.0426853	0.480406	0.333283	0.00554597	0.0493795
Rps18	20084	3.79009	0.516259	0.0468692	0.480406	0.786086	0.0064208	0.0540689
Fam120b	67544	5.8434	-0.150776	0.0440587	0.480406	-0.225428	0.00674435	0.0555397
Gm4024	100042773	5.06858	-0.192418	0.0441772	0.480406	-0.287299	0.00688291	0.0559842
Atp8a2	50769	4.02171	-0.288577	0.0435804	0.480406	-0.423972	0.00734356	0.0581629
Prrg3	208748	4.73602	-0.32573	0.0424692	0.480406	-0.471401	0.00775275	0.0599847
Sstr2	20606	3.428	-0.28868	0.04691	0.480406	-0.423026	0.00791622	0.0605064
Echs1	93747	5.69957	0.16049	0.0460894	0.480406	0.232053	0.0087105	0.0634262
Gm3837	100042424	5.12256	0.17578	0.0449686	0.480406	0.25077	0.0090716	0.0650594
Hrk	12123	6.42449	0.317182	0.0434014	0.480406	0.443314	0.00979087	0.0680348
Dvl1	13542	7.29019	0.276699	0.0452528	0.480406	0.389021	0.01008	0.0691191
Tcf7l1	21415	3.1384	0.319952	0.0453786	0.480406	0.443433	0.0103626	0.0700684
4732491K20Rik	224523	1.7639	-0.39064	0.0469656	0.480406	0.547236	0.0108465	0.0718251
Snrpf	69878	2.89218	0.292757	0.0464754	0.480406	0.40306	0.0115949	0.0739038
Zfyve16	218441	3.55082	-0.348116	0.0460972	0.480406	-0.469629	0.0140252	0.081832
Ythdc2	240255	4.29013	-0.206638	0.044695	0.480406	-0.269397	0.0156279	0.0871336
Paqr7	71904	6.31521	0.198798	0.0429304	0.480406	-0.254541	0.0163588	0.0892918
D330023K18Rik	320973	1.56266	0.406811	0.045741	0.480406	0.517745	0.0169008	0.090487
B4galt2	53418	7.39224	0.434634	0.0427502	0.480406	0.541876	0.0186151	0.0961865
Npas3	27386	4.44299	0.29925	0.0428833	0.480406	0.363708	0.0208088	0.102346
Tlcd1	68385	4.19531	0.351083	0.0443621	0.480406	0.429468	0.0209029	0.102607
Ccdc85c	668158	7.02638	0.59139	0.0430054	0.480406	0.722325	0.0209609	0.102792
Baz2b	407823	4.62996	-0.172242	0.0453981	0.480406	-0.213544	0.0212919	0.103806
Stt3a	16430	4.95013	-0.290914	0.0442902	0.480406	-0.352644	0.0229627	0.108443
R3hdm4	109284	7.69369	0.25794	0.0453364	0.480406	0.310325	0.0241482	0.111988
Farp1	223254	6.38298	0.215849	0.0438097	0.480406	0.256853	0.0244832	0.112935
Gm13202	433806	4.50669	0.295633	0.0443934	0.480406	0.349799	0.0254576	0.116077
Ino80dos	100380944	1.1454	-0.422156	0.0465532	0.480406	0.501162	0.0261304	0.117896
Egln1	112405	7.09679	0.311342	0.0454884	0.480406	0.349504	0.0338047	0.137826
Twist1	22160	1.30023	0.694582	0.0424312	0.480406	0.753942	0.0356803	0.142371
D5Ertd579e	320661	6.85078	-0.19596	0.0468721	0.480406	-0.217018	0.038145	0.147764
Fbxl17	50758	7.24168	0.402019	0.0463632	0.480406	0.440957	0.0382785	0.148034
Gm11681	100038732	1.18002	0.66334	0.0466456	0.480406	0.7886	0.0385706	0.148793
Rps28	54127	1.47904	0.705816	0.0461649	0.480406	0.740825	0.0419083	0.156219
Cox7c	12867	3.07717	0.619722	0.0437373	0.480406	0.648994	0.0427156	0.158033
Vps4b	20479	5.19303	-0.162507	0.0428542	0.480406	-0.170444	0.0440699	0.160754
Fam78b	226610	4.85083	0.182263	0.0443072	0.480406	-0.189679	0.0461032	0.164779
Mospd3	68929	4.74718	0.184433	0.0463993	0.480406	0.19253	0.047051	0.167136
Tll2	24087	0.0218472	-0.74105	0.044082	0.480406	-0.729256	0.050276	0.174037
Vegfd	14205	1.02188	0.631742	0.0423279	0.480406	-0.623175	0.0514666	0.176375
Supt5	20924	7.41673	-0.17454	0.0451477	0.480406	-0.177691	0.0524888	0.178417
Rpl21	19933	3.08084	0.423122	0.046423	0.480406	0.423797	0.0551699	0.183879
Mpc1	55951	3.55178	0.291827	0.0457847	0.480406	0.287614	0.0581669	0.189194
Gpatch2	67769	4.21978	-0.172205	0.0446484	0.480406	-0.170293	0.0585088	0.190046
Chd8	67772	6.31004	-0.207654	0.0460848	0.480406	-0.205316	0.0599101	0.192481
Fndc9	320116	1.55896	-0.890236	0.0427592	0.480406	0.844487	0.0607675	0.194324
Abcc1	17250	4.29991	-0.230338	0.0444849	0.480406	-0.216796	0.0696606	0.211836
Acp6	66659	3.49921	-0.24388	0.0461337	0.480406	-0.230352	0.0719655	0.216183
Fam53a	74504	4.65045	0.178771	0.0463993	0.480406	0.159969	0.0849446	0.238615
Amer1	72345	3.12317	-0.254161	0.0453476	0.480406	-0.225068	0.0856126	0.239482
Shc2	216148	6.04316	0.189661	0.0450334	0.480406	0.164485	0.0920432	0.249394
Cmpk1	66588	5.9198	0.170856	0.0451954	0.480406	0.145353	0.0973417	0.257037
Emb	13723	4.42423	-0.385834	0.0440125	0.480406	-0.329768	0.0980009	0.257974
Th	21823	0.808189	-1.19558	0.0459417	0.480406	0.997674	0.100058	0.260881
Plbd2	71772	6.36989	-0.163078	0.0432272	0.480406	-0.13575	0.10341	0.266122
Tmem8b	242409	6.93654	0.157378	0.0424519	0.480406	0.129657	0.103918	0.266956
Zfp606	67370	3.62272	0.205135	0.0456782	0.480406	0.169374	0.107688	0.272703
Tctn3	67590	3.58828	-0.23927	0.0455468	0.480406	-0.197004	0.108745	0.274433
Pcdhgc3	93706	6.94462	0.187777	0.0433372	0.480406	0.152614	0.109639	0.276115
Asic2	11418	6.66239	0.22383	0.0452715	0.480406	0.183037	0.110847	0.278054
Yy1	22632	5.91868	0.257395	0.0468738	0.480406	0.210829	0.113071	0.281417
Iqgap1	29875	4.79346	-0.29009	0.0468835	0.480406	-0.236477	0.11695	0.287011
Lrp2	14725	0.662706	-0.562114	0.0456751	0.480406	-0.442775	0.118292	0.288963
Cnep1r1	382030	4.44631	0.23663	0.0461909	0.480406	-0.189509	0.120008	0.291929
Tyw3	209584	3.01011	-0.261646	0.044349	0.480406	-0.204447	0.12542	0.299752
Sema3f	20350	2.98893	-0.631318	0.0424359	0.480406	0.486715	0.125432	0.299752
Gjb1	14618	4.33718	-0.408271	0.0428085	0.480406	-0.315928	0.127036	0.302386
Etv6	14011	3.97087	-0.265652	0.0449746	0.480406	-0.205912	0.128475	0.304608
Pik3c2b	240752	4.85025	-0.351257	0.0428294	0.480406	-0.267463	0.133306	0.311634
Metrn	70083	6.33364	0.342137	0.0447858	0.480406	0.257506	0.138381	0.31925
Psap	19156	10.9639	-0.181015	0.0449564	0.480406	-0.137189	0.139142	0.320386
Ran	19384	7.12239	0.144989	0.0442837	0.480406	0.108744	0.140125	0.321574
Zfp169	67911	3.20255	-0.277223	0.0451217	0.480406	-0.204326	0.14678	0.330234
Pfn1	18643	7.61579	0.154593	0.0467195	0.480406	-0.111325	0.160537	0.348487
Slc28a3	114304	-0.251812	-1.43684	0.0430865	0.480406	-1.04784	0.161033	0.349058
Tex30	75623	1.76886	0.400165	0.0470656	0.480406	0.279915	0.172006	0.363802
Gprasp1	67298	8.56409	-0.344917	0.0427882	0.480406	-0.235409	0.175825	0.369017
Ube2j2	140499	4.78661	0.200595	0.0463723	0.480406	0.136443	0.181809	0.377188
Krba1	77827	5.09723	-0.16484	0.042566	0.480406	0.108806	0.188041	0.385367
Aqp11	66333	4.55633	0.397308	0.0470196	0.480406	0.258977	0.200768	0.401029
Ctnnd2	18163	8.32044	0.266354	0.0470038	0.480406	0.173234	0.202497	0.403521
Rpl3	27367	4.33217	0.629827	0.0450301	0.480406	-0.401543	0.2036	0.404726
Arhgef4	226970	8.2454	0.249986	0.0444864	0.480406	0.156346	0.214166	0.417003
Klhl1	93688	0.912943	-1.09942	0.0454938	0.480406	0.676051	0.217462	0.420764
Plek2	27260	0.0147927	-0.757226	0.0451139	0.480406	-0.481752	0.22078	0.424457
Ebf3	13593	1.37899	-0.583403	0.046918	0.480406	0.372781	0.221248	0.425054
Adgb	215772	0.669229	-0.686905	0.0432393	0.480406	-0.41501	0.228066	0.432788
Ece2	107522	4.88604	-0.262499	0.0441442	0.480406	0.154031	0.243593	0.44864
4931408D14Rik	77059	-0.342496	-0.751114	0.0469702	0.480406	0.43849	0.2538	0.460275
Ovgp1	12659	0.500009	-0.708546	0.044162	0.480406	0.389701	0.254867	0.461375
Gm4705	100043876	0.324148	0.862342	0.0469195	0.480406	0.489766	0.257654	0.464502
Slk	20874	6.45273	-0.233284	0.0442663	0.480406	-0.131531	0.262213	0.468761
Gm4943	239760	0.367547	0.522538	0.0430444	0.480406	0.291406	0.264859	0.471337
Sac3d1	66406	4.10525	0.375109	0.0456605	0.480406	0.204123	0.277323	0.484203
Top3a	21975	2.7418	-0.280167	0.0442389	0.480406	0.141865	0.312044	0.517953
Adat1	30947	2.23798	-0.350712	0.043122	0.480406	-0.176018	0.313901	0.519434
Nudt7	67528	1.96687	-0.533947	0.0432742	0.480406	-0.267782	0.31601	0.521549
Mrps12	24030	5.46256	0.239767	0.0449976	0.480406	0.118878	0.321701	0.52749
Desi2	78825	4.5522	0.15974	0.0457493	0.480406	-0.0779812	0.33084	0.53679
Mrps14	64659	4.94944	0.197852	0.0449708	0.480406	0.0959875	0.332084	0.537767
Ficd	231630	4.07665	-0.190206	0.0446912	0.480406	-0.0917713	0.335928	0.541663
Kmt5c	232811	3.68498	-0.258943	0.0461684	0.480406	0.124001	0.340181	0.545371
Sik3	70661	7.54548	-0.155369	0.0465593	0.480406	-0.0736302	0.349276	0.553311
Rap2c	72065	5.06917	0.186301	0.0464029	0.480406	0.0859917	0.358312	0.561704
Mir9-2	723967	0.489304	-0.629734	0.0443796	0.480406	0.282209	0.362618	0.565863
Ankrd44	329154	3.30721	-0.280601	0.0452368	0.480406	0.122165	0.38301	0.584368
Usp16	74112	4.30056	-0.187821	0.0430315	0.480406	-0.0794476	0.391005	0.590703
Gnl2	230737	4.94119	-0.227868	0.0460985	0.480406	0.0956171	0.403054	0.600714
1700123O20Rik	58248	4.04873	0.18931	0.0457705	0.480406	-0.0663863	0.482738	0.669352
Selt	69227	7.73093	0.140184	0.0450251	0.480406	0.0470224	0.500134	0.683122
Mafg	17134	5.01095	0.224724	0.0451745	0.480406	-0.0746313	0.503228	0.685455
Dnah1	110084	3.65924	-0.37292	0.0458744	0.480406	0.120237	0.519881	0.697714
Mmp14	17387	5.11696	0.30206	0.0459155	0.480406	0.0887761	0.553746	0.72506
Prss36	77613	2.99775	0.263148	0.0454306	0.480406	0.0744652	0.567809	0.735388
Gm20071	100504116	3.41165	0.195233	0.0445919	0.480406	-0.0542998	0.574914	0.741213
Wdtc1	230796	7.32639	0.25535	0.044941	0.480406	0.0688183	0.586396	0.749475
Stau2	29819	6.62739	0.142736	0.0458538	0.480406	0.0373917	0.598925	0.759352
Pcyt1a	13026	5.60091	-0.123003	0.0436523	0.480406	-0.0301491	0.619124	0.772611
Snhg11	319317	7.86603	-0.582053	0.0464551	0.480406	0.142107	0.624587	0.776157
Ift22	67286	5.58113	0.208174	0.0431459	0.480406	0.0475514	0.640856	0.78646
Plcb4	18798	4.41473	-0.594263	0.0443431	0.480406	-0.13228	0.652164	0.793991
Arhgap15	76117	3.56362	0.375608	0.0445461	0.480406	0.072723	0.695237	0.823239
Stox1	216021	1.48173	-0.532216	0.0426522	0.480406	0.0747233	0.772406	0.872595
Ube2ql1	76980	8.24641	0.254728	0.0463985	0.480406	-0.0306051	0.809075	0.895176
Actn2	11472	3.93986	-0.515232	0.0449257	0.480406	0.0584786	0.817777	0.901084
Dhx38	64340	5.65901	-0.160526	0.0451264	0.480406	-0.0171755	0.829037	0.907993
Cog7	233824	5.8058	-0.181456	0.0450117	0.480406	0.0181286	0.840297	0.91472
Kap	16483	1.40494	-2.11583	0.0424904	0.480406	-0.14374	0.880427	0.936102
Bbs2	67378	4.11861	-0.240738	0.0456775	0.480406	-0.0055793	0.962795	0.981095
Mrpl34	94065	4.55458	0.247021	0.0422148	0.480406	-0.00433155	0.971182	0.98537
Kank4	242553	2.42348	-0.331096	0.0452138	0.480406	0.00464007	0.977731	0.987654
Bbip1	100503572	4.60507	0.234139	0.0471284	0.480697	0.21829	0.0743765	0.220567
Gm6415	623286	2.16489	0.355479	0.0472546	0.481112	0.50477	0.0098563	0.068337
Hspa9	15526	7.57052	-0.168055	0.0472072	0.481112	-0.094948	0.26857	0.475051
Gga2	74105	4.75536	-0.195581	0.0472649	0.481112	-0.0271075	0.782451	0.879345
Snrpe	20643	3.0806	0.244984	0.0473567	0.481246	0.386709	0.00489381	0.0462517
Ube2d2a	56550	5.39222	0.314428	0.0473636	0.481246	0.375743	0.0261732	0.117983
Minpp1	17330	5.95509	0.131827	0.0473739	0.481246	0.107732	0.115227	0.284666
Ncoa3	17979	5.13818	-0.200264	0.0477567	0.481251	-0.420537	0.00054161	0.0169925
Tmem131	56030	5.94089	-0.195874	0.0476763	0.481251	-0.326149	0.00363172	0.0397326
Ccnk	12454	4.42796	-0.180324	0.0474534	0.481251	-0.2314	0.0185186	0.0959693
Pisd	320951	5.70803	0.160052	0.0477503	0.481251	0.144377	0.0845654	0.238038
Psph	100678	4.42663	0.251565	0.0475766	0.481251	0.204398	0.116355	0.286598
Fgf13	14168	7.78024	0.342248	0.0477577	0.481251	0.246315	0.16147	0.349654
Tmem258	69038	4.70636	0.177709	0.0475884	0.481251	0.123961	0.174131	0.366767
Cfap206	69329	1.75358	-0.65943	0.0477575	0.481251	-0.370867	0.274345	0.481085
Apoo	68316	1.14447	0.461808	0.0475594	0.481251	0.103286	0.65087	0.79335
Tpcn2	233979	1.21775	-0.424825	0.0477418	0.481251	0.0893527	0.673764	0.807049
Exosc6	72544	3.50981	0.329813	0.0474824	0.481251	-0.0589366	0.721485	0.839375
Zscan12	22758	2.81863	-0.259228	0.0476299	0.481251	-0.0417228	0.748258	0.857165
Cep250	16328	5.06456	-0.243287	0.0478147	0.481503	-0.0944936	0.442991	0.636151
Mapk3	26417	8.0053	0.216829	0.0482373	0.48205	0.469936	0.000393506	0.0149162
Gga3	260302	5.7802	-0.165367	0.0479308	0.48205	-0.350165	0.000499828	0.0164585
Fubp1	51886	5.89301	-0.161731	0.0479863	0.48205	-0.320667	0.000900212	0.0206733
Pcsk1n	30052	10.7712	0.586662	0.048285	0.48205	0.768194	0.0167867	0.0902944
Mrps30	59054	5.20197	0.240297	0.0479889	0.48205	0.298956	0.0218139	0.105358
Zscan26	432731	5.28094	-0.230321	0.0480766	0.48205	-0.246091	0.0459794	0.164464
D17H6S53E	114585	3.77108	-0.22258	0.0481382	0.48205	-0.207044	0.0777096	0.226047
Slc30a9	109108	7.31091	0.138094	0.0482628	0.48205	0.118854	0.099802	0.26053
Hapln1	12950	4.70405	0.298701	0.0480883	0.48205	-0.251532	0.103844	0.266956
Mki67	17345	1.37283	-0.576132	0.0482048	0.48205	-0.371245	0.191046	0.38946
1700029J07Rik	69479	0.991639	-0.611649	0.0481856	0.48205	0.211875	0.489778	0.675304
Calm1	12313	11.4747	0.215486	0.0481639	0.48205	0.0565503	0.602288	0.761324
Rpl31-ps12	665562	0.451636	0.639224	0.0483216	0.482096	0.392736	0.225533	0.42992
Rpl10a	19896	2.97501	0.347726	0.0484219	0.482391	0.671802	0.00106884	0.0223019
Brd4	57261	6.37589	-0.201957	0.0484281	0.482391	-0.226901	0.0369498	0.14515
Srm	20810	5.80831	0.172318	0.0484568	0.482391	-0.0249253	0.773708	0.87326
Eif1b	68969	6.65036	0.151413	0.0484793	0.482391	0.00901578	0.905741	0.950406
Rn18s	19791	7.70661	0.967593	0.0485234	0.482511	1.13287	0.0295441	0.127125
Slc4a11	269356	0.420986	-0.958378	0.0486863	0.482539	0.612749	0.214422	0.417045
Mrpl23	19935	0.718985	0.50957	0.048574	0.482539	0.277787	0.280199	0.486537
Kdm6a	22289	4.28768	-0.228324	0.0486834	0.482539	-0.0966348	0.405734	0.603156
2700081O15Rik	108899	7.0128	0.401015	0.0486655	0.482539	0.123487	0.540225	0.71453
Tpra1	24100	4.51901	-0.201027	0.0486267	0.482539	-0.0549355	0.590032	0.752079
Fuca1	71665	5.5642	-0.156048	0.0489401	0.482623	0.277024	0.00233028	0.0314848
Pccb	66904	6.45192	0.133756	0.0489511	0.482623	0.19512	0.00903462	0.0648744
Polr3h	78929	5.51263	0.262638	0.0488932	0.482623	0.312108	0.028038	0.123254
Scgn	214189	0.63171	0.605472	0.0487591	0.482623	0.56033	0.081812	0.232854
Ppa2	74776	4.65046	0.203944	0.0489096	0.482623	0.121703	0.245068	0.45031
Chn2	69993	4.72966	-0.530257	0.0488202	0.482623	0.128112	0.630778	0.7801
Dennd6b	69440	4.85047	-0.269941	0.0488684	0.482623	0.0615848	0.651422	0.793729
Wnt7b	22422	6.19927	0.370142	0.0488128	0.482623	0.0474453	0.798124	0.888738
Higd1b	75689	0.500041	0.499749	0.049011	0.482898	0.33551	0.172617	0.36457
Golga3	269682	5.58047	-0.192303	0.0490628	0.482917	-0.404208	0.000566227	0.0173027
Tnrc6a	233833	5.71518	-0.203125	0.0491091	0.482917	-0.187619	0.0815548	0.232603
Cd82	12521	5.49349	-0.356452	0.0490838	0.482917	-0.329079	0.0816323	0.232618
Atp8a1	11980	7.52857	-0.184803	0.049171	0.48321	-0.445871	0.000149265	0.00999414
Wdr34	71820	5.39876	0.206411	0.0493114	0.483252	0.510413	0.000109529	0.00891925
Gm15501	100040298	7.03023	0.273527	0.0493357	0.483252	0.454254	0.00380113	0.0406432
Esrrg	26381	4.15722	-0.32737	0.0492351	0.483252	-0.249447	0.145499	0.328791
Mrpl9	78523	5.55063	0.140844	0.0493012	0.483252	0.0981706	0.178755	0.373242
Gm5781	544741	0.212348	1.09695	0.049246	0.483252	0.0182947	0.972172	0.985849
Ccdc81	70884	1.05721	-0.657327	0.0493863	0.483391	-0.378531	0.269097	0.475735
Drd2	13489	3.57446	-2.23109	0.049414	0.483391	0.70505	0.508771	0.68939
Tarbp1	212728	2.53338	-0.323416	0.0494522	0.48345	-0.1469	0.375064	0.577676
Sel1l	20338	7.34731	-0.209218	0.0496154	0.483672	-0.503226	0.000158144	0.0100607
Bola1	69168	3.59327	0.227471	0.0496675	0.483672	0.488169	0.000448476	0.0160201
Cc2d1b	319965	4.74509	-0.213816	0.0495829	0.483672	0.111496	0.310198	0.516317
Dnah2	327954	2.79615	-0.367444	0.049577	0.483672	-0.146711	0.435132	0.628742
Chac2	68044	2.8249	0.287811	0.0495385	0.483672	-0.0726734	0.617541	0.771478
Bambi	68010	2.73532	0.362517	0.0496481	0.483672	-0.0310017	0.8662	0.928182
Rpl4	67891	8.57186	0.17748	0.049733	0.483685	0.414741	0.000202446	0.0112957
Strn	268980	5.64489	-0.360625	0.0497162	0.483685	-0.220403	0.23647	0.441822
Fryl	72313	5.7616	-0.15379	0.0505033	0.4837	-0.475929	9.84084e-06	0.00463288
AW011738	100382	2.55541	0.331189	0.0505069	0.4837	0.782751	0.000175576	0.0104724
Usp27x	54651	4.77841	0.170263	0.0500885	0.4837	0.314331	0.00172876	0.028125
Zfyve21	68520	4.06713	0.26852	0.0503668	0.4837	0.494385	0.00177231	0.0284413
Rnase4	58809	3.8818	0.246066	0.0501745	0.4837	0.400222	0.00462322	0.0452024
Rplp2	67186	4.74052	0.470731	0.0499195	0.4837	0.763299	0.00463938	0.0452377
Ube4a	140630	5.97584	-0.251982	0.0501686	0.4837	-0.403079	0.00528081	0.0480033
Dock5	68813	4.03915	-0.398707	0.0501452	0.4837	-0.617635	0.00725993	0.057807
Ctbp1	13016	8.29389	0.192983	0.0505373	0.4837	0.289557	0.00795604	0.0605229
Plcl1	227120	5.65011	-0.257436	0.0499031	0.4837	-0.279128	0.0453307	0.163219
Akap17b	338351	3.81411	-0.246365	0.0503836	0.4837	-0.261955	0.0494046	0.17233
Pacsin2	23970	5.95426	-0.129519	0.0501507	0.4837	-0.118017	0.0867609	0.2416
Gas2l1	78926	7.17125	0.382343	0.0505212	0.4837	0.342838	0.0895467	0.246035
Atg4a	666468	1.23268	-0.385827	0.0502509	0.4837	0.343111	0.0914126	0.248669
Sox2	20674	6.75674	0.2996	0.0503622	0.4837	0.255718	0.104927	0.268605
Tmem98	103743	4.86658	-0.433165	0.0503886	0.4837	-0.328457	0.149711	0.334132
Pafah2	100163	3.02657	-0.309617	0.0500584	0.4837	-0.224872	0.163857	0.352442
Drd1	13488	3.77192	-1.91321	0.0500993	0.4837	1.17212	0.220529	0.424084
Pparg	19016	0.313489	-0.632316	0.0497767	0.4837	-0.319157	0.323755	0.529229
Nol12	97961	4.74558	0.242316	0.0504205	0.4837	0.117449	0.344625	0.549336
Gm14305	100043387	2.80981	0.294183	0.0502833	0.4837	0.134458	0.373031	0.57612
Sh3rf3	237353	5.3081	0.263612	0.0503242	0.4837	-0.115761	0.390655	0.590352
Ctns	83429	3.45136	-0.245388	0.0500988	0.4837	-0.0985652	0.431076	0.624979
Toe1	68276	3.37312	-0.20054	0.0505233	0.4837	-0.0750889	0.465841	0.654777
Map3k15	270672	1.49982	-0.53145	0.0504876	0.4837	0.0205741	0.940108	0.968502
Krtcap2	66059	4.82111	0.181065	0.0507026	0.484974	0.224429	0.0238189	0.111266
Skiv2l2	72198	5.66104	-0.186068	0.0507926	0.485022	-0.431283	0.00024144	0.0124993
Myom3	242702	1.61866	0.554009	0.0508042	0.485022	0.967051	0.00246664	0.032362
Sema6a	20358	5.34352	-0.397954	0.050785	0.485022	-0.419086	0.049775	0.173178
Ap1g1	11765	6.58837	-0.174629	0.0509503	0.485802	-0.407384	0.000227117	0.0120053
Dopey1	320615	4.71657	-0.234507	0.0509304	0.485802	-0.315226	0.0157909	0.0876526
Maz	17188	8.7428	0.431197	0.051028	0.485953	0.64477	0.00834468	0.0622648
Taz	66826	4.86325	-0.135969	0.0510952	0.485953	0.133061	0.0681174	0.208808
Mterf4	69821	3.57014	-0.199312	0.0510913	0.485953	-0.0753801	0.46239	0.652055
Tgfb1i1	21804	3.49637	0.400723	0.0510762	0.485953	0.0308903	0.878745	0.935025
Mal2	105853	7.04103	0.263552	0.0511431	0.486101	-0.284088	0.0459823	0.164464
Man2b2	17160	5.3371	-0.203723	0.0512196	0.486521	-0.102365	0.333134	0.538938
Ccdc107	622404	4.30403	0.185225	0.0513934	0.486998	0.324596	0.00270537	0.0337899
Acbd6	72482	5.90347	0.240809	0.0513443	0.486998	0.357507	0.00867793	0.0633529
Morn4	226123	6.40592	0.14394	0.0514637	0.486998	0.187891	0.0185473	0.0960188
Rpf1	70285	3.12604	0.202948	0.0514335	0.486998	0.115809	0.271122	0.47777
Fam227a	75729	1.61439	-0.401072	0.0514628	0.486998	0.18527	0.369196	0.57257
Qk	19317	8.7283	0.230737	0.0513092	0.486998	0.0924346	0.435483	0.628992
Gpr155	68526	5.93422	-0.18838	0.0521566	0.487399	-0.519992	4.0869e-05	0.00602484
Slc24a2	76376	8.56524	-0.294618	0.0533012	0.487399	-0.722624	0.00016249	0.0102853
Gm12174	620678	6.2846	0.159362	0.0517282	0.487399	0.380998	0.000175872	0.0104724
Ubr2	224826	6.14411	-0.177069	0.0526004	0.487399	-0.408312	0.000276137	0.012894
Rrp12	107094	5.30478	-0.184146	0.0530587	0.487399	-0.369002	0.00101774	0.0219974
Tgfbr3l	100044509	1.54905	-0.422613	0.0520179	0.487399	0.8159	0.00131152	0.0247595
Sez6l2	233878	8.82622	-0.196524	0.0533688	0.487399	-0.3791	0.00144281	0.0253586
Atf7ip	54343	5.58642	-0.211	0.0521404	0.487399	-0.390484	0.00190922	0.0290823
Ndufs6	407785	6.04746	0.198673	0.0524434	0.487399	0.363435	0.00204673	0.0300401
Htra2	64704	4.73918	0.202469	0.0517875	0.487399	0.365286	0.00217798	0.030872
Enpp4	224794	4.92838	-0.210197	0.0531347	0.487399	-0.376627	0.00257204	0.0330653
Mettl9	59052	5.93393	0.166137	0.0530648	0.487399	0.295286	0.00260338	0.0332547
Mtch1	56462	9.35237	0.14236	0.0523859	0.487399	0.251096	0.00272741	0.0337899
Pex5	19305	5.87159	-0.135834	0.0534862	0.487399	-0.234274	0.00337036	0.037977
Aes	14797	9.21704	0.236092	0.0518986	0.487399	0.394786	0.00396694	0.041588
Ctu2	66965	3.99062	0.234748	0.0527886	0.487399	0.368132	0.00625547	0.0531221
Camk2n2	73047	7.55359	0.541461	0.0516806	0.487399	0.838731	0.00692433	0.0562042
Dpm3	68563	4.3238	0.264288	0.052284	0.487399	0.400151	0.00779104	0.0599847
Ttll7	70892	7.3397	-0.209793	0.0527445	0.487399	-0.316913	0.00840621	0.0624126
Gfra4	14588	5.12789	0.201311	0.052632	0.487399	0.292074	0.0103595	0.0700684
Egfem1	75740	3.33623	0.280484	0.0533583	0.487399	0.404747	0.0112932	0.0731434
Proser3	333193	1.63964	-0.368091	0.0516349	0.487399	-0.487202	0.0173241	0.0919725
Gm5126	331480	2.01662	0.359366	0.0527154	0.487399	0.466831	0.0188736	0.0968884
Hmgn2	15331	3.96215	0.441947	0.0535004	0.487399	-0.565148	0.0218817	0.105499
Mlf2	30853	9.49911	0.162989	0.0525285	0.487399	0.197417	0.0280724	0.123334
Deb1	26901	4.77594	0.180313	0.0515914	0.487399	0.214572	0.0293065	0.126541
Gm11425	668706	1.5175	0.50698	0.0520118	0.487399	0.603668	0.03047	0.129573
Tinf2	28113	3.4413	0.311489	0.0533328	0.487399	0.365445	0.0326592	0.135317
COX2	17709	7.12792	0.443178	0.0533312	0.487399	0.485032	0.0446532	0.161878
Armc9	78795	4.60453	-0.209386	0.0533555	0.487399	-0.22931	0.0454317	0.16327
Mrpl50	28028	5.26207	0.156563	0.0527107	0.487399	0.16646	0.0502073	0.173949
Arhgap36	75404	1.84182	-1.37945	0.0522786	0.487399	1.35765	0.062796	0.198302
Brk1	101314	7.43351	0.172401	0.0527543	0.487399	0.16866	0.069482	0.211545
Ntrk1	18211	0.84967	-3.08642	0.0517806	0.487399	2.59139	0.0768726	0.224667
Tysnd1	71767	5.32685	0.308312	0.052297	0.487399	0.285068	0.0833561	0.235735
Fndc4	64339	6.7959	0.225212	0.0523695	0.487399	0.204208	0.0898716	0.246578
Ccdc71l	72123	6.15183	0.463275	0.0534065	0.487399	0.400249	0.105191	0.268868
Usp13	72607	4.21996	-0.226786	0.0527281	0.487399	-0.190762	0.113595	0.282347
Eif5a	276770	8.33746	0.149105	0.0529093	0.487399	0.119427	0.131759	0.309615
Rgs9	19739	5.15433	-1.52414	0.0522548	0.487399	1.19011	0.135894	0.315873
Sord	20322	3.54374	-0.185459	0.0528108	0.487399	0.142772	0.148221	0.332048
Ninj1	18081	4.86491	0.231648	0.0529869	0.487399	0.171724	0.160055	0.347891
Wars2	70560	2.8424	-0.279368	0.0528131	0.487399	-0.206224	0.166771	0.356674
Gm20762	633188	-0.0982176	0.713694	0.0531779	0.487399	0.492456	0.175701	0.368808
Mal	17153	8.58475	-0.491198	0.0530846	0.487399	-0.283022	0.271899	0.478349
Myl6	17904	5.04787	0.196233	0.0530601	0.487399	0.107323	0.293755	0.500953
Atp8b2	54667	5.85897	-0.152574	0.0533124	0.487399	-0.064696	0.415628	0.611588
Sec14l3	380683	1.70862	0.670757	0.0525385	0.487399	-0.275459	0.422408	0.617824
Cdc14b	218294	3.1421	-0.34485	0.0516993	0.487399	-0.133738	0.456685	0.647342
Mturn	68235	6.30377	0.299964	0.0524436	0.487399	0.107401	0.486607	0.672512
Armc4	74934	0.652944	-0.741206	0.0517264	0.487399	-0.229805	0.537771	0.712027
Park7	57320	7.09827	0.148608	0.0526701	0.487399	0.0439713	0.566218	0.734538
Tmem69	230657	2.81029	-0.22495	0.0532451	0.487399	-0.0665113	0.567456	0.735119
Zfp706	68036	7.4864	0.119679	0.053512	0.487399	0.0350958	0.571165	0.738086
Unc80	329178	8.13161	0.198762	0.05226	0.487399	0.0578104	0.571783	0.738663
Gnmt	14711	0.411762	-0.686952	0.0528649	0.487399	0.184782	0.608358	0.765274
Kcnab2	16498	9.81139	0.307659	0.0519327	0.487399	0.0782298	0.619437	0.772693
Shank1	243961	10.1796	0.469778	0.0532991	0.487399	0.0901305	0.707378	0.829634
BC048546	232400	2.49872	0.364301	0.0520999	0.487399	-0.0667564	0.719611	0.838303
Lime1	72699	4.07705	-0.340664	0.0534711	0.487399	-0.0244447	0.889007	0.941041
St6gal2	240119	2.60107	-0.317279	0.0533363	0.487399	0.00119671	0.994099	0.996281
Pik3r2	18709	8.11627	0.228541	0.0535987	0.487894	0.261491	0.0373903	0.14608
Nudt12	67993	2.17264	-0.307222	0.0536313	0.487896	-0.0678522	0.672219	0.805903
Gm7846	665903	2.08441	0.350782	0.0537445	0.487967	0.588652	0.00389801	0.0411229
Eid2b	434156	5.46671	0.22335	0.0537444	0.487967	0.366989	0.00472983	0.0456672
Phf8	320595	4.6321	-0.220842	0.0537065	0.487967	-0.293662	0.0182348	0.0949557
Ppp1r16a	73062	6.73379	0.328892	0.0537686	0.487967	0.385924	0.033284	0.13656
Thap11	59016	5.36782	0.120608	0.0539002	0.488257	0.226382	0.00177512	0.0284413
Lrig2	269473	4.69538	-0.19509	0.0538856	0.488257	-0.27914	0.0121213	0.075271
Mrpl15	27395	4.76425	0.169248	0.0539085	0.488257	-0.10393	0.243053	0.448338
Carns1	107239	2.93391	-0.316169	0.0539302	0.488257	-0.0330309	0.839657	0.914241
Tbc1d19	67249	4.25003	-0.197143	0.0540739	0.488946	-0.348438	0.00288662	0.0348886
Lamtor2	83409	5.49262	0.165159	0.0541037	0.488946	0.23728	0.0114808	0.0735279
Cdc34	216150	5.90915	0.285741	0.0540573	0.488946	0.227359	0.135079	0.314475
Tm9sf4	99237	6.27519	-0.184597	0.0542189	0.489106	-0.260034	0.0132514	0.0789999
4930430F08Rik	68281	3.37488	0.26453	0.0542087	0.489106	-0.089926	0.51262	0.692177
Col6a4	68553	-0.100217	-1.31846	0.0542061	0.489106	0.426735	0.530008	0.706474
Rint1	72772	3.71343	-0.330425	0.0542963	0.489512	-0.352059	0.0519743	0.177389
Paxip1	55982	5.81929	0.158757	0.0544188	0.489737	0.258096	0.00523401	0.0478228
Naa50	72117	6.41931	0.145387	0.0543781	0.489737	-0.0890898	0.245631	0.451162
Trhr	22045	2.46898	0.754298	0.0544108	0.489737	-0.257454	0.504099	0.685896
Sdc4	20971	6.46646	0.22438	0.0544567	0.489785	0.170094	0.154491	0.340363
2010107E04Rik	70257	6.30081	0.213269	0.0545719	0.490529	0.280111	0.0193169	0.098016
Mgat4b	103534	6.76478	0.18401	0.0546732	0.490561	0.511048	4.08544e-05	0.00602484
Calcoco1	67488	6.61366	-0.172088	0.0546719	0.490561	-0.109274	0.231683	0.437437
Mblac2	72852	4.84152	0.176926	0.0546701	0.490561	-0.0383487	0.675447	0.808422
Gm20753	626049	0.243162	0.506563	0.0547582	0.491031	0.738884	0.0109649	0.0720721
Heatr5a	320487	3.9879	-0.19315	0.0549073	0.49149	-0.390416	0.0010109	0.0219927
4932422M17Rik	74366	2.94111	-0.423713	0.0548748	0.49149	0.653044	0.00757069	0.0593246
Mrpl43	94067	5.64118	0.163392	0.0548998	0.49149	0.184596	0.0406231	0.153495
Lgals12	56072	-0.317109	-0.613011	0.054951	0.49159	0.350242	0.290064	0.497247
Paqr8	74229	7.59228	0.237633	0.0549937	0.491666	-0.105287	0.397581	0.596267
Ptgs1	19224	3.58926	0.221581	0.0550248	0.491666	-0.00148946	0.989624	0.994084
Plod3	26433	5.11342	-0.158647	0.0551032	0.491809	-0.123881	0.144928	0.327828
Firre	103012	5.0198	-0.379555	0.0551061	0.491809	0.147184	0.458526	0.64867
Jph3	57340	9.31493	0.27046	0.055165	0.492043	0.307477	0.0396692	0.151181
Pdia6	71853	6.91858	-0.21102	0.0552037	0.492097	-0.701473	5.44461e-06	0.00455684
Lrrk2	66725	4.7421	-0.38329	0.0554235	0.493321	-0.709892	0.0022996	0.0313667
Sf3b3	101943	6.3211	-0.197005	0.0554885	0.493321	-0.335988	0.00400188	0.0417454
Borcs6	71923	5.37647	0.236242	0.0554692	0.493321	0.321576	0.0163522	0.0892883
Cnnm2	94219	5.65203	-0.199074	0.0555047	0.493321	-0.153902	0.15172	0.33639
Snx14	244962	5.23385	-0.188032	0.0559302	0.493401	-0.399792	0.000677521	0.0185223
Eif4g3	230861	7.91344	-0.137914	0.0564773	0.493401	-0.292096	0.000718962	0.0190354
Rnf114	81018	5.99212	0.164498	0.0563639	0.493401	0.340482	0.00084332	0.0201981
Rasip1	69903	3.70834	0.238731	0.0559191	0.493401	0.465833	0.00134599	0.0248648
Ermn	77767	6.37361	-0.330563	0.0556631	0.493401	-0.623972	0.00199388	0.02971
Timp4	110595	5.47045	0.223275	0.0565637	0.493401	0.412966	0.00216056	0.030872
Ddb1	13194	7.88575	-0.165757	0.0560679	0.493401	-0.285106	0.00383741	0.040683
Gabrb2	14401	7.52265	-0.192134	0.0559855	0.493401	-0.323671	0.0044584	0.0443046
Supt16	114741	5.73143	-0.156869	0.0555764	0.493401	-0.261892	0.00463605	0.0452377
2410015M20Rik	224904	5.88899	0.211276	0.0561269	0.493401	0.316579	0.00939323	0.0663756
Wdr78	242584	3.30881	-0.380696	0.0556833	0.493401	-0.573613	0.00971652	0.0677369
Spock1	20745	7.69114	-0.274107	0.0561659	0.493401	-0.411665	0.00970415	0.0677369
Cx3cl1	20312	9.1882	-0.226162	0.0562763	0.493401	-0.325168	0.0126076	0.0767616
Scaf1	233208	8.50589	0.233671	0.055748	0.493401	0.330264	0.0132968	0.079148
Gm10029	100039532	1.61613	0.460651	0.0557858	0.493401	0.620074	0.01729	0.0919021
Rpl7a	27176	3.1567	0.301101	0.0566122	0.493401	0.399489	0.01857	0.0960724
Stub1	56424	5.99171	0.178731	0.0565472	0.493401	0.227347	0.0240247	0.111707
Kdm5a	214899	5.48965	-0.149334	0.0565256	0.493401	-0.184214	0.0284577	0.124301
Fam92a	68099	5.15633	0.172775	0.0560658	0.493401	0.194616	0.0418647	0.156219
S100a10	20194	3.90256	0.454668	0.0566151	0.493401	0.468479	0.0589186	0.190702
Rnf10	50849	8.8435	0.281184	0.0565942	0.493401	0.277542	0.0715266	0.215844
Bag1	12017	7.24378	0.205499	0.0564651	0.493401	0.192109	0.086372	0.240873
Kcnn1	84036	4.46769	0.243303	0.0557241	0.493401	-0.216985	0.0997561	0.260455
Eid1	58521	7.78789	0.161651	0.0563327	0.493401	0.127415	0.143348	0.326303
Slc35d3	76157	1.98589	-1.94244	0.0562623	0.493401	1.41532	0.155928	0.342422
Cbln1	12404	4.17315	-0.78575	0.055821	0.493401	-0.545689	0.199831	0.399866
Gm6710	626832	0.302414	0.511549	0.055826	0.493401	0.323215	0.224116	0.428278
Eri3	140546	7.16037	0.148448	0.0566601	0.493401	0.0895061	0.257447	0.464331
Gne	50798	5.53552	-0.0959015	0.0558505	0.493401	-0.0570027	0.263723	0.470204
Por	18984	6.68368	-0.152792	0.0564848	0.493401	-0.0864764	0.288193	0.495732
Tmem43	74122	4.70267	-0.186885	0.056124	0.493401	-0.0832822	0.398844	0.596859
Nr2c2ap	75692	1.47331	0.375386	0.0566504	0.493401	0.0694536	0.723256	0.840535
Ing2	69260	4.5987	0.220363	0.0564971	0.493401	-0.0308505	0.788416	0.883282
Arv1	68865	1.80944	-0.351315	0.0556701	0.493401	0.0434075	0.811707	0.897187
Gm9796	544809	0.339783	0.483469	0.0565031	0.493401	0.0298705	0.904448	0.949513
Per2	18627	4.75462	-0.274643	0.05682	0.493937	-0.615132	0.00046068	0.0160209
Gm5879	545864	2.45829	0.515552	0.056793	0.493937	0.855988	0.00490873	0.0462835
Casp1	12362	0.685033	0.501932	0.0567832	0.493937	-0.0363023	0.891871	0.942043
Ydjc	69101	4.3261	0.235867	0.0569029	0.494373	0.0984155	0.427586	0.621835
Mtmr4	170749	6.33446	-0.177444	0.056961	0.494593	-0.450644	0.00012762	0.00921047
Chrnb2	11444	5.91725	-0.274132	0.0570261	0.494872	-0.284173	0.0613341	0.195429
Picalm	233489	5.968	-0.158863	0.0570674	0.494946	-0.279079	0.00339288	0.0381404
Herc4	67345	4.1309	-0.213128	0.0576309	0.495252	-0.455184	0.000697763	0.0187043
Cdyl2	75796	3.99925	-0.26486	0.0575683	0.495252	-0.407863	0.00833211	0.0622648
Palm	18483	8.64183	0.35386	0.0574725	0.495252	0.463524	0.0210945	0.103245
Zscan22	232878	3.09611	-0.240756	0.0573567	0.495252	-0.313933	0.0227001	0.107997
Mks1	380718	2.55531	-0.29123	0.0575865	0.495252	0.35575	0.0300928	0.128427
Ddx55	67848	3.97403	-0.179018	0.0576375	0.495252	-0.15255	0.117949	0.288399
Kcnq5	226922	6.26811	-0.248433	0.0571762	0.495252	-0.207731	0.124457	0.298605
Rsph1	22092	3.71688	-0.447376	0.0576616	0.495252	-0.357478	0.142736	0.325461
Rell2	225392	6.32482	0.467984	0.0576369	0.495252	0.36014	0.152307	0.337377
Dhx16	69192	5.04893	-0.172832	0.0576375	0.495252	-0.0964011	0.296604	0.503531
Apex1	11792	4.17429	0.189688	0.0572909	0.495252	0.0892837	0.372503	0.575551
4930481A15Rik	74931	0.473214	1.08118	0.0571998	0.495252	-0.26966	0.631642	0.780678
Fam63a	75007	4.73124	-0.201278	0.0575146	0.495252	-0.0470977	0.655916	0.796693
Tubb2b	73710	6.60851	0.289555	0.0572067	0.495252	-0.06693	0.658503	0.798056
Gprasp2	245607	6.61265	-0.315511	0.0573735	0.495252	-0.0609843	0.713559	0.833767
Tmem37	170706	0.39328	-0.718636	0.0575108	0.495252	-0.0508656	0.896203	0.945138
Katnbl1	72425	3.18189	0.224927	0.0576132	0.495252	0.0073305	0.950298	0.974093
Gm3150	100041120	2.43133	0.441849	0.0577631	0.495558	0.217031	0.352798	0.556445
Ppp2r2b	72930	6.77766	0.171047	0.0577629	0.495558	-0.0298207	0.740062	0.852112
Grcc10	14790	7.13363	0.149172	0.0578194	0.49576	0.129294	0.112095	0.280051
Rps15	20054	7.89519	0.373466	0.057855	0.495782	0.697682	0.0021948	0.0308728
Mknk2	17347	5.6436	0.183389	0.0580964	0.497568	0.184124	0.0691605	0.210741
2310015A10Rik	69548	3.58636	-0.21709	0.0582692	0.497736	0.583826	6.93098e-05	0.00715948
Dusp8	18218	7.78396	0.206342	0.0582818	0.497736	0.278313	0.0184187	0.0956158
Gemin7	69731	4.81442	0.24466	0.0581801	0.497736	0.304446	0.0277648	0.122446
4930597O21Rik	75373	0.575835	0.707147	0.0581967	0.497736	0.735025	0.0548996	0.183506
Fam234a	106581	4.74275	-0.243973	0.0584137	0.497736	-0.193893	0.14484	0.327728
Mansc1	67729	3.10999	-0.243728	0.0584154	0.497736	-0.0830815	0.519916	0.697714
Cdc42se1	57912	6.29033	0.125076	0.0584149	0.497736	-0.0269286	0.683445	0.814114
Bbs4	102774	5.41412	-0.185611	0.0584464	0.497736	-0.0311537	0.751413	0.858899
Gm9209	668504	1.70991	0.308888	0.0584229	0.497736	0.0054973	0.973009	0.986214
A830082K12Rik	320174	2.60707	0.310221	0.0583687	0.497736	0.00463876	0.97713	0.987654
B630019K06Rik	102941	5.61099	0.193387	0.0588759	0.497804	0.587543	1.79705e-05	0.00501265
Apopt1	68020	4.49077	0.19139	0.0588106	0.497804	0.477864	0.000154409	0.0100567
Frs3	107971	5.12216	0.327658	0.0593136	0.497804	0.685101	0.000897556	0.0206733
Rps6ka4	56613	5.89329	0.219916	0.0591766	0.497804	0.458344	0.000899604	0.0206733
Rab3gap1	226407	6.25583	-0.154216	0.0590659	0.497804	-0.294745	0.00189382	0.0289943
Crabp1	12903	0.595577	-0.910708	0.0588066	0.497804	1.62237	0.00245763	0.0323313
Tbkbp1	73174	7.27591	0.40842	0.058901	0.497804	0.736878	0.00301846	0.0358621
Csdc2	105859	7.47178	0.210267	0.0589002	0.497804	0.374538	0.00314878	0.036603
Polr3b	70428	4.05389	-0.231722	0.0590832	0.497804	-0.367095	0.00744367	0.0585783
Pkia	18767	7.46652	0.219423	0.0587367	0.497804	0.335759	0.00890006	0.0643684
Cacng7	81904	6.96044	0.235536	0.0592634	0.497804	0.345688	0.0116287	0.0739756
Rps21	66481	4.96285	0.481838	0.0591143	0.497804	0.692605	0.0131749	0.0786492
Cacna2d3	12294	6.38626	-0.303891	0.0587041	0.497804	-0.40517	0.0204167	0.101406
Rprd2	75137	5.59091	-0.168664	0.0588712	0.497804	-0.215118	0.0254202	0.116047
Mrpl11	66419	5.4764	0.18489	0.0591201	0.497804	0.23062	0.0277983	0.122558
Fancf	100040608	2.47022	0.411189	0.0589924	0.497804	0.438614	0.0546762	0.182962
Ubap2l	74383	6.73082	-0.194261	0.0585793	0.497804	-0.205672	0.0578914	0.188786
Chat	12647	1.29522	-3.32189	0.0590683	0.497804	3.11896	0.0609105	0.194575
Frg1	14300	4.1193	-0.168954	0.0592457	0.497804	-0.173212	0.0657558	0.20447
Paip1	218693	6.1732	0.157916	0.058764	0.497804	0.115921	0.175321	0.368266
Pld5	319455	2.42532	-0.773793	0.0593011	0.497804	0.392381	0.34151	0.546912
Tmem252	226040	0.739443	0.996804	0.0592243	0.497804	0.445507	0.391796	0.591543
Adgrg6	215798	0.843973	-0.5661	0.0592904	0.497804	-0.113734	0.704828	0.828127
Cdr2	12585	4.18893	-0.573297	0.0590899	0.497804	-0.0640678	0.833044	0.910528
Slc27a2	26458	2.32654	-0.247665	0.0585261	0.497804	-0.0190379	0.883967	0.938073
Flt3	14255	2.22585	-0.367112	0.0594252	0.498186	-0.736223	0.00139791	0.0251007
Vegfb	22340	6.51712	0.335246	0.059409	0.498186	0.453055	0.0187974	0.0967157
Rpp30	54364	3.15583	0.231513	0.0594868	0.498425	0.0138058	0.909967	0.952423
Ndufs5	595136	4.89827	0.239468	0.0595538	0.498432	0.183766	0.15828	0.345678
Sfrp1	20377	4.32007	-0.589784	0.0595226	0.498432	-0.10563	0.734709	0.848543
Dars2	226539	4.25698	-0.20918	0.0596264	0.498763	-0.246921	0.0373596	0.145998
Eif3a	13669	7.44332	-0.227403	0.0598266	0.499883	-0.325845	0.0140596	0.0820008
Fam216b	219170	1.46769	-0.543761	0.0598098	0.499883	-0.400095	0.181052	0.376059
Agpat4	68262	5.85463	-0.184316	0.0598795	0.500047	-0.416435	0.000454293	0.0160201
Ftsj3	56095	4.86109	-0.196922	0.0599483	0.500344	-0.215047	0.052017	0.177414
Etl4	208618	6.06384	-0.188175	0.0601385	0.501069	-0.631105	6.27483e-06	0.00463288
Luzp1	269593	6.69713	-0.227202	0.0604829	0.501069	-0.625754	6.54832e-05	0.00698635
Gcc2	70297	5.89959	-0.194467	0.0618825	0.501069	-0.448596	0.000411035	0.0153273
Slc35e2	320541	5.03807	-0.152383	0.0612659	0.501069	-0.337856	0.000557256	0.0172738
Itsn2	20403	5.55865	-0.193451	0.0615709	0.501069	-0.406753	0.000952245	0.0214861
Gm6548	625054	4.07078	0.185463	0.0616936	0.501069	0.385649	0.0010023	0.0219358
Cahm	100526796	1.78951	0.348285	0.0605741	0.501069	0.664885	0.00198027	0.0296699
Ogdh	18293	8.17876	-0.145828	0.0616066	0.501069	-0.279007	0.00205256	0.0300401
Ttc37	218343	3.76498	-0.220035	0.0614147	0.501069	-0.415824	0.00222866	0.0310329
Pxmp2	19301	2.51606	0.330524	0.0601051	0.501069	0.563641	0.00457162	0.0449236
Abcc8	20927	4.8639	-0.275657	0.0618508	0.501069	-0.475231	0.00462375	0.0452024
Matk	17179	7.26881	0.199501	0.0611416	0.501069	0.326179	0.00618497	0.0526857
Exosc4	109075	4.97233	0.17848	0.0610798	0.501069	0.291251	0.00618881	0.0526857
Pcmtd2	245867	6.02988	-0.166499	0.0602712	0.501069	-0.251089	0.0104498	0.0704368
St5	76954	4.90412	-0.274839	0.0603806	0.501069	-0.360492	0.0234945	0.110357
Prpf8	192159	7.6704	-0.1538	0.0609888	0.501069	-0.195942	0.026887	0.120193
Rpp25l	69961	4.03168	0.242813	0.0615219	0.501069	0.300758	0.030473	0.129573
Ano3	228432	5.72451	-0.323051	0.0612726	0.501069	-0.37415	0.0428253	0.158192
Zbtb45	232879	4.87958	0.208804	0.0618134	0.501069	0.230117	0.0509405	0.175084
Saxo2	330577	0.53368	-0.558244	0.0602343	0.501069	-0.618454	0.0521978	0.177789
Gcfc2	330361	1.86315	-0.345922	0.061895	0.501069	-0.372395	0.0575061	0.188046
Usp2	53376	6.26706	-0.168542	0.061869	0.501069	0.163261	0.0839548	0.236841
Ubtd1	226122	3.99825	0.235798	0.0611224	0.501069	0.220272	0.0931493	0.250965
Cbfb	12400	4.91387	0.164191	0.0611472	0.501069	0.151353	0.0962867	0.255822
Kat7	217127	6.35944	-0.153145	0.0607394	0.501069	-0.140961	0.0979201	0.257851
Crtc1	382056	8.76085	0.265114	0.0615244	0.501069	0.242815	0.0991188	0.259556
Heca	380629	5.31415	0.182318	0.0604996	0.501069	0.15774	0.116167	0.28652
C1ra	50909	0.56489	-0.554135	0.0606	0.501069	-0.44886	0.146454	0.330041
Ccdc47	67163	6.84377	-0.157133	0.0617427	0.501069	-0.125438	0.148946	0.333142
Csf2rb2	12984	0.302809	0.658783	0.06036	0.501069	0.476846	0.17229	0.364186
2410016O06Rik	71952	4.69317	0.24866	0.0606075	0.501069	0.165801	0.219863	0.423169
Commd6	66200	4.70924	0.163292	0.0614246	0.501069	0.106264	0.232112	0.438012
Trub2	227682	4.53992	0.189083	0.0602342	0.501069	0.10913	0.283739	0.490731
Reep4	72549	1.20436	-0.396315	0.0611658	0.501069	-0.213242	0.316749	0.522368
Iqce	74239	4.38277	-0.22112	0.0618978	0.501069	0.117471	0.327258	0.53247
Adssl1	11565	4.69677	-0.23116	0.0607812	0.501069	0.122115	0.327894	0.533044
Fabp7	12140	5.58044	0.641106	0.0614173	0.501069	0.325128	0.336997	0.542806
Cdca7	66953	1.8935	-0.497631	0.0614947	0.501069	0.23943	0.360376	0.56359
Tor1a	30931	5.05054	0.171116	0.0612694	0.501069	0.0788417	0.392158	0.591744
Spag17	74362	0.168656	-0.742657	0.0611125	0.501069	-0.322203	0.422399	0.617824
Rgs5	19737	3.82752	0.224896	0.0613889	0.501069	-0.0849359	0.478289	0.665894
Fgfrl1	116701	4.9082	0.354685	0.0605442	0.501069	-0.113683	0.547531	0.719895
Grin3a	242443	4.13187	0.379807	0.0614903	0.501069	-0.112757	0.574272	0.74064
Nfkbid	243910	0.524092	-0.80863	0.0602692	0.501069	-0.189118	0.654761	0.79606
Arl1	104303	5.71494	0.152053	0.0618431	0.501069	0.0362344	0.656726	0.797163
Bnip3l	12177	6.43225	0.153554	0.0618426	0.501069	-0.0360207	0.661818	0.799567
Eral1	57837	4.07256	-0.151836	0.06181	0.501069	0.0302548	0.710422	0.83221
Traf5	22033	1.05739	-0.534845	0.0614523	0.501069	-0.0885572	0.757414	0.862792
Gng5	14707	2.33992	0.406126	0.0606925	0.501069	0.064761	0.764256	0.867243
Ppp1r3c	53412	6.05366	0.459243	0.0615632	0.501069	0.0690598	0.776465	0.875381
1110008F13Rik	67388	4.61166	0.191196	0.0617305	0.501069	0.0234052	0.81866	0.901758
Nuak2	74137	0.78282	-0.45535	0.0614078	0.501069	0.0477776	0.845268	0.917444
Kcnd1	16506	2.47637	-0.228111	0.0609878	0.501069	0.0231859	0.848951	0.919377
Pum2	80913	7.71968	0.14563	0.061377	0.501069	-0.0105703	0.891824	0.942043
Aasdhppt	67618	4.29877	0.147049	0.0608261	0.501069	-0.00705287	0.928182	0.962093
Atp6ap1	54411	8.06198	-0.146582	0.0620048	0.501666	-0.256252	0.00410959	0.0423468
Sec61a1	53421	6.11827	-0.151137	0.0622981	0.503538	-0.312887	0.00108557	0.0224579
Zfp358	140482	5.26821	0.233029	0.0623364	0.503538	0.405376	0.00410199	0.0422973
Mea1	17256	5.97488	0.19227	0.0623167	0.503538	0.238509	0.0306801	0.130013
Peli2	93834	5.41118	0.175981	0.0624407	0.50411	0.425321	0.000254073	0.0126324
Scrib	105782	6.01497	0.243673	0.0625302	0.504562	0.257289	0.0611644	0.195014
Rasal1	19415	6.99562	0.237531	0.0626751	0.505461	0.0375527	0.768072	0.869794
H2-M3	14991	0.686249	-0.49548	0.0627823	0.506054	0.205576	0.444632	0.63691
Morc2a	74522	5.24442	-0.181102	0.0628206	0.506092	-0.174228	0.086905	0.241822
Tars	110960	4.86529	-0.138731	0.0630878	0.507887	-0.332003	0.000292369	0.0131479
Tsta3	22122	4.30275	0.171825	0.0631725	0.507887	0.297866	0.00430985	0.0434622
Pura	19290	5.75242	0.302155	0.0631783	0.507887	0.336479	0.0502159	0.173949
Chchd4	72170	5.05793	0.185457	0.0631582	0.507887	0.168583	0.103305	0.266122
Eif4ebp3	108112	0.757263	0.452973	0.0632539	0.508015	0.215535	0.368795	0.572184
Nadk	192185	6.47917	0.171952	0.0632616	0.508015	0.0277873	0.764078	0.867237
Srpk1	20815	4.93721	-0.176139	0.0636027	0.50883	-0.403185	0.000464728	0.0160209
Irak1bp1	65099	4.52486	0.179414	0.063667	0.50883	0.323844	0.0032816	0.0374241
Rps23	66475	2.43255	0.407273	0.0636213	0.50883	0.645277	0.00795398	0.0605229
Pi4kb	107650	5.51967	-0.112627	0.0635983	0.50883	-0.137507	0.034556	0.139671
Creld1	171508	6.35518	-0.201956	0.0634303	0.50883	-0.243998	0.0361671	0.143497
Ulk2	29869	6.89618	0.179466	0.06346	0.50883	-0.122582	0.214558	0.417234
Cdh26	381409	0.230886	-0.887998	0.0636369	0.50883	-0.578816	0.252405	0.458861
Eogt	101351	3.86375	-0.247214	0.0635573	0.50883	-0.118948	0.377018	0.579273
2410004P03Rik	73667	3.24964	-0.475702	0.0636619	0.50883	0.0544884	0.831779	0.909749
Hhip	15245	3.56261	-0.425213	0.0637099	0.508902	-0.807948	0.00229378	0.0313667
Gars	353172	6.80608	-0.17953	0.0638072	0.50941	-0.293566	0.0068708	0.0559282
Hbs1l	56422	4.92543	-0.111526	0.0640214	0.509668	-0.303984	7.97538e-05	0.00732617
Ints2	70422	3.68245	-0.23562	0.0639838	0.509668	-0.469695	0.00156903	0.0263631
Hist3h2ba	78303	4.00577	0.231542	0.0641202	0.509668	0.433857	0.00231686	0.031388
Nfat5	54446	5.92329	-0.143549	0.0640995	0.509668	-0.235513	0.00677858	0.0556661
Mpst	246221	5.13579	0.244287	0.0638811	0.509668	0.395423	0.00703652	0.0567479
Cdk16	18555	8.54742	0.225222	0.0639436	0.509668	0.247361	0.0538563	0.181185
Dgkz	104418	9.51779	0.319504	0.0640567	0.509668	0.150408	0.386776	0.58754
Psmd8	57296	6.6411	0.115654	0.0641441	0.509668	0.0356909	0.569408	0.736637
Fzd8	14370	3.55391	0.314103	0.0640658	0.509668	0.0148394	0.92989	0.963399
A330040F15Rik	74333	2.06945	0.419639	0.0643168	0.510502	0.393404	0.0919356	0.249147
Antxr1	69538	4.57609	-0.363302	0.0643026	0.510502	-0.105391	0.593746	0.754962
Rap1b	215449	4.76546	0.176218	0.0643603	0.510578	0.0405934	0.669986	0.804596
Gm14827	100503393	-0.27547	-0.739212	0.0644492	0.511015	-1.26181	0.00633542	0.0536498
Smcr8	237782	5.56206	-0.154663	0.0644907	0.511075	-0.160806	0.06826	0.208927
2410006H16Rik	69221	4.50175	0.20101	0.0652011	0.511325	0.799027	8.32939e-07	0.00250964
Sf3a1	67465	6.43996	-0.159477	0.0648116	0.511325	-0.268668	0.00578928	0.0504621
Ptp4a2	19244	7.33419	0.132785	0.0649386	0.511325	0.188374	0.0163759	0.0893085
Ndufb4	68194	1.40153	0.560147	0.0649593	0.511325	0.77852	0.0168257	0.0903345
Txndc17	52700	4.51237	0.192149	0.0645621	0.511325	0.25751	0.0219672	0.105764
Ctsd	13033	8.7751	-0.173374	0.0649457	0.511325	-0.219319	0.0302595	0.128992
Msrb2	76467	4.35467	0.198291	0.0648509	0.511325	-0.24905	0.0311468	0.131326
Rpl34	68436	2.2411	0.604067	0.0649623	0.511325	0.657391	0.0532695	0.180176
Zfp937	245174	2.72252	-0.257339	0.0649277	0.511325	-0.269007	0.0701214	0.213023
Ik	24010	6.68258	-0.15605	0.0651873	0.511325	-0.144878	0.100985	0.262436
Rab13	68328	2.74834	0.317237	0.0650892	0.511325	0.252573	0.150078	0.334704
Rcbtb1	71330	5.72764	-0.151169	0.0649317	0.511325	-0.113828	0.177013	0.370718
Got2	14719	7.1709	-0.160492	0.0651483	0.511325	-0.115669	0.196051	0.395806
Slc8a3	110893	4.54952	-0.40768	0.0649784	0.511325	0.283769	0.208793	0.410277
Pdp2	382051	3.32281	0.198416	0.0651476	0.511325	0.13731	0.210832	0.413045
Zfp449	78619	2.12544	0.311095	0.0646563	0.511325	-0.193203	0.257907	0.464727
Gfap	14580	9.21819	0.42693	0.0649839	0.511325	0.13658	0.553868	0.725126
Dtx4	207521	6.21836	0.220817	0.0651723	0.511325	-0.0470042	0.694938	0.823192
Gabpb2	213054	4.07612	-0.229606	0.0650468	0.511325	-0.0339744	0.785949	0.881564
Hs6st2	50786	5.13641	-0.335153	0.064799	0.511325	-0.0418392	0.817884	0.901084
Ndufa1	54405	5.97554	0.171223	0.0653192	0.511471	0.210372	0.0340768	0.138587
Lpcat1	210992	4.4201	-0.148557	0.0652955	0.511471	0.0212193	0.7923	0.885015
Oraov1	72284	3.87167	0.159572	0.0653216	0.511471	0.000583097	0.99464	0.996426
Mvd	192156	5.01975	0.2443	0.0655255	0.512269	0.276138	0.0482574	0.169978
Dnm3	103967	6.34242	-0.264977	0.0654896	0.512269	-0.252004	0.093795	0.251949
Tbce	70430	3.94069	-0.202147	0.0655075	0.512269	0.0131216	0.90493	0.949844
Stam2	56324	4.51719	-0.153499	0.0661716	0.512745	-0.375717	0.000269128	0.012894
Pitpnm1	18739	8.42	0.231551	0.0661991	0.512745	0.460773	0.00169462	0.0278098
Cope	59042	6.83337	0.134666	0.0660768	0.512745	0.207519	0.0103906	0.0701638
Zmym6	100177	4.00844	-0.210439	0.0656432	0.512745	-0.28825	0.0201538	0.100571
Mrps18c	68735	4.27959	0.23405	0.0657836	0.512745	0.31294	0.0224886	0.107469
Emc1	230866	6.70335	-0.136128	0.0657883	0.512745	-0.163414	0.0388273	0.149317
Clstn1	65945	9.95817	-0.181758	0.0657796	0.512745	-0.212197	0.0441569	0.160876
Me2	107029	4.38397	-0.18961	0.0658589	0.512745	-0.209654	0.0551546	0.183879
Hmg20a	66867	6.27207	-0.14996	0.0656916	0.512745	-0.163276	0.0585223	0.190049
Aip	11632	6.64599	0.186629	0.0658064	0.512745	0.135054	0.193898	0.393093
Smim22	432995	0.517049	-0.921643	0.0660405	0.512745	-0.657585	0.215839	0.418698
Rpl30	19946	2.38467	0.341287	0.0659767	0.512745	-0.185325	0.323933	0.529347
Trank1	320429	6.75507	-0.275607	0.0661001	0.512745	0.131717	0.386593	0.587513
Calm3	12315	11.2418	0.176788	0.0660461	0.512745	-0.0550665	0.568686	0.735892
Ddx59	67997	2.84051	-0.37493	0.065883	0.512745	0.083341	0.685003	0.81539
Ccdc177	380768	5.15665	0.259051	0.0661634	0.512745	0.0455588	0.746553	0.856249
Pten	19211	7.52294	0.190514	0.0658951	0.512745	0.0181508	0.86084	0.925946
Ulk4	209012	3.10867	-0.362928	0.0660402	0.512745	0.0245554	0.900833	0.947732
Pcbp4	59092	7.73038	0.277869	0.0663181	0.513403	0.427836	0.0104643	0.07044
Pcdh9	211712	6.67841	-0.198642	0.0663915	0.513656	-0.431703	0.000838138	0.0201126
Sec61b	66212	3.16521	0.257766	0.0665895	0.513656	0.349447	0.0213862	0.104031
Gm5093	328825	0.805009	0.718535	0.0665587	0.513656	0.775604	0.0583887	0.189697
Smagp	207818	0.813784	0.472362	0.0664723	0.513656	0.434814	0.104805	0.268605
Yae1d1	67008	3.61712	0.233978	0.0664484	0.513656	-0.211029	0.109923	0.276489
Dusp16	70686	3.96431	-0.195797	0.0665147	0.513656	-0.118178	0.278099	0.484724
Gch1	14528	0.748046	0.510112	0.0665686	0.513656	-0.231487	0.416386	0.612165
Plxdc1	72324	4.01882	-0.489874	0.0667218	0.513986	-0.387394	0.161793	0.349902
Trak1	67095	8.05055	0.183687	0.0667345	0.513986	0.0430028	0.66855	0.804064
Srgap1	117600	4.2054	-0.341243	0.0667294	0.513986	-0.0220347	0.905908	0.950455
Cse1l	110750	5.42664	-0.174901	0.066773	0.513999	-0.367222	0.00112934	0.0227151
Dzip1	66573	6.16759	0.246708	0.0668194	0.513999	0.393935	0.00843657	0.0624681
Cspg5	29873	8.97239	0.248184	0.0668728	0.513999	0.308884	0.0330628	0.135979
Socs7	192157	7.86286	0.261601	0.0668472	0.513999	0.125955	0.382328	0.583977
Ikzf1	22778	2.43636	0.316677	0.066976	0.514285	0.417175	0.0250445	0.114924
Ddx58	230073	2.35522	-0.339241	0.0669782	0.514285	-0.0124502	0.946739	0.972098
Spata5	57815	3.32451	-0.199079	0.0670365	0.51447	-0.40865	0.00141246	0.0251764
2018-03-03	320253	1.63114	0.41717	0.0670763	0.514514	0.154816	0.496818	0.680601
Rpl13	270106	1.61046	0.864774	0.0671889	0.514853	1.37556	0.00887978	0.0642526
Fstl4	320027	3.68625	-0.397425	0.0671803	0.514853	0.0138519	0.949053	0.973266
Hsph1	15505	7.91534	-0.222924	0.0676267	0.51513	-0.814697	3.30349e-06	0.00397269
Clpp	53895	5.85858	0.127911	0.0674926	0.51513	0.299513	0.000424006	0.0155797
Mir682	751556	7.45608	0.272221	0.0675059	0.51513	0.593388	0.000825509	0.0200397
Magoh	17149	3.73926	0.206679	0.0676601	0.51513	0.363339	0.00440576	0.044043
Dhx9	13211	6.54695	-0.222863	0.067738	0.51513	-0.339139	0.0119452	0.0748141
Bcl2l2	12050	7.46814	0.143124	0.0677371	0.51513	0.205186	0.0164427	0.0894581
2310010J17Rik	78329	1.10025	0.422693	0.0674158	0.51513	0.468465	0.0516715	0.176796
Adgrg1	14766	6.82966	0.197621	0.0674702	0.51513	0.213986	0.0599721	0.19262
Oaf	102644	3.82515	0.391864	0.0676356	0.51513	0.370114	0.0978298	0.257703
Myo5c	208943	1.57292	-0.875249	0.0673486	0.51513	-0.513568	0.299879	0.50621
Itpkc	233011	3.07518	0.201033	0.067663	0.51513	0.081379	0.464723	0.653876
Dynlrb2	75465	1.65897	-0.6135	0.0677358	0.51513	-0.190578	0.573758	0.740294
Gpt2	108682	6.30301	0.182913	0.0675117	0.51513	0.034901	0.727672	0.84352
Srpk3	56504	1.16842	-0.502793	0.0676242	0.51513	-0.0877863	0.746191	0.85601
Hyal3	109685	0.184358	-0.439346	0.0676679	0.51513	0.0460558	0.845184	0.917444
Epb41l4aos	69749	2.58414	0.34628	0.0679183	0.515224	1.06568	2.57859e-05	0.00572077
Fgfbp3	72514	3.98002	0.427789	0.0679081	0.515224	1.03085	0.000357364	0.0143183
Frat2	212398	4.04986	0.356489	0.0678408	0.515224	0.33004	0.103324	0.266122
Adam1a	280668	1.38851	-0.405659	0.0678086	0.515224	-0.326574	0.152794	0.338008
Xaf1	327959	1.59373	-0.541352	0.0679213	0.515224	0.15784	0.603687	0.761925
Lmln	239833	3.83562	-0.298899	0.068033	0.515811	-0.130707	0.431237	0.625153
Inpp5e	64436	4.52177	-0.171014	0.0681206	0.516216	-0.140928	0.146687	0.330234
Carmil2	234695	7.07908	0.236097	0.0681953	0.516263	0.310141	0.0262054	0.118068
Sun1	77053	6.06457	-0.148457	0.0681915	0.516263	-0.090205	0.277961	0.484678
Lonrf1	244421	5.2938	0.155685	0.0684362	0.517047	-0.155587	0.0821214	0.233338
Espn	56226	2.47903	0.394761	0.0683394	0.517047	-0.185509	0.40377	0.601423
Fam220a	67238	5.72238	0.18161	0.0684158	0.517047	-0.057647	0.565536	0.734278
Ormdl1	227102	3.00053	0.316373	0.068413	0.517047	0.085528	0.623457	0.775525
Pcif1	228866	6.36898	0.14776	0.0686499	0.517105	0.422646	5.73897e-05	0.00659982
Prrc2c	226562	6.68732	-0.206575	0.0684861	0.517105	-0.337531	0.00782888	0.0600733
Prpf6	68879	5.99719	-0.18021	0.0686063	0.517105	-0.162087	0.11594	0.286099
Coro1a	12721	6.53053	0.166922	0.068621	0.517105	0.135815	0.150766	0.335196
Usp4	22258	6.36698	-0.118834	0.068555	0.517105	-0.088721	0.18664	0.384019
Trpc3	22065	2.97863	-0.673226	0.0685593	0.517105	0.094411	0.797784	0.888425
Fhit	14198	1.82054	-0.425562	0.0687075	0.51728	1.09058	0.000174206	0.0104558
Chd1l	68058	3.66837	-0.175064	0.0688434	0.518045	0.125489	0.203993	0.405108
Calr	12317	7.87819	-0.248341	0.0705255	0.518236	-0.760075	3.22476e-05	0.00574161
A830010M20Rik	231570	6.57865	-0.166403	0.0698391	0.518236	-0.508092	3.07227e-05	0.00574161
D130043K22Rik	210108	4.83592	-0.246447	0.0691926	0.518236	-0.640576	0.000178334	0.0105772
Rpl5	100503670	2.08496	0.312808	0.0701646	0.518236	0.662922	0.00110371	0.0225735
Ednra	13617	2.49788	0.280379	0.0703165	0.518236	-0.548443	0.00216982	0.030872
Rmst	110333	0.594687	-0.484452	0.0692078	0.518236	0.829097	0.00525973	0.0479068
Vps9d1	72325	6.15319	0.182472	0.0690553	0.518236	0.311074	0.00578428	0.0504575
Phka2	110094	4.24711	-0.160865	0.0698169	0.518236	-0.259999	0.0087435	0.0634401
Anapc1	17222	6.10863	-0.159793	0.0692446	0.518236	-0.244835	0.0117978	0.0743913
Trp53i13	216964	3.60997	0.251652	0.0699026	0.518236	0.340166	0.0239246	0.111509
Gla	11605	3.49007	-0.200968	0.0704952	0.518236	-0.272331	0.0239737	0.11162
[truncated: 12,968 more rows]
